# Supplementary material for: RNF20-mediated H2B monoubiquitination protects stalled forks from degradation and promotes fork restart
Source: EMBO Rep. 2025 Jun 10;26(15):3773–803. doi: 10.1038/s44319-025-00497-3 (PMC12331980; doi:10.1038/s44319-025-00497-3)
Supplement: Supplementary file 4 — Source data Fig. 1 [file 44319_2025_497_MOESM4_ESM.zip]

Archive with 26 entries (26 files):
- 1A/ACTIN western.tif
- 1A/RNF20 western.tif
- 1B and 1C/53BP1 nuclear bodies in cyclin A negetive cells with aphidicolin treatment.xlsx
- 1B and 1C/README.txt
- 1B and 1C/shControl 53BP1 nuclear bodies.tif
- 1B and 1C/shRNF20 53BP1 nuclear bodies.tif
- 1D and 1E/%micronuclated cells.xlsx
- 1D and 1E/README.txt
- 1D and 1E/shControl APH micronuclei.tif
- 1D and 1E/shControl UT micronuclei.tif
- 1D and 1E/shRNF APH micronuclei.tif
- 1D and 1E/shRNF20 UT micronuclei.tif
- 1F and 1G/IF Quantification RPA70 RNF20.xlsx
- 1F and 1G/README.txt
- 1F and 1G/shControl HU RPA70.tif
- 1F and 1G/shControl UT RPA70.tif
- 1F and 1G/shRNF20 HU RPA70.tif
- 1F and 1G/shRNF20 UT RPA70.tif
- 1H and 1I/IF Quantification gH2AX RNF20.xlsx
- 1H and 1I/README.txt
- 1H and 1I/shControl HU gH2AX.tif
- 1H and 1I/shControl UT gH2AX.tif
- 1H and 1I/shRNF20 HU gH2AX.tif
- 1H and 1I/shRNF20 UT gH2AX.tif
- 1J and 1K/APH survival values.xlsx
- 1J and 1K/HU survival values.xlsx
