# Supplementary material for: RNF20-mediated H2B monoubiquitination protects stalled forks from degradation and promotes fork restart
Source: EMBO Rep. 2025 Jun 10;26(15):3773–803. doi: 10.1038/s44319-025-00497-3 (PMC12331980; doi:10.1038/s44319-025-00497-3)
Supplement: Supplementary file 4 — Source data Fig. 1 [file 44319_2025_497_MOESM4_ESM.zip › 1B and 1C/53BP1 nuclear bodies in cyclin A negetive cells with aphidicolin treatment.xlsx]

## Sheet: Sheet1
		Control 1					Control 2						Control 3						RNF1						RNF2						RNF3
		IntDen	RawIntDen	Foci/cell				IntDen	RawIntDen	Foci/cell				IntDen	RawIntDen	Foci/cell				IntDen	RawIntDen	Foci/cell				IntDen	RawIntDen	Foci/cell				IntDen	RawIntDen	Foci/cell
	1	0	0	0			1	0.023	510	2			1	0.079	1785	7			1	0.034	765	3			1	0.057	1275	5			1	0.136	3060	12
	2	0	0	0			2	0.068	1530	6			2	0.011	255	1			2	0.102	2295	9			2	0.034	765	3			2	0.113	2550	10
	3	0.057	1275	5			3	0.034	765	3			3	0.045	1020	4			3	0	0	0			3	0.068	1530	6			3	0.057	1275	5
	4	0	0	0			4	0.034	765	3			4	0.011	255	1			4	0.034	765	3			4	0.034	765	3			4	0.034	765	3
	5	0.011	255	1			5	0.057	1275	5			5	0.034	765	3			5	0.011	255	1			5	0.011	255	1			5	0.079	1785	7
	6	0.023	510	2			6	0.057	1275	5			6	0	0	0			6	0.011	255	1			6	0.057	1275	5			6	0.102	2295	9
	7	0.057	1275	5			7	0.068	1530	6			7	0	0	0			7	0.045	1020	4			7	0.023	510	2			7	0.011	255	1
	8	0.034	765	3			8	0	0	0			8	0	0	0			8	0.034	765	3			8	0.045	1020	4			8	0.057	1275	5
	9	0.068	1530	6			9	0.023	510	2			9	0	0	0			9	0.057	1275	5			9	0.023	510	2			9	0.023	510	2
	10	0	0	0			10	0.079	1785	7			10	0	0	0			10	0.068	1530	6			10	0.091	2040	8			10	0.17	3825	15
	11	0	0	0			11	0.068	1530	6			11	0.045	1020	4			11	0.045	1020	4			11	0.011	255	1			11	0.023	510	2
	12	0.113	2550	10			12	0.011	255	1			12	0.079	1785	7			12	0.011	255	1			12	0.079	1785	7			12	0.034	765	3
	13	0.091	2040	8			13	0.011	255	1			13	0	0	0			13	0.034	765	3			13	0.034	765	3			13	0.023	510	2
	14	0.034	765	3			14	0.034	765	3			14	0.034	765	3			14	0.068	1530	6			14	0.17	3825	15			14	0.045	1020	4
	15	0	0	0			15	0.011	255	1			15	0.023	510	2			15	0.091	2040	8			15	0	0	0			15	0.011	255	1
	16	0.011	255	1			16	0.057	1275	5			16	0.023	510	2			16	0	0	0			16	0.034	765	3			16	0	0	0
	17	0.102	2295	9			17	0.045	1020	4			17	0.023	510	2			17	0.102	2295	9			17	0.079	1785	7			17	0.057	1275	5
	18	0.125	2805	11			18	0.057	1275	5			18	0.068	1530	6			18	0.011	255	1			18	0.159	3570	14			18	0.102	2295	9
	19	0.023	510	2			19	0.057	1275	5			19	0.079	1785	7			19	0.023	510	2			19	0.023	510	2			19	0.034	765	3
	20	0.011	255	1			20	0.045	1020	4			20	0.011	255	1			20	0.068	1530	6			20	0.011	255	1			20	0.091	2040	8
	21	0	0	0			21	0.023	510	2			21	0.011	255	1			21	0.034	765	3			21	0.011	255	1			21	0.102	2295	9
	22	0.023	510	2			22	0.023	510	2			22	0.011	255	1			22	0.091	2040	8			22	0.113	2550	10			22	0.023	510	2
	23	0.023	510	2			23	0.011	255	1			23	0.023	510	2			23	0.068	1530	6			23	0.079	1785	7			23	0.045	1020	4
	24	0.011	255	1			24	0.011	255	1			24	0.034	765	3			24	0.057	1275	5			24	0.113	2550	10			24	0.068	1530	6
	25	0.023	510	2			25	0	0	0			25	0	0	0			25	0.057	1275	5			25	0	0	0			25	0.023	510	2
	26	0.023	510	2			26	0.011	255	1			26	0.011	255	1			26	0.102	2295	9			26	0.091	2040	8			26	0.045	1020	4
	27	0.023	510	2			27	0.079	1785	7			27	0.068	1530	6			27	0.057	1275	5			27	0.034	765	3			27	0.091	2040	8
	28	0.011	255	1			28	0.045	1020	4			28	0	0	0			28	0.011	255	1			28	0.045	1020	4			28	0.023	510	2
	29	0	0	0			29	0.011	255	1			29	0	0	0			29	0.091	2040	8			29	0.057	1275	5			29	0.034	765	3
	30	0	0	0			30	0.011	255	1			30	0.034	765	3			30	0.011	255	1			30	0.023	510	2			30	0.034	765	3
	31	0.023	510	2			31	0.079	1785	7			31	0.125	2805	11			31	0.091	2040	8									31	0.011	255	1
	32	0	0	0			32	0	0	0			32	0.113	2550	10			32	0.079	1785	7									32	0.045	1020	4
	33	0.023	510	2			33	0.17	3825	15			33	0.091	2040	8			33	0.045	1020	4									33	0	0	0
	34	0.023	510	2			34	0.045	1020	4			34	0	0	0			34	0.057	1275	5									34	0.011	255	1
	35	0.011	255	1			35	0.011	255	1			35	0.102	2295	9			35	0.045	1020	4									35	0.057	1275	5
	36	0.057	1275	5			36	0.011	255	1			36	0.034	765	3			36	0.068	1530	6									36	0.023	510	2
	37	0.091	2040	8			37	0.023	510	2			37	0.034	765	3			37	0.057	1275	5									37	0.011	255	1
	38	0	0	0			38	0.011	255	1			38	0.147	3315	13			38	0.068	1530	6									38	0	0	0
	39	0	0	0			39	0.023	510	2			39	0	0	0			39	0.057	1275	5									39	0.011	255	1
	40	0.057	1275	5			40	0.034	765	3			40	0	0	0			40	0.057	1275	5									40	0.204	4590	18
	41	0.023	510	2			41	0.011	255	1			41	0.011	255	1			41	0.091	2040	8									41	0.011	255	1
	42	0.011	255	1			42	0	0	0			42	0.023	510	2			42	0.125	2805	11									42	0.045	1020	4
	43	0	0	0			43	0	0	0			43	0.057	1275	5			43	0.102	2295	9									43	0.045	1020	4
	44	0.011	255	1			44	0.011	255	1									44	0.147	3315	13									44	0.034	765	3
	45	0.034	765	3			45	0	0	0																					45	0.091	2040	8
	46	0.011	255	1			46	0.034	765	3																					46	0.011	255	1
	47	0.034	765	3			47	0.045	1020	4																					47	0.034	765	3
	48	0.023	510	2			48	0.045	1020	4																					48	0.034	765	3
	49	0.011	255	1			49	0.113	2550	10																					49	0.023	510	2
	50	0.023	510	2			50	0.125	2805	11																					50	0.023	510	2
	51	0	0	0			51	0.091	2040	8																					51	0.193	4335	17
	52	0.011	255	1																											52	0.045	1020	4
	53	0.023	510	2
	54	0.011	255	1
	55	0.011	255	1
	56	0.091	2040	8

## Sheet: Statistical test results
	Mann Whitney test was used to analyze the statistical difference between the two groups.
	Table Analyzed	Data 1
	Column B	shRNF20
	vs.	vs.
	Column A	shControl
	Mann Whitney test
	P value	<0.0001
	Exact or approximate P value?	Approximate
	P value summary	****
	Significantly different (P < 0.05)?	Yes
	One- or two-tailed P value?	Two-tailed
	Sum of ranks in column A,B	17562 , 20665
	Mann-Whitney U	6237
	Difference between medians
	Median of column A	2.000, n=150
	Median of column B	4.000, n=126
	Difference: Actual	2
	Difference: Hodges-Lehmann	2
