# Supplementary material for: RNF20-mediated H2B monoubiquitination protects stalled forks from degradation and promotes fork restart
Source: EMBO Rep. 2025 Jun 10;26(15):3773–803. doi: 10.1038/s44319-025-00497-3 (PMC12331980; doi:10.1038/s44319-025-00497-3)
Supplement: Supplementary file 4 — Source data Fig. 1 [file 44319_2025_497_MOESM4_ESM.zip › 1B and 1C/README.txt]

Blue channel - DAPI
Red channel - Cyclin A
Green channel - 53BP1
