# Supplementary material for: RNF20-mediated H2B monoubiquitination protects stalled forks from degradation and promotes fork restart
Source: EMBO Rep. 2025 Jun 10;26(15):3773–803. doi: 10.1038/s44319-025-00497-3 (PMC12331980; doi:10.1038/s44319-025-00497-3)
Supplement: Supplementary file 4 — Source data Fig. 1 [file 44319_2025_497_MOESM4_ESM.zip › 1D and 1E/%micronuclated cells.xlsx]

## Sheet: Sheet1
			APH			shRNF20								UNTREATED
	shControl					IMAGE NO	NO OF CELLS	MICRONUCLEATED CELLS	% MN CELLS			shControl					shRNF20
	IMAGE NO	NO OF CELLS	MICRONUCLEATED CELLS	% MN CELLS	APH1	57	10	3	14.2857			IMAGE NO	NO OF CELLS	MICRONUCLEATED CELLS	% MN CELLS		IMAGE NO	NO OF CELLS	MICRONUCLEATED CELLS	% MN CELLS
APH 1	42	7	0	7.14286		56	7	0			UT1	32	10	1	4.66667	UT1	51	8	0	10.1266
	41	6	1			61	10	0				31	13	0			52	8	0
	45	8	1			60	7	0				30	6	0			46	10	2
	44	8	0			59	5	0				34	9	0			47	10	1
	43	7	0			58	6	3				33	6	0			49	7	1
	47	8	1			63	3	1				35	13	1			48	11	0
	46	6	0			62	7	1				40	12	0			58	9	0
	50	6	0			67	7	1				39	11	0			53	9	0
	49	8	1			66	7	2				38	9	0			54	11	2
	48	10	0			65	3	1				37	10	1			57	7	2
	52	8	0			64	9	1				36	11	1			56	7	2
	51	8	0			69	7	2				42	7	1			55	6	1
	55	9	3			68	6	0				43	10	0			60	7	0
	54	7	0			72	6	1				44	8	2			59	9	0
	53	6	1			71	6	0				45	8	0			63	7	0
						70	6	1				41	7	0			62	10	2
APH2	23	7	0	5.35714		73	6	1									61	7	0
	22	8	1			75	6	1			UT2	19	7	1	4.13223		65	6	1
	26	8	0			74	9	0				20	8	1			64	9	2
	25	7	1									16	6	0
	24	9	1		APH2	77	2	1	17.5258			18	8	1		UT2	67	8	0	7.04225
	27	7	1			76	7	1				17	7	0			66	8	0
	31	8	0			80	3	1				24	10	1			72	5	1
	30	7	0			79	6	0				25	10	0			71	7	0
	29	8	0			78	3	2				21	9	0			69	7	0
	28	7	0			86	2	0				23	8	0			68	9	0
	33	8	0			85	5	0				22	9	0			78	12	0
	32	9	0			84	7	0				26	8	0			73	12	1
	36	13	2			83	6	1				29	11	1			74	10	2
	35	9	0			82	5	0				28	9	0			77	10	2
	34	8	1			87	4	1				27	11	0			76	8	0
	37	12	1			91	7	1									75	8	0
	40	11	1			90	3	1			UT3	2	28	2	5.11628		79	5	0
	39	7	0			89	7	1				6	24	2			83	10	1
	38	15	0			88	7	1				5	21	1			82	5	0
						92	7	2				4	23	1			81	11	0
APH3	1	8	0	8.1448		95	3	2				9	19	1			80	7	3
	5	11	0			94	8	1				8	17	2
	4	10	1			93	5	1				7	16	1		UT3	89	8	0	7.01754
	3	5	0									10	16	0			84	9	1
	2	9	1		APH3	97	3	1	20.8791			12	14	0			85	7	1
	6	11	0			96	7	1				11	13	1			88	8	0
	10	19	1			101	7	1				14	12	0			87	5	0
	9	13	2			100	1	1				13	12	0			86	8	2
	8	14	0			99	4	2									90	7	0
	7	13	1			98	8	0									94	10	0
	11	14	2			102	8	2									93	5	1
	15	22	2			106	6	2									92	7	0
	14	27	4			105	7	2									91	7	0
	13	22	1			104	5	1									95	8	1
	12	23	3	1to15		103	6	1									98	9	1
						107	6	2									97	9	0
						111	6	1									96	7	1
						110	6	1
						109	4	1
						108	7	0

## Sheet: Statistical analysis
		Unpaired t test was used to analyse the statistical difference between the different groups.
	1	Table Analyzed	Data 2
		Column C	shRNF20 UT
		vs.	vs.
		Column A	shControl UT
		Unpaired t test
		P value	0.033
		P value summary	*
		Significantly different (P < 0.05)?	Yes
		One- or two-tailed P value?	Two-tailed
		t, df	t=3.198, df=4
		How big is the difference?
		Mean of column A	4.638
		Mean of column C	8.062
		Difference between means (C - A) ± SEM	3.424 ± 1.071
		95% confidence interval	0.4509 to 6.397
		R squared (eta squared)	0.7188
		F test to compare variances
		F, DFn, Dfd	13.17, 2, 2
		P value	0.1411
		P value summary	ns
		Significantly different (P < 0.05)?	No
		Data analyzed
		Sample size, column A	3
		Sample size, column C	3
	2	Table Analyzed	Data 2
		Column D	shRNF20 HU
		vs.	vs.
		Column B	shControl HU
		Unpaired t test
		P value	0.0067
		P value summary	**
		Significantly different (P < 0.05)?	Yes
		One- or two-tailed P value?	Two-tailed
		t, df	t=5.159, df=4
		How big is the difference?
		Mean of column B	6.882
		Mean of column D	17.56
		Difference between means (D - B) ± SEM	10.68 ± 2.071
		95% confidence interval	4.933 to 16.43
		R squared (eta squared)	0.8693
		F test to compare variances
		F, DFn, Dfd	5.451, 2, 2
		P value	0.31
		P value summary	ns
		Significantly different (P < 0.05)?	No
		Data analyzed
		Sample size, column B	3
		Sample size, column D	3
