# Supplementary material for: RNF20-mediated H2B monoubiquitination protects stalled forks from degradation and promotes fork restart
Source: EMBO Rep. 2025 Jun 10;26(15):3773–803. doi: 10.1038/s44319-025-00497-3 (PMC12331980; doi:10.1038/s44319-025-00497-3)
Supplement: Supplementary file 4 — Source data Fig. 1 [file 44319_2025_497_MOESM4_ESM.zip › 1F and 1G/IF Quantification RPA70 RNF20.xlsx]

## Sheet: Data
		ShControl																													shRNF20
		UT1					UT2					UT3					HU1					HU2					HU3				UT1					UT2					UT3					HU1
		RawIntDen	foci/cell				RawIntDen	foci/cell				RawIntDen	foci/cell				RawIntDen	foci/cell				RawIntDen	foci/cell				RawIntDen	foci/cell			RawIntDen	foci/cell				RawIntDen	foci/cell				RawIntDen	foci/cell				RawIntDen	foci/cell
	1	1530	6			1	255	1			1	255	1			1	5865	23			1	1530	6			1	0	0		1	3825	15			1	1530	6			1	2550	10			1	3825	15
	2	255	1			2	1530	6			2	510	2			2	1530	6			2	1530	6			2	4080	16		2	3060	12			2	1530	6			2	255	1			2	2805	11
	3	2295	9			3	1020	4			3	1020	4			3	1530	6			3	765	3			3	4080	16		3	2805	11			3	2040	8			3	0	0			3	3315	13
	4	2550	10			4	255	1			4	1020	4			4	1275	5			4	255	1			4	4590	18		4	765	3			4	3570	14			4	255	1			4	2040	8
	5	2805	11			5	0	0			5	765	3			5	2805	11			5	510	2			5	510	2		5	510	2			5	510	2			5	0	0			5	7140	28
	6	4335	17			6	0	0			6	1530	6			6	3825	15			6	510	2			6	7905	31		6	1275	5			6	1275	5			6	0	0			6	4590	18
	7	765	3			7	765	3			7	1530	6			7	1530	6			7	510	2			7	2295	9		7	2550	10			7	1785	7			7	0	0			7	2550	10
	8	2040	8			8	0	0			8	765	3			8	3570	14			8	4590	18			8	510	2		8	255	1			8	2295	9			8	0	0			8	4590	18
	9	2550	10			9	255	1			9	765	3			9	1275	5			9	1275	5			9	1020	4		9	2805	11			9	510	2			9	0	0			9	3060	12
	10	2040	8			10	255	1			10	765	3			10	1275	5			10	765	3			10	510	2		10	4590	18			10	1275	5			10	255	1			10	4335	17
	11	1275	5			11	255	1			11	1020	4			11	3315	13			11	765	3			11	3825	15		11	2040	8			11	3570	14			11	1530	6			11	510	2
	12	255	1			12	1020	4			12	1020	4			12	1020	4			12	2550	10			12	255	1		12	765	3			12	765	3			12	2040	8			12	5100	20
	13	1020	4			13	255	1			13	510	2			13	1530	6			13	1530	6			13	1020	4		13	2295	9			13	255	1			13	2040	8			13	3825	15
	14	2550	10			14	1020	4			14	1530	6			14	3315	13			14	1020	4			14	2295	9		14	2040	8			14	1530	6			14	1275	5			14	5610	22
	15	765	3			15	255	1			15	765	3			15	2550	10			15	2805	11			15	4845	19		15	2040	8			15	2040	8			15	510	2			15	510	2
	16	2040	8			16	255	1			16	1530	6			16	1785	7			16	2040	8			16	4080	16		16	5865	23			16	765	3			16	1020	4			16	2295	9
	17	765	3			17	255	1			17	765	3			17	3060	12			17	1785	7			17	510	2		17	3060	12			17	0	0			17	1530	6			17	7905	31
	18	510	2			18	0	0			18	1020	4			18	765	3			18	3315	13			18	2550	10		18	1530	6			18	510	2			18	2040	8			18	1530	6
	19	5865	23			19	255	1			19	255	1			19	1275	5			19	510	2			19	3060	12		19	3570	14			19	510	2			19	3570	14			19	1275	5
	20	1530	6			20	1275	5			20	255	1			20	1530	6			20	1530	6			20	765	3		20	1020	4			20	255	1			20	1020	4			20	1275	5
	21	1530	6			21	255	1			21	765	3			21	1785	7			21	1020	4			21	7395	29		21	4080	16			21	255	1			21	5355	21			21	5865	23
	22	2295	9			22	0	0			22	0	0			22	510	2			22	3060	12			22	6630	26		22	2040	8			22	2550	10			22	1530	6			22	1530	6
	23	1530	6			23	1275	5			23	0	0			23	510	2			23	2040	8			23	1530	6		23	2295	9			23	1020	4			23	3825	15			23	1785	7
	24	1530	6			24	0	0			24	765	3			24	4335	17			24	2550	10			24	510	2		24	765	3			24	1275	5			24	3570	14			24	5100	20
	25	1275	5			25	0	0			25	510	2			25	2295	9			25	1020	4			25	5100	20		25	1530	6			25	765	3			25	0	0			25	765	3
	26	2295	9			26	510	2			26	255	1			26	4845	19			26	255	1			26	4845	19		26	3315	13			26	765	3			26	3315	13			26	6630	26
	27	3825	15			27	1275	5			27	2295	9			27	2295	9			27	2295	9			27	4335	17		27	3060	12			27	2040	8			27	765	3			27	3315	13
	28	1275	5			28	255	1			28	255	1			28	765	3			28	2550	10			28	1785	7		28	2295	9			28	255	1			28	5355	21			28	2550	10
	29	3060	12			29	0	0			29	1530	6			29	2040	8			29	9180	36			29	3060	12		29	2295	9			29	1530	6			29	8925	35			29	5610	22
	30	1275	5			30	255	1			30	1785	7			30	1020	4			30	3315	13			30	2805	11		30	1530	6			30	2550	10			30	3570	14			30	2550	10
	31	1275	5			31	255	1			31	1275	5			31	510	2			31	1530	6			31	4080	16		31	510	2			31	765	3			31	1785	7			31	1530	6
	32	3315	13			32	255	1			32	1530	6			32	765	3			32	4590	18			32	255	1		32	1275	5			32	255	1			32	2295	9			32	5355	21
	33	510	2			33	510	2			33	3315	13			33	255	1			33	1275	5			33	6120	24		33	1275	5			33	510	2			33	1530	6			33	6885	27
	34	1020	4			34	2040	8			34	1020	4			34	2040	8			34	765	3			34	1020	4		34	255	1			34	765	3			34	1530	6			34	3315	13
	35	1530	6			35	255	1			35	510	2			35	1020	4			35	765	3			35	0	0		35	1020	4			35	1020	4			35	2805	11			35	6120	24
	36	3315	13			36	0	0			36	2295	9			36	1020	4			36	765	3			36	2295	9		36	1785	7			36	1020	4			36	1020	4			36	1530	6
	37	2550	10			37	1275	5			37	765	3			37	510	2			37	1020	4			37	2040	8		37	765	3			37	765	3			37	3315	13			37	8160	32
	38	1785	7			38	1785	7			38	255	1			38	1020	4			38	765	3			38	1020	4		38	510	2			38	1275	5			38	2550	10			38	9690	38
	39	1530	6			39	3315	13			39	1275	5			39	510	2			39	1020	4			39	2040	8		39	2550	10			39	510	2			39	1275	5			39	2805	11
	40	2805	11			40	0	0			40	510	2			40	510	2			40	3060	12			40	2295	9		40	1785	7			40	1020	4			40	1785	7			40	8160	32
	41	510	2			41	0	0			41	1275	5			41	1275	5			41	765	3			41	4335	17		41	1785	7			41	2550	10			41	3315	13			41	1530	6
	42	1275	5			42	0	0			42	765	3			42	255	1			42	10455	41			42	1785	7		42	510	2			42	765	3			42	1275	5			42	2805	11
	43	1530	6			43	0	0			43	510	2			43	2040	8			43	2040	8			43	8670	34		43	255	1			43	1020	4			43	1275	5			43	11985	47
	44	0	0			44	0	0			44	765	3			44	3060	12			44	765	3			44	255	1		44	1785	7			44	1530	6			44	1785	7			44	7650	30
	45	255	1			45	1275	5			45	255	1			45	510	2			45	4845	19			45	510	2		45	2040	8			45	1530	6			45	765	3			45	14790	58
	46	1785	7			46	765	3			46	765	3			46	1275	5			46	1275	5			46	4845	19		46	765	3			46	510	2			46	2295	9			46	1785	7
	47	510	2			47	0	0			47	1020	4			47	1020	4			47	765	3			47	255	1		47	1020	4			47	3060	12			47	2295	9			47	9690	38
	48	0	0			48	0	0			48	0	0			48	1275	5			48	510	2			48	5100	20		48	1020	4			48	765	3			48	0	0			48	765	3
	49	255	1			49	2805	11			49	255	1			49	0	0			49	510	2			49	6885	27		49	510	2			49	22950	90			49	765	3			49	1020	4
	50	510	2			50	5355	21			50	1275	5			50	4845	19			50	765	3			50	255	1		50	1275	5			50	2040	8			50	2295	9			50	2295	9
	51	1275	5			51	510	2			51	1275	5			51	765	3			51	1275	5			51	3060	12		51	255	1			51	765	3			51	765	3			51	2550	10
	52	255	1			52	2295	9			52	255	1			52	1530	6			52	510	2			52	4590	18		52	510	2			52	2550	10			52	3825	15			52	1275	5
	53	2040	8			53	6630	26			53	765	3			53	2040	8			53	765	3			53	255	1		53	1275	5			53	510	2			53	1530	6			53	6630	26
	54	1020	4			54	6375	25			54	1530	6			54	4335	17			54	0	0			54	1530	6		54	510	2			54	1275	5			54	2550	10			54	1530	6
	55	2550	10			55	3060	12			55	1785	7			55	2550	10			55	255	1			55	2040	8		55	1020	4			55	3060	12			55	2805	11			55	2295	9
	56	4080	16			56	0	0			56	1530	6			56	2805	11			56	1275	5			56	1275	5		56	2295	9			56	2040	8			56	2295	9			56	4845	19
	57	2040	8			57	3825	15			57	510	2			57	1275	5			57	4080	16			57	255	1		57	1530	6			57	1530	6			57	2550	10			57	2295	9
	58	765	3			58	255	1			58	1020	4			58	1275	5			58	1785	7			58	2040	8		58	2805	11			58	1530	6			58	2295	9			58	765	3
	59	2040	8			59	765	3			59	1020	4			59	765	3			59	1020	4			59	2550	10		59	4080	16			59	2550	10			59	765	3			59	3060	12
	60	255	1			60	510	2			60	0	0			60	1275	5			60	1530	6			60	1530	6		60	2040	8			60	1020	4			60	1530	6			60	2295	9
	61	1020	4			61	255	1			61	765	3			61	1020	4			61	2040	8			61	255	1		61	9435	37			61	3060	12			61	1275	5			61	11730	46
	62	510	2			62	255	1			62	255	1			62	2550	10			62	1275	5			62	1020	4		62	1530	6			62	4590	18			62	1785	7			62	255	1
	63	765	3			63	0	0			63	765	3			63	1785	7			63	1275	5			63	510	2		63	255	1			63	7395	29			63	1020	4			63	2040	8
	64	2295	9			64	0	0			64	510	2			64	1785	7			64	1020	4			64	255	1		64	1020	4			64	765	3			64	1785	7			64	2295	9
	65	765	3			65	0	0			65	255	1			65	2040	8			65	2805	11			65	1020	4		65	1275	5			65	2295	9			65	1020	4			65	1785	7
	66	255	1			66	255	1			66	510	2			66	1785	7			66	1275	5			66	1275	5		66	255	1			66	1275	5			66	1275	5			66	3825	15
	67	1530	6			67	255	1			67	510	2			67	1020	4			67	2040	8			67	2040	8		67	765	3			67	255	1			67	3315	13			67	1785	7
	68	1020	4			68	0	0			68	0	0			68	255	1			68	3060	12			68	0	0		68	510	2			68	1785	7			68	3315	13			68	5610	22
	69	1020	4			69	2040	8			69	1275	5			69	1530	6			69	2295	9			69	2550	10		69	510	2			69	1530	6			69	2805	11			69	3315	13
	70	510	2			70	510	2			70	2805	11			70	2295	9			70	2550	10			70	510	2		70	765	3			70	1530	6			70	1785	7			70	510	2
	71	1020	4			71	2805	11			71	3825	15			71	1020	4			71	255	1			71	2805	11		71	510	2			71	2295	9			71	2295	9			71	5610	22
	72	1275	5			72	0	0			72	510	2			72	1020	4			72	11220	44			72	2805	11		72	2550	10			72	510	2			72	4845	19			72	1020	4
	73	255	1			73	0	0			73	2805	11			73	510	2			73	2295	9			73	5355	21		73	765	3			73	2550	10			73	4335	17			73	4335	17
	74	510	2			74	510	2			74	2040	8			74	3315	13			74	1785	7			74	3315	13		74	7650	30			74	1275	5			74	510	2			74	3060	12
	75	1785	7			75	0	0			75	4590	18			75	765	3			75	4845	19			75	765	3		75	510	2			75	1020	4			75	8670	34			75	2040	8
	76	3060	12			76	510	2			76	4335	17			76	255	1			76	1275	5			76	255	1		76	510	2			76	1275	5			76	4080	16			76	2295	9
	77	1275	5			77	510	2			77	4335	17			77	1530	6			77	2040	8			77	5610	22		77	1275	5			77	1020	4			77	2805	11			77	510	2
	78	255	1			78	255	1			78	5100	20			78	2040	8			78	13770	54			78	1785	7		78	1275	5			78	255	1			78	1530	6			78	4845	19
	79	255	1			79	255	1			79	255	1			79	765	3			79	2295	9			79	3060	12		79	255	1			79	1785	7			79	1020	4			79	4590	18
	80	510	2			80	1275	5			80	5865	23			80	1275	5			80	1785	7			80	3825	15		80	2550	10			80	1020	4			80	1020	4			80	765	3
	81	510	2			81	255	1			81	1275	5			81	2805	11			81	2295	9			81	4080	16		81	2805	11			81	255	1			81	1785	7			81	2040	8
	82	255	1			82	765	3			82	0	0			82	2805	11			82	4335	17			82	3570	14		82	1530	6			82	1020	4			82	2040	8			82	510	2
	83	1020	4			83	255	1			83	2040	8			83	1530	6			83	1530	6			83	510	2		83	1785	7			83	1020	4			83	1785	7			83	2040	8
	84	255	1			84	255	1			84	3570	14			84	3315	13			84	510	2			84	3570	14		84	510	2			84	4590	18			84	4080	16			84	1530	6
	85	1020	4			85	255	1			85	3315	13			85	3060	12			85	510	2			85	510	2		85	3825	15			85	510	2			85	3060	12			85	6885	27
	86	255	1			86	255	1			86	1785	7			86	1785	7			86	1275	5			86	1530	6		86	1530	6			86	1020	4			86	4590	18			86	1785	7
	87	510	2			87	2550	10			87	1275	5			87	2040	8								87	255	1		87	2550	10			87	1020	4			87	3060	12			87	1530	6
	88	255	1			88	255	1			88	765	3			88	2805	11								88	4080	16		88	6120	24			88	1020	4			88	4080	16			88	2805	11
	89	510	2			89	255	1			89	1020	4			89	22440	88								89	7650	30		89	5865	23			89	1275	5			89	4335	17			89	1275	5
	90	510	2			90	3060	12			90	1530	6			90	3825	15								90	4080	16		90	4335	17			90	4335	17			90	3570	14			90	3570	14
	91	510	2			91	0	0			91	2805	11			91	1530	6								91	2295	9		91	4080	16			91	1020	4			91	765	3			91	7905	31
	92	510	2			92	0	0			92	510	2			92	4335	17								92	6630	26		92	2295	9			92	1020	4			92	1020	4			92	5355	21
	93	1020	4			93	1530	6			93	2040	8			93	2550	10								93	4335	17		93	13005	51			93	3315	13			93	3570	14			93	4080	16
	94	2040	8			94	765	3			94	3315	13			94	765	3								94	1020	4		94	765	3			94	4080	16			94	1275	5			94	4335	17
	95	3060	12			95	255	1			95	2040	8			95	1275	5								95	5610	22		95	510	2			95	2550	10			95	510	2			95	7395	29
	96	765	3			96	255	1			96	3825	15			96	1275	5								96	2040	8		96	1020	4			96	1785	7			96	4335	17			96	7395	29
	97	2040	8			97	1275	5			97	3570	14			97	765	3								97	255	1		97	1020	4			97	1020	4			97	7395	29			97	3315	13
	98	1275	5			98	2805	11			98	1530	6			98	765	3								98	510	2		98	1275	5			98	1785	7			98	3315	13			98	1020	4
	99	765	3			99	0	0			99	2040	8			99	2040	8								99	1020	4		99	510	2			99	2550	10			99	3825	15			99	4845	19
	100	1275	5			100	255	1			100	3315	13			100	1530	6								100	8415	33		100	1275	5			100	4335	17			100	255	1			100	6120	24
											101	1785	7			101	1275	5								101	1530	6		101	1275	5			101	255	1			101	4335	17			101	255	1
											102	4590	18			102	3060	12								102	6375	25		102	2550	10			102	765	3			102	3060	12			102	765	3
											103	3570	14			103	1530	6								103	2040	8		103	255	1			103	2040	8			103	6375	25			103	510	2
											104	2805	11			104	3570	14								104	765	3		104	1275	5			104	510	2			104	2550	10			104	2805	11
											105	2040	8			105	765	3								105	3315	13		105	1785	7			105	1020	4			105	2295	9			105	510	2
											106	510	2			106	3825	15								106	1275	5		106	2040	8			106	3570	14			106	16320	64			106	1020	4
											107	255	1			107	1785	7								107	765	3		107	255	1			107	510	2								107	4845	19
											108	510	2			108	1530	6								108	3060	12		108	1785	7			108	4335	17								108	5610	22
											109	255	1			109	1530	6								109	5865	23		109	2550	10			109	2550	10								109	2805	11
											110	255	1			110	2805	11								110	255	1		110	2805	11			110	3315	13								110	510	2
											111	0	0			111	4080	16												111	765	3			111	3060	12								111	510	2
											112	1275	5			112	3315	13												112	1020	4			112	2040	8								112	5610	22
											113	255	1			113	1275	5												113	765	3			113	255	1								113	2295	9
											114	1275	5			114	2295	9												114	3060	12			114	1530	6								114	2805	11
											115	4590	18			115	1785	7												115	765	3			115	1530	6
											116	4080	16			116	510	2												116	2295	9			116	255	1
											117	765	3			117	1530	6												117	1530	6			117	255	1
											118	2040	8			118	2040	8												118	2295	9			118	1020	4
											119	2550	10			119	1530	6												119	4845	19			119	1020	4
											120	1275	5			120	510	2												120	1020	4			120	510	2
											121	1530	6			121	2805	11												121	5100	20			121	3060	12
											122	510	2			122	765	3												122	3570	14			122	1020	4
											123	1020	4			123	1275	5												123	2550	10			123	2040	8
											124	1785	7			124	3060	12												124	1530	6			124	255	1
											125	1530	6			125	4590	18												125	255	1			125	1020	4
											126	1275	5			126	2550	10												126	1785	7			126	255	1
											127	2295	9			127	2295	9												127	1530	6			127	1275	5
											128	1020	4			128	510	2												128	510	2			128	3060	12
											129	1785	7			129	3570	14												129	3825	15			129	2550	10
											130	1275	5			130	2550	10												130	765	3			130	1530	6
											131	765	3			131	4335	17												131	1785	7			131	3060	12
											132	1275	5			132	3825	15												132	255	1			132	5355	21
											133	1785	7			133	4080	16												133	2550	10			133	1785	7
											134	765	3			134	1785	7												134	1530	6			134	2040	8
											135	765	3			135	2550	10												135	2295	9			135	2295	9
											136	510	2			136	3060	12												136	1785	7			136	23970	94
											137	0	0			137	2805	11												137	2805	11			137	2550	10
											138	1020	4			138	2550	10												138	5100	20			138	1530	6
											139	510	2			139	765	3												139	2040	8			139	510	2
											140	255	1			140	1020	4												140	1275	5			140	1530	6
											141	0	0			141	2805	11												141	3570	14			141	510	2
											142	255	1			142	2040	8												142	765	3
											143	255	1			143	1275	5												143	4845	19
											144	0	0			144	1275	5												144	1785	7
											145	0	0			145	2805	11												145	1020	4
											146	3315	13			146	510	2												146	255	1
											147	7395	29			147	3060	12												147	1020	4
											148	3315	13			148	3315	13												148	765	3
											149	3315	13			149	2550	10												149	2295	9
											150	3315	13			150	2040	8												150	1020	4
											151	2040	8			151	3825	15												151	1275	5
											152	5100	20			152	1530	6												152	3060	12
											153	1785	7			153	1275	5												153	1275	5
											154	5355	21			154	1785	7												154	510	2
											155	5355	21			155	2805	11												155	4590	18
											156	1275	5			156	5100	20												156	1785	7
											157	765	3			157	510	2												157	1020	4
											158	3060	12			158	510	2												158	510	2
											159	2550	10			159	1275	5												159	3825	15
											160	765	3			160	2550	10												160	3825	15
											161	1530	6			161	2295	9												161	1530	6
											162	1020	4			162	1530	6												162	1785	7
											163	2295	9			163	3570	14												163	1530	6
											164	2550	10			164	4080	16
											165	2805	11			165	1530	6
											166	1275	5			166	3315	13
											167	2295	9			167	1530	6
											168	255	1			168	2295	9
											169	2295	9			169	2805	11
																170	2805	11
																171	4335	17
																172	765	3
																173	4590	18
																174	2550	10
																175	510	2
																176	1020	4
																177	2550	10
																178	765	3
																179	2295	9
																180	765	3
[truncated: 6 more columns]

## Sheet: Statistical Analysis
Table Analyzed	RNF20 RPA70 Final						Compare cell means regardless of rows and columns
Two-way ANOVA	Ordinary						Number of families	1
Alpha	0.05						Number of comparisons per family	6
							Alpha	0.05
Source of Variation	% of total variation	P value	P value summary	Significant?
Row Factor	36.16	0.0022	**	Yes			Tukey's multiple comparisons test	Predicted (LS) mean diff.	95.00% CI of diff.	Below threshold?	Summary	Adjusted P Value
Column Factor	45.64	0.001	**	Yes
							shControl:UT vs. shControl:HU 4mM (2h); 6h Recovery	-5.823	-9.649 to -1.998	Yes	**	0.0047
ANOVA table	SS (Type III)	DF	MS	F (DFn, DFd)			shControl:UT vs. shRNF20:UT	-5.183	-9.009 to -1.358	Yes	**	0.0098
Row Factor	80.6	1	80.6	F (1, 9) = 17.89			shControl:UT vs. shRNF20:HU 4mM (2h); 6h Recovery	-11.01	-16.42 to -5.596	Yes	***	0.0006
Column Factor	101.7	1	101.7	F (1, 9) = 22.58			shControl:HU 4mM (2h); 6h Recovery vs. shRNF20:UT	0.64	-4.770 to 6.050	No	ns	0.9817
Residual	40.55	9	4.506				shControl:HU 4mM (2h); 6h Recovery vs. shRNF20:HU 4mM (2h); 6h Recovery	-5.183	-9.009 to -1.358	Yes	**	0.0098
							shRNF20:UT vs. shRNF20:HU 4mM (2h); 6h Recovery	-5.823	-9.649 to -1.998	Yes	**	0.0047
Difference between column means
Predicted (LS) mean of UT	6.57
Predicted (LS) mean of HU 4mM (2h); 6h Recovery	12.39						Test details	Predicted (LS) mean 1	Predicted (LS) mean 2	Predicted (LS) mean diff.	SE of diff.	N1	N2	q	DF
Difference between predicted means	-5.823
SE of difference	1.225						shControl:UT vs. shControl:HU 4mM (2h); 6h Recovery	3.978	9.802	-5.823	1.225	3	3	6.72	9
95% CI of difference	-8.596 to -3.051						shControl:UT vs. shRNF20:UT	3.978	9.162	-5.183	1.225	3	3	5.982	9
							shControl:UT vs. shRNF20:HU 4mM (2h); 6h Recovery	3.978	14.99	-11.01	1.733	3	3	8.981	9
Difference between row means							shControl:HU 4mM (2h); 6h Recovery vs. shRNF20:UT	9.802	9.162	0.64	1.733	3	3	0.5222	9
Predicted (LS) mean of shControl	6.89						shControl:HU 4mM (2h); 6h Recovery vs. shRNF20:HU 4mM (2h); 6h Recovery	9.802	14.99	-5.183	1.225	3	3	5.982	9
Predicted (LS) mean of shRNF20	12.07						shRNF20:UT vs. shRNF20:HU 4mM (2h); 6h Recovery	9.162	14.99	-5.823	1.225	3	3	6.72	9
Difference between predicted means	-5.183
SE of difference	1.225
95% CI of difference	-7.956 to -2.411
Interaction CI
Mean diff, A1 - B1	-5.823
Mean diff, A2 - B2	-5.823
(A1 -B1) - (A2 - B2)	0
95% CI of difference
(B1 - A1) - (B2 - A2)	0
95% CI of difference
Data summary
Number of columns (Column Factor)	2
Number of rows (Row Factor)	2
Number of values	12
