# Supplementary material for: RNF20-mediated H2B monoubiquitination protects stalled forks from degradation and promotes fork restart
Source: EMBO Rep. 2025 Jun 10;26(15):3773–803. doi: 10.1038/s44319-025-00497-3 (PMC12331980; doi:10.1038/s44319-025-00497-3)
Supplement: Supplementary file 4 — Source data Fig. 1 [file 44319_2025_497_MOESM4_ESM.zip › 1H and 1I/IF Quantification gH2AX RNF20.xlsx]

## Sheet: Data
		ShControl																														shRNF20
		UT1					UT2					UT3					HU1					HU2					HU3					UT1					UT2					UT3				HU1
		0	0	29	3.49345		0	0	32	2.7972		255	1	26	1.44231		4335	17	76	10		510	2	33	11.7647		765	3	44	7.64706		255	1	52	10.8333		1275	5	52	13.4228		1275	5	43	11.0092	510	2	79	21.1921
		0	0	24			0	0	31			1530	6	25			0	0	38			1020	4	30			3315	13	39			255	1	50			765	3	50			1275	5	42		765	3	79
		765	3	22			0	0	30			1020	4	21			765	3	29			4335	17	29			5355	21	35			1020	4	50			5865	23	50			2805	11	41		5355	21	60
		5100	20	21			0	0	29			255	1	19			1020	4	29			3825	15	25			4590	18	29			3825	15	40			3060	12	34			765	3	39		255	1	55
		1275	5	21			255	1	26			0	0	17			510	2	27			1020	4	24			1020	4	26			0	0	40			2805	11	34			0	0	37		255	1	53
		2295	9	20			1020	4	26			0	0	15			2295	9	27			0	0	23			6630	26	26			2805	11	30			6885	27	31			255	1	33		510	2	43
		255	1	20			1275	5	25			765	3	15			1020	4	27			255	1	23			4080	16	25			510	2	27			510	2	30			3570	14	32		2040	8	39
		1275	5	20			255	1	23			0	0	14			2295	9	26			3315	13	22			0	0	25			10200	40	25			0	0	27			510	2	29		765	3	38
		0	0	19			1275	5	19			255	1	13			510	2	25			510	2	21			1020	4	24			510	2	24			4590	18	26			1785	7	25		510	2	38
		1785	7	18			1275	5	18			255	1	12			1275	5	24			2805	11	21			510	2	21			510	2	22			3825	15	24			0	0	23		5610	22	34
		510	2	17			0	0	18			255	1	12			255	1	23			5355	21	20			7395	29	21			255	1	22			0	0	23			255	1	22		255	1	34
		510	2	17			1275	5	16			1020	4	11			2295	9	23			4335	17	20			3825	15	21			1020	4	20			1020	4	23			3825	15	21		4335	17	32
		2805	11	16			0	0	15			255	1	11			1530	6	23			1785	7	19			255	1	21			255	1	20			5100	20	23			255	1	19		255	1	32
		4080	16	14			255	1	15			1020	4	11			2040	8	23			3315	13	17			1020	4	19			255	1	15			3825	15	23			765	3	19		255	1	31
		0	0	13			0	0	15			255	1	11			1020	4	23			3315	13	17			255	1	19			0	0	15			255	1	22			765	3	16		255	1	30
		1785	7	13			0	0	14			255	1	11			2295	9	22			3570	14	17			4080	16	19			510	2	14			255	1	22			2805	11	16		0	0	30
		2805	11	13			1020	4	13			255	1	11			1020	4	22			5610	22	17			4845	19	18			0	0	13			1530	6	21			3825	15	16		255	1	29
		510	2	12			0	0	13			0	0	10			1275	5	21			255	1	15			0	0	18			0	0	13			510	2	21			1275	5	16		510	2	28
		3060	12	12			0	0	13			255	1	10			255	1	18			255	1	15			765	3	18			0	0	12			8550	34	20			2295	9	16		0	0	28
		255	1	12			255	1	13			1275	5	10			2550	10	18			1785	7	14			510	2	18			255	1	11			2295	9	20			10710	42	15		7395	29	26
		0	0	12			0	0	13			255	1	9			255	1	18			0	0	14			0	0	18			510	2	10			12550	50	18			6375	25	15		5865	23	26
		0	0	12			255	1	12			0	0	8			255	1	17			255	1	14			3315	13	18			12750	50	10			2550	10	18			510	2	15		0	0	26
		765	3	11			510	2	12			1275	5	8			1020	4	17			255	1	13			1275	5	18			255	1	10			3825	15	18			9945	39	14		1785	7	26
		0	0	11			0	0	12			0	0	7			2040	8	15			255	1	13			255	1	17			255	1	9			2295	9	17			1530	6	14		510	2	26
		510	2	11			255	1	12			0	0	7			0	0	15			1275	5	13			255	1	17			255	1	9			2805	11	17			1530	6	14		0	0	23
		510	2	11			255	1	10			510	2	7			3570	14	15			255	1	13			510	2	17			765	3	9			5355	21	16			0	0	13		0	0	23
		2040	8	11			2550	10	10			1275	5	7			255	1	14			765	3	13			1020	4	17			765	3	9			1530	6	16			765	3	13		5865	23	23
		510	2	11			510	2	10			255	1	6			0	0	14			255	1	11			1020	4	16			255	1	8			13060	52	15			255	1	12		1020	4	23
		2040	8	11			1275	5	10			0	0	6			510	2	14			1785	7	11			255	1	16			1020	4	8			765	3	15			510	2	11		255	1	22
		0	0	11			510	2	10			255	1	6			1275	5	14			2805	11	10			1020	4	16			3570	14	6			5865	23	15			2805	11	11		0	0	22
		1020	4	11			1020	4	10			255	1	6			1020	4	14			3570	14	10			3060	12	16			0	0	6			3825	15	15			1020	4	11		255	1	21
		255	1	11			255	1	9			255	1	6			4590	18	13			5355	21	10			5355	21	16			765	3	6			4335	17	15			3315	13	11		3570	14	21
		0	0	10			255	1	9			510	2	6			2550	10	13			5100	20	9			0	0	15			255	1	6			6120	24	14			3570	14	11		3060	12	18
		1785	7	10			255	1	9			2040	8	6			765	3	13			255	1	9			5355	21	15			255	1	6			1530	6	14			2550	10	11		8670	34	18
		765	3	10			1275	5	9			255	1	5			255	1	13			0	0	8			4335	17	15			2295	9	6			2040	8	13			5355	21	11		3060	12	18
		1275	5	10			0	0	8			0	0	5			2550	10	13			2040	8	8			0	0	14			255	1	5			2295	9	13			510	2	10		0	0	17
		255	1	10			0	0	8			1275	5	5			255	1	12			0	0	7			6120	24	14			510	2	5			255	1	12			255	1	10		6630	26	17
		2040	8	10			255	1	8			1785	7	5			2040	8	12			1530	6	7			3570	14	13			3315	13	5			1020	4	12			3315	13	10		7650	30	17
		0	0	9			0	0	8			3315	13	5			510	2	12			510	2	7			2805	11	13			255	1	4			0	0	11			510	2	10		765	3	17
		1020	4	9			255	1	8			0	0	5			0	0	12			255	1	7			1530	6	13			510	2	4			1530	6	11			0	0	10		765	3	15
		765	3	8			255	1	8			0	0	5			1020	4	12			1530	6	7			1785	7	13			12750	50	4			255	1	11			4080	16	9		0	0	14
		255	1	8			0	0	8			0	0	5			2805	11	12			1020	4	6			4845	19	13			510	2	4			1530	6	11			0	0	7		510	2	14
		2040	8	8			255	1	8			0	0	5			765	3	11			0	0	6			3825	15	13			510	2	4			0	0	10			255	1	7		0	0	13
		255	1	8			510	2	8			0	0	5			6885	27	11			1020	4	6			6630	26	12			3315	13	4			1275	5	10			765	3	6		3060	12	12
		0	0	8			255	1	7			1275	5	5			2550	10	11			6120	24	5			0	0	12			765	3	4			255	1	10			255	1	6		8670	34	12
		255	1	8			1020	4	7			765	3	5			1530	6	11			1275	5	5			255	1	12			0	0	3			1785	7	9			2805	11	6		3060	12	12
		0	0	8			1530	6	7			0	0	5			4590	18	11			7650	30	4			8925	35	11			2040	8	3			0	0	9			255	1	6		0	0	12
		0	0	8			510	2	7			0	0	5			1020	4	11			510	2	4			4590	18	11			10200	40	3			1275	5	9			4080	16	5		6630	26	12
		0	0	7			510	2	6			2805	11	5			0	0	10			2550	10	4			4590	18	11			255	1	3			1275	5	9			255	1	5		7650	30	12
		255	1	7			255	1	6			5355	21	4			510	2	10			0	0	4			2805	11	11			510	2	3			0	0	9			10965	43	5		765	3	12
		255	1	7			0	0	6			510	2	4			510	2	10			5100	20	4			1275	5	11			3825	15	3			1785	7	8			1530	6	5		765	3	12
		0	0	7			1020	4	6			2295	9	4			3825	15	10			0	0	4			4080	16	11			2550	10	3			7550	30	8			255	1	5		0	0	12
		0	0	7			255	1	6			6630	26	4			255	1	10			1785	7	3			2805	11	11			0	0	3			5610	22	8			255	1	5		510	2	11
		0	0	7			765	3	5			6375	25	4			3825	15	10			2295	9	3			0	0	11			0	0	2			255	1	7			7395	29	4		0	0	11
		1785	7	7			255	1	5			3060	12	4			5610	22	10			2295	9	2			3060	12	10			5610	22	2			765	3	7			3825	15	4		4590	18	10
		2805	11	7			510	2	5			0	0	3			3825	15	10			4335	17	2			1785	7	10			2550	10	2			1275	5	7			255	1	3		9945	39	9
		255	1	7			0	0	5			3825	15	3			1530	6	9			510	2	2			765	3	10			255	1	2			1530	6	7			0	0	3		510	2	9
		0	0	7			1275	5	5			255	1	3			255	1	9			0	0	2			2040	8	10			1530	6	2			0	0	7			4080	16	3		2295	9	9
		510	2	7			0	0	5			765	3	3			1020	4	9			255	1	2			3315	13	9			1020	4	2			5100	20	7			510	2	3		255	1	8
		255	1	7			0	0	5			510	2	3			1530	6	9			0	0	2			1020	4	9			1020	4	2			255	1	7			2805	11	3		255	1	8
		1020	4	7			0	0	5			255	1	3			6375	25	9			255	1	2			255	1	9			255	1	2			765	3	7			510	2	3		3060	12	7
		765	3	6			255	1	5			255	1	3			1530	6	9			3315	13	1			255	1	9			3060	12	2			510	2	7			9435	37	3		0	0	7
		255	1	6			0	0	5			0	0	3			2550	10	9			0	0	1			510	2	9			6120	24	2			5520	22	6			8160	32	3		6630	26	7
		0	0	6			255	1	5			0	0	3			0	0	8			1020	4	1			510	2	8			255	1	2			1785	7	6			0	0	2		255	1	7
		1785	7	6			255	1	5			0	0	3			6885	27	8			0	0	1			0	0	8			510	2	2			5865	23	6			255	1	2		1275	5	6
		2550	10	6			255	1	4			255	1	3			5865	23	8			5865	23	1			2295	9	8			510	2	2			1275	5	6			255	1	2		5865	23	6
		510	2	6			0	0	4			255	1	3			255	1	8			3570	14	1			1020	4	8			255	1	2			1275	5	6			10455	41	2		2805	11	5
		255	1	5			1020	4	4			0	0	3			255	1	8			765	3	1			3315	13	7			13260	52	2			0	0	6			1275	5	2		255	1	5
		0	0	5			510	2	4			2040	8	3			6885	27	8			8415	33	1			0	0	7			6375	25	2			1275	5	6			4080	16	2		255	1	5
		255	1	5			255	1	4			510	2	3			3060	12	7			5865	23	1			1020	4	7			5100	20	2			765	3	6			0	0	2		255	1	5
		510	2	5			1020	4	4			2805	11	2			510	2	7			255	1	1			0	0	7			0	0	1			6630	26	6			765	3	2		255	1	4
		255	1	5			765	3	4			0	0	2			255	1	7			0	0	1			4080	16	7			510	2	1			0	0	6			3060	12	2		1020	4	4
		255	1	5			1020	4	4			0	0	2			255	1	7			255	1	1			4590	18	7			510	2	1			1785	7	5			255	1	2		0	0	4
		255	1	5			510	2	4			510	2	2			2805	11	7			255	1	1			6375	25	6			1530	6	1			765	3	5			0	0	1		510	2	4
		510	2	5			765	3	4			0	0	2			255	1	7			255	1	1			1785	7	5			255	1	1			765	3	5			1530	6	1		1275	5	4
		6120	24	5			1020	4	4			510	2	2			1275	5	7			0	0	1			765	3	5			255	1	1			255	1	5			0	0	1		255	1	4
		255	1	5			2295	9	4			510	2	2			0	0	7			2550	10	1			4080	16	5			1020	4	1			765	3	5			0	0	1		1020	4	4
		1530	6	5			1020	4	4			255	1	2			510	2	6			255	1	1			765	3	5			1530	6	1			0	0	5			0	0	1		1785	7	3
		0	0	5			0	0	4			255	1	2			2805	11	6			255	1	1			4335	17	4			1530	6	1			255	1	5			1020	4	1		0	0	3
		0	0	4			2550	10	4			1275	5	2			255	1	6			255	1	1			2040	8	4			0	0	1			0	0	5			0	0	1		5610	22	3
		2295	9	4			255	1	4			255	1	2			765	3	6			255	1	1			4845	19	4			0	0	1			255	1	5			4845	19	1		255	1	3
		0	0	4			0	0	4			765	3	2			765	3	6			0	0	1			4590	18	4			765	3	1			0	0	5			255	1	1		255	1	3
		0	0	4			0	0	4			255	1	2			4590	18	6			0	0	1			2295	9	4			1530	6	1			0	0	4			4080	16	1		3825	15	3
		255	1	4			2295	9	4			255	1	2			1530	6	6			2550	10	0			255	1	4			2295	9	1			2805	11	4			0	0	1		765	3	3
		3570	14	4			1530	6	4			255	1	2			255	1	6			255	1	0			765	3	4			2295	9	1			8670	34	4			510	2	1		1020	4	3
		255	1	4			1785	7	4			255	1	2			7395	29	6			7395	29	0			1020	4	4			1275	5	1			0	0	4			765	3	1		510	2	3
		510	2	4			0	0	4			2550	10	2			7395	29	6			0	0	0			1020	4	4			1275	5	1			4080	16	4			2550	10	1		3315	13	2
		2550	10	3			1020	4	3			255	1	2			255	1	6			0	0	0			0	0	4			255	1	1			0	0	4			2550	10	1		255	1	2
		765	3	3			2550	10	3			255	1	2			19380	76	6			510	2	0			2295	9	4			255	1	1			1530	6	3			4845	19	1		510	2	2
		0	0	3			1020	4	3			3060	12	1			9690	38	6			1785	7	0			4590	18	4			255	1	1			255	1	3			0	0	1		1785	7	2
		255	1	3			510	2	3			0	0	1			255	1	5			255	1	0			9945	39	4			1020	4	1			2550	10	3			0	0	1		765	3	2
		0	0	3			765	3	3			0	0	1			2295	9	5			0	0	0			3570	14	4			255	1	1			510	2	3			8415	33	0		255	1	2
		1275	5	3			0	0	3			1530	6	1			765	3	5			6375	25	0			255	1	4			7650	30	1			765	3	3			2550	10	0		510	2	2
		255	1	3			255	1	3			765	3	1			255	1	5			1020	4	0			11220	44	4			510	2	1			1530	6	3			5610	22	0		14025	55	2
		1785	7	3			0	0	3			255	1	1			1530	6	5			1530	6	0			2805	11	3			0	0	1			510	2	3			255	1	0		0	0	2
		1020	4	3			0	0	3			255	1	1			1785	7	5			4335	17	0			2295	9	3			510	2	1			255	1	3			2550	10	0		4335	17	2
		765	3	3			4080	16	3			1275	5	1			0	0	5			510	2	0			510	2	3			1275	5	1			2040	8	3			510	2	0		2040	8	2
		510	2	3			3570	14	3			2805	11	1			510	2	5			4845	19	0			1020	4	3			2040	8	1			255	1	3			2805	11	0		255	1	2
		510	2	3			2040	8	3			0	0	1			1785	7	5			3825	15	0			765	3	3			2295	9	1			1020	4	2			5865	23	0		4590	18	2
		1020	4	3			0	0	3			255	1	1			2550	10	5			0	0	0			255	1	3			765	3	1			255	1	2			1275	5	0		255	1	2
		765	3	3			510	2	3			255	1	1			1785	7	5			2040	8	0			4590	18	3			0	0	1			7905	31	2			1275	5	0		6630	26	2
		3060	12	3			255	1	3			0	0	1			255	1	4			3315	13	0			1020	4	3			255	1	1			1785	7	2			2805	11	0		0	0	2
		255	1	3			0	0	3			1530	6	1			3315	13	4								0	0	3			255	1	0			4590	18	2			765	3	0		3060	12	1
		2805	11	2			255	1	3			765	3	1			765	3	4								2040	8	3			510	2	0			0	0	2			0	0	0		1275	5	1
		0	0	2			765	3	3			255	1	1			765	3	4								510	2	3			765	3	0			5865	23	2			255	1	0		1530	6	1
		3060	12	2			0	0	3			255	1	1			3060	12	4								255	1	2			0	0	0			2805	11	2			3570	14	0		7905	31	1
		0	0	2			3060	12	3			1275	5	1			1275	5	4								765	3	2			2550	10	0			255	1	2			510	2	0		510	2	1
		4335	17	2			6630	26	3			2805	11	1			255	1	4								255	1	2			255	1	0			3570	14	2			1785	7	0		3570	14	1
		4590	18	2			7905	31	3			0	0	1			1785	7	4								0	0	2			255	1	0			255	1	1			0	0	0		8160	32	1
		255	1	2			4590	18	2			255	1	1			1275	5	4								255	1	2			255	1	0			255	1	1							8160	32	1
		255	1	2			1785	7	2			255	1	1			3315	13	4								3825	15	2			255	1	0			255	1	1							2295	9	1
		255	1	2			0	0	2			0	0	1			255	1	4								0	0	2			6885	27	0			510	2	1							1020	4	1
		0	0	2			5865	23	2			3825	15	1			765	3	4								2805	11	2			5100	20	0			1530	6	1							510	2	1
		5610	22	2			0	0	2			2805	11	1			3060	12	4								2040	8	2			5610	22	0			255	1	1							1020	4	1
		5100	20	2			6630	26	2			255	1	1			1530	6	4								4335	17	2			765	3	0			1530	6	1							510	2	1
		0	0	2			255	1	2			765	3	1			510	2	3								2805	11	2			0	0	0			510	2	1							1020	4	1
		255	1	2			1020	4	2			1275	5	1			2805	11	3								3315	13	2			0	0	0			0	0	1							3060	12	1
		255	1	2			255	1	2			765	3	1			3570	14	3								3315	13	1			0	0	0			1275	5	1							255	1	1
		255	1	2			1275	5	2			255	1	1			765	3	3								255	1	1			255	1	0			0	0	1							1785	7	1
		5100	20	2			1020	4	2			1530	6	1			510	2	3								1785	7	1			1530	6	0			4080	16	1							2550	10	1
		2805	11	2			255	1	2			1530	6	1			1275	5	3								255	1	1								2295	9	1							5355	21	1
		0	0	2			510	2	2			0	0	1			255	1	3								0	0	1								1785	7	1							0	0	1
		255	1	2			765	3	2			255	1	1			1785	7	3								0	0	1								2040	8	1							6630	26	1
		255	1	2			0	0	2			0	0	1			4335	17	3								765	3	1								3315	13	1							255	1	1
		2040	8	2			1020	4	2			0	0	1			2550	10	3								510	2	1								3060	12	1							4335	17	1
		0	0	2			1020	4	2			0	0	1			1020	4	3								2550	10	1								510	2	1							255	1	1
		0	0	2			8160	32	2			0	0	1			1020	4	2								510	2	1								1020	4	1							7140	28	1
		1020	4	2			0	0	2			0	0	1			3570	14	2								2550	10	1								3570	14	1							4335	17	1
		0	0	2			2295	9	2			255	1	1			3315	13	2								0	0	1								2295	9	1							7140	28	1
		255	1	2			3825	15	2			510	2	1			510	2	2								510	2	1								255	1	1							0	0	1
		0	0	1			3315	13	2			765	3	1			1530	6	2								2295	9	1								1785	7	0							10965	43	0
		255	1	1			765	3	2			255	1	1			1275	5	2								255	1	1								4590	18	0							20145	79	0
		0	0	1			510	2	2			255	1	1			5865	23	2								0	0	1								1020	4	0							9690	38	0
		510	2	1			510	2	2			0	0	1			510	2	2								1785	7	1								3825	15	0							13515	53	0
		0	0	1			510	2	2			510	2	1			2040	8	2								0	0	1								1785	7	0							20145	79	0
		255	1	1			255	1	2			0	0	1			510	2	2								255	1	1								1275	5	0							2805	11	0
		255	1	1			510	2	2			255	1	1			1785	7	2								1275	5	1								765	3	0							15300	60	0
		510	2	1			510	2	2			0	0	1			0	0	2								255	1	1								1020	4	0							5865	23	0
		3315	13	1			1275	5	2			0	0	1			1530	6	2								510	2	1								3315	13	0							255	1	0
		1275	5	1			765	3	2			0	0	1			255	1	2								2550	10	1								255	1	0							9690	38	0
		255	1	1			510	2	2			0	0	1			3060	12	2								510	2	1								510	2	0							510	2	0
		255	1	1			0	0	2			255	1	1			765	3	2								0	0	1								510	2	0							765	3	0
		5355	21	1			255	1	1			0	0	1			1020	4	2								255	1	1								1785	7	0							1275	5	0
		510	2	1			1275	5	1			255	1	1			2805	11	1								765	3	0								255	1	0							2295	9	0
		255	1	1			1020	4	1			255	1	1			3570	14	1								1020	4	0								2550	10	0							255	1	0
		7395	29	1			2040	8	1			255	1	1			2550	10	1								0	0	0								12750	50	0							1530	6	0
		255	1	1			510	2	1			255	1	1			510	2	1								255	1	0								4335	17	0							3060	12	0
		510	2	1			0	0	1			255	1	1			1785	7	1								0	0	0								0	0	0							3060	12	0
		255	1	1			2040	8	1			765	3	1			1020	4	1								2805	11	0								5355	21	0							0	0	0
		1275	5	1			1020	4	1			255	1	1			1530	6	1								2805	11	0																	0	0	0
		1530	6	1			255	1	1			255	1	1			1275	5	1								1020	4	0																	4590	18	0
		0	0	1			765	3	1			510	2	1			510	2	1								255	1	0
		2805	11	1			510	2	1			1020	4	1			3315	13	1								255	1	0
		2550	10	1			255	1	1			510	2	1			2040	8	1								255	1	0
		255	1	1			765	3	1			0	0	1			1530	6	1								0	0	0
		1275	5	1			510	2	1			255	1	0			5865	23	1								255	1	0
		1785	7	1			1020	4	1			510	2	0			255	1	1								0	0	0
		765	3	1			255	1	1			255	1	0			2040	8	1								0	0	0
		255	1	1			510	2	1			510	2	0			1530	6	1								0	0	0
		765	3	1			765	3	1			765	3	0			5355	21	1								0	0	0
		255	1	1			765	3	1			510	2	0			3060	12	1								2550	10	0
		2805	11	1			765	3	1			0	0	0			1275	5	1								1785	7	0
		2550	10	1			0	0	1			765	3	0			3570	14	1								255	1	0
		1275	5	1			255	1	1			0	0	0			6630	26	1								1020	4	0
		3060	12	1			1275	5	1			765	3	0			6120	24	1								5355	21	0
		3315	13	1			2040	8	1			1530	6	0			5610	22	1								3060	12	0
		1785	7	1			255	1	1			0	0	0			255	1	1								6375	25	0
		1785	7	1			255	1	1			1275	5	0			1020	4	1								765	3	0
		510	2	1			765	3	1			510	2	0			5865	23	1								1275	5	0
		1530	6	1			510	2	1			1275	5	0			2295	9	1								4335	17	0
		1785	7	1			255	1	1			255	1	0			2805	11	1
		510	2	1			7395	29	1			0	0	0			255	1	0
		510	2	1			0	0	1			255	1	0			1275	5	0
		0	0	1			3825	15	1			4845	19	0			1785	7	0
		510	2	1			3315	13	1			0	0	0			510	2	0
		510	2	1			2295	9	1			1530	6	0			3315	13	0
		255	1	1			255	1	1			1275	5	0			5865	23	0
		510	2	1			510	2	1			1785	7	0			255	1	0
		3315	13	1			2040	8	1			2805	11	0			2295	9	0
		2040	8	1			255	1	1			1785	7	0			3060	12	0
		510	2	1			1275	5	1			1275	5	0
		1020	4	1			765	3	1			2550	10	0
		0	0	0			255	1	1			2550	10	0
		765	3	0			1785	7	1			255	1	0
		2550	10	0			0	0	1			255	1	0
		0	0	0			765	3	1			0	0	0
		0	0	0			0	0	1			255	1	0
		2550	10	0			1530	6	1			255	1	0
		255	1	0			1530	6	1			255	1	0
		510	2	0			0	0	1			510	2	0
		1530	6	0			2040	8	1			255	1	0
		1275	5	0			510	2	1			1275	5	0
		0	0	0			255	1	1			510	2	0
		5355	21	0			255	1	1			255	1	0
		255	1	0			0	0	1			4335	17	0
		0	0	0			255	1	1			0	0	0
		765	3	0			0	0	1			1020	4	0
		510	2	0			0	0	1			510	2	0
		1275	5	0			0	0	1			3570	14	0
		510	2	0			255	1	1			1785	7	0
		0	0	0			7650	30	1			255	1	0
		765	3	0			3060	12	1			765	3	0
		255	1	0			255	1	1			1275	5	0
		2805	11	0			0	0	1			0	0	0
		255	1	0			255	1	1			765	3	0
		255	1	0			0	0	1			255	1	0
		0	0	0			255	1	1			1020	4	0
		3060	12	0			0	0	1			0	0	0
		765	3	0			0	0	1
		4845	19	0			0	0	1
		1275	5	0			2040	8	1
		1530	6	0			255	1	1
		1275	5	0			255	1	1
		2040	8	0			0	0	1
		0	0	0			255	1	0
		1785	7	0			0	0	0
		765	3	0			0	0	0
		255	1	0			1020	4	0
		1785	7	0			765	3	0
		765	3	0			3060	12	0
		2805	11	0			4590	18	0
		1785	7	0			3315	13	0
		2040	8	0			3825	15	0
		1530	6	0			510	2	0
		4335	17	0			2040	8	0
		1020	4	0			255	1	0
		255	1	0			2550	10	0
		255	1	0			1020	4	0
		2805	11	0			510	2	0
							0	0	0
							1785	7	0
							255	1	0
							255	1	0
							0	0	0
							3060	12	0
							510	2	0
							1530	6	0
							765	3	0
							2550	10	0
							510	2	0
							0	0	0
							255	1	0
							1020	4	0
							255	1	0
							510	2	0
							255	1	0
							255	1	0
							765	3	0
							255	1	0
							510	2	0
							255	1	0
							765	3	0
							765	3	0
							0	0	0
							510	2	0
							3315	13	0
							4845	19	0
							510	2	0
							255	1	0
							765	3	0
							3315	13	0
							255	1	0
							255	1	0
							6375	25	0
							0	0	0
							0	0	0
							0	0	0
							255	1	0
							0	0	0
							2040	8	0
							0	0	0
							0	0	0
							255	1	0
							0	0	0
							0	0	0
							255	1	0
							2550	10	0
							255	1	0
							255	1	0
							255	1	0
							0	0	0
							255	1	0
							0	0	0
							0	0	0
							255	1	0
							0	0	0

## Sheet: Statistical Analysis
Table Analyzed	RNF20 final graph										Compare cell means regardless of rows and columns
Two-way ANOVA	Ordinary										Number of families	1
Alpha	0.05										Number of comparisons per family	6
											Alpha	0.05
Source of Variation	% of total variation	P value	P value summary	Significant?
Row Factor	55.64	<0.0001	****	Yes							Tukey's multiple comparisons test	Predicted (LS) mean diff.	95.00% CI of diff.	Below threshold?	Summary	Adjusted P Value
Column Factor	38.05	<0.0001	****	Yes
											shControl:UT vs. shControl:HU 4mM (2h); 6h Recovery	-9.322	-13.27 to -5.374	Yes	***	0.0002
ANOVA table	SS (Type III)	DF	MS	F (DFn, DFd)	P value						shControl:UT vs. shRNF20:UT	-11.27	-15.22 to -7.324	Yes	****	<0.0001
Row Factor	381.2	1	381.2	F (1, 9) = 79.44	P<0.0001						shControl:UT vs. shRNF20:HU 4mM (2h); 6h Recovery	-20.59	-26.18 to -15.01	Yes	****	<0.0001
Column Factor	260.7	1	260.7	F (1, 9) = 54.33	P<0.0001						shControl:HU 4mM (2h); 6h Recovery vs. shRNF20:UT	-1.95	-7.533 to 3.633	No	ns	0.7038
Residual	43.18	9	4.798								shControl:HU 4mM (2h); 6h Recovery vs. shRNF20:HU 4mM (2h); 6h Recovery	-11.27	-15.22 to -7.324	Yes	****	<0.0001
											shRNF20:UT vs. shRNF20:HU 4mM (2h); 6h Recovery	-9.322	-13.27 to -5.374	Yes	***	0.0002
Difference between column means
Predicted (LS) mean of UT	7.162
Predicted (LS) mean of HU 4mM (2h); 6h Recovery	16.48										Test details	Predicted (LS) mean 1	Predicted (LS) mean 2	Predicted (LS) mean diff.	SE of diff.	N1	N2	q	DF
Difference between predicted means	-9.322
SE of difference	1.265										shControl:UT vs. shControl:HU 4mM (2h); 6h Recovery	1.526	10.85	-9.322	1.265	3	3	10.42	9
95% CI of difference	-12.18 to -6.461										shControl:UT vs. shRNF20:UT	1.526	12.8	-11.27	1.265	3	3	12.6	9
											shControl:UT vs. shRNF20:HU 4mM (2h); 6h Recovery	1.526	22.12	-20.59	1.789	3	3	16.28	9
Difference between row means											shControl:HU 4mM (2h); 6h Recovery vs. shRNF20:UT	10.85	12.8	-1.95	1.789	3	3	1.542	9
Predicted (LS) mean of shControl	6.187										shControl:HU 4mM (2h); 6h Recovery vs. shRNF20:HU 4mM (2h); 6h Recovery	10.85	22.12	-11.27	1.265	3	3	12.6	9
Predicted (LS) mean of shRNF20	17.46										shRNF20:UT vs. shRNF20:HU 4mM (2h); 6h Recovery	12.8	22.12	-9.322	1.265	3	3	10.42	9
Difference between predicted means	-11.27
SE of difference	1.265
95% CI of difference	-14.13 to -8.411
Interaction CI
Mean diff, A1 - B1	-9.322
Mean diff, A2 - B2	-9.322
(A1 -B1) - (A2 - B2)	0
95% CI of difference
(B1 - A1) - (B2 - A2)	0
95% CI of difference
Data summary
Number of columns (Column Factor)	2
Number of rows (Row Factor)	2
Number of values	12
