# Supplementary material for: RNF20-mediated H2B monoubiquitination protects stalled forks from degradation and promotes fork restart
Source: EMBO Rep. 2025 Jun 10;26(15):3773–803. doi: 10.1038/s44319-025-00497-3 (PMC12331980; doi:10.1038/s44319-025-00497-3)
Supplement: Supplementary file 4 — Source data Fig. 1 [file 44319_2025_497_MOESM4_ESM.zip › 1J and 1K/APH survival values.xlsx]

## Sheet: Sheet1
			shCONTROL				shRNF20 #1				shRNF20 #2
APH (nM)	Repeat	1	2	3		1	2	3		1	2	3
0		100	100	100		100	100	100		100	100	100
100		59.5788	66.0783	56.3033		33.1176	32.2312	38.6011		38.3427	39.3256	29.5381
200		53.8828	49.3444	58.1097		29.596	24.787	20.5334		24.2976	29.2078	18.2265
300		48.4856	45.5804	49.197		13.7641	12.9201	17.448		25.7543	22.9669	19.1013

## Sheet: Statistical analysis
APH dose	Samples analysed
100 nM	shControl vs shRNF20 #1	Unpaired t test results
		P value and statistical significance:
		The two-tailed P value equals 0.0017
		By conventional criteria, this difference is considered to be very statistically significant.
		Confidence interval:
		The mean of Group One minus Group Two equals 26.0035067
		95% confidence interval of this difference: From 16.2980305 to 35.7089828
		Intermediate values used in calculations:
		t = 7.4388
		df = 4
		standard error of difference = 3.496
200 nM	shControl vs shRNF20 #1	Unpaired t test results
		P value and statistical significance:
		The two-tailed P value equals 0.0014
		By conventional criteria, this difference is considered to be very statistically significant.
		Confidence interval:
		The mean of Group One minus Group Two equals 28.8068367
		95% confidence interval of this difference: From 18.6974132 to 38.9162601
		Intermediate values used in calculations:
		t = 7.9115
		df = 4
		standard error of difference = 3.641
300 nM	shControl vs shRNF20 #1	Unpaired t test results
		P value and statistical significance:
		The two-tailed P value is less than 0.0001
		By conventional criteria, this difference is considered to be extremely statistically significant.
		Confidence interval:
		The mean of Group One minus Group Two equals 33.0436067
		95% confidence interval of this difference: From 28.1110147 to 37.9761987
		Intermediate values used in calculations:
		t = 18.5995
		df = 4
		standard error of difference = 1.777
100 nM	shControl vs shRNF20 #2	Unpaired t test results
		P value and statistical significance:
		The two-tailed P value equals 0.0042
		By conventional criteria, this difference is considered to be very statistically significant.
		Confidence interval:
		The mean of Group One minus Group Two equals 24.9179933
		95% confidence interval of this difference: From 13.1602987 to 36.6756879
		Intermediate values used in calculations:
		t = 5.8841
		df = 4
		standard error of difference = 4.235
200 nM	shControl vs shRNF20 #2	Unpaired t test results
		P value and statistical significance:
		The two-tailed P value equals 0.0018
		By conventional criteria, this difference is considered to be very statistically significant.
		Confidence interval:
		The mean of Group One minus Group Two equals 29.8683467
		95% confidence interval of this difference: From 18.5932532 to 41.1434402
		Intermediate values used in calculations:
		t = 7.3550
		df = 4
		standard error of difference = 4.061
300 nM	shControl vs shRNF20 #2	Unpaired t test results
		P value and statistical significance:
		The two-tailed P value equals 0.0003
		By conventional criteria, this difference is considered to be extremely statistically significant.
		Confidence interval:
		The mean of Group One minus Group Two equals 25.1468400
		95% confidence interval of this difference: From 18.9730403 to 31.3206397
		Intermediate values used in calculations:
		t = 11.3089
		df = 4
		standard error of difference = 2.224
