# Supplementary material for: RNF20-mediated H2B monoubiquitination protects stalled forks from degradation and promotes fork restart
Source: EMBO Rep. 2025 Jun 10;26(15):3773–803. doi: 10.1038/s44319-025-00497-3 (PMC12331980; doi:10.1038/s44319-025-00497-3)
Supplement: Supplementary file 4 — Source data Fig. 1 [file 44319_2025_497_MOESM4_ESM.zip › 1J and 1K/HU survival values.xlsx]

## Sheet: Sheet1
			shControl					shRNF20 #1						shRNF20 #2
		HU (μM)	Repeat	1	2	3		1	2	3			1	2	3
		0		100	100	100		100	100	100			100	100	100
		100		87.5239	86.5206	82.0021		58.2178	62.9159	46.4993			55.9335	56.1644	47.1978
		200		68.3374	69.8249	73.3151		47.6828	33.0264	39.5896			43.4011	35.9171	34.6978
		300		61.5595	64	68.0489		24.9351	16.9979	35.2889			24.2966	21.4369	35.0453

## Sheet: Sheet2
HU dose	Samples in t test
100 μM	shControl vs shRNF20 #1	Unpaired t test results
		P value and statistical significance:
		The two-tailed P value equals 0.0047
		By conventional criteria, this difference is considered to be very statistically significant.
		Confidence interval:
		The mean of Group One minus Group Two equals 29.4710367
		95% confidence interval of this difference: From 15.1214983 to 43.8205750
		Intermediate values used in calculations:
		t = 5.7023
		df = 4
		standard error of difference = 5.168
200 μM	shControl vs shRNF20 #1	Unpaired t test results
		P value and statistical significance:
		The two-tailed P value equals 0.0025
		By conventional criteria, this difference is considered to be very statistically significant.
		Confidence interval:
		The mean of Group One minus Group Two equals 30.3928237700
		95% confidence interval of this difference: From 17.9321609280 to 42.8534866120
		Intermediate values used in calculations:
		t = 6.7720
		df = 4
		standard error of difference = 4.488
300 μM	shControl vs shRNF20 #1	Unpaired t test results
		P value and statistical significance:
		The two-tailed P value equals 0.0023
		By conventional criteria, this difference is considered to be very statistically significant.
		Confidence interval:
		The mean of Group One minus Group Two equals 38.7955176033
		95% confidence interval of this difference: From 23.1822727570 to 54.4087624496
		Intermediate values used in calculations:
		t = 6.8989
		df = 4
		standard error of difference = 5.623
100 μM	shControl vs shRNF20 #2	Unpaired t test results
		P value and statistical significance:
		The two-tailed P value equals 0.0007
		By conventional criteria, this difference is considered to be extremely statistically significant.
		Confidence interval:
		The mean of Group One minus Group Two equals 32.2503110500
		95% confidence interval of this difference: From 22.7968812500 to 41.7037408500
		Intermediate values used in calculations:
		t = 9.4718
		df = 4
		standard error of difference = 3.405
200 μM	shControl vs shRNF20 #2	Unpaired t test results
		P value and statistical significance:
		The two-tailed P value equals 0.0005
		By conventional criteria, this difference is considered to be extremely statistically significant.
		Confidence interval:
		The mean of Group One minus Group Two equals 32.4871189033
		95% confidence interval of this difference: From 23.8941456717 to 41.0800921350
		Intermediate values used in calculations:
		t = 10.4968
		df = 4
		standard error of difference = 3.095
300 μM	shControl vs shRNF20 #2	Unpaired t test results
		P value and statistical significance:
		The two-tailed P value equals 0.0012
		By conventional criteria, this difference is considered to be very statistically significant.
		Confidence interval:
		The mean of Group One minus Group Two equals 37.6099020200
		95% confidence interval of this difference: From 24.9649461292 to 50.2548579108
		Intermediate values used in calculations:
		t = 8.2580
		df = 4
		standard error of difference = 4.554
