# Supplementary material for: RNF20-mediated H2B monoubiquitination protects stalled forks from degradation and promotes fork restart
Source: EMBO Rep. 2025 Jun 10;26(15):3773–803. doi: 10.1038/s44319-025-00497-3 (PMC12331980; doi:10.1038/s44319-025-00497-3)
Supplement: Supplementary file 5 — Source data Fig. 2 [file 44319_2025_497_MOESM5_ESM.zip]

Archive with 24 entries (24 files):
- 2B/H2B input western.tif
- 2B/H2B iPOND western.tif
- 2B/H3 input western.tif
- 2B/H3 iPOND western.tif
- 2B/PCNA input western.tif
- 2B/PCNA iPOND western.tif
- 2B/RAD51 input western.tif
- 2B/RAD51 iPOND western.tif
- 2B/RAD51C input western.tif
- 2B/RAD51C iPOND western.tif
- 2B/RNF20 input western.tif
- 2B/RNF20 iPOND western.tif
- 2B/RPA70 input western.tif
- 2B/RPA70 iPOND western.tif
- 2C and 2D/Chase RNF20 SIRF.tif
- 2C and 2D/No ab RNF20 SIRF.tif
- 2C and 2D/Progressing RNF20 SIRF.tif
- 2C and 2D/RNF20 SIRF foci calculation.xlsx
- 2C and 2D/Stalled RNF20 SIRF.tif
- 2E and 2F/H2BK120ub SIRF calculation.xlsx
- 2E and 2F/shControl progressing H2BK120ub SIRF.tif
- 2E and 2F/shControl stalled H2BK120ub SIRF.tif
- 2E and 2F/shRNF20 progressing H2BK120ub SIRF.tif
- 2E and 2F/shRNF20 stalled H2BK120ub SIRF.tif
