# Supplementary material for: RNF20-mediated H2B monoubiquitination protects stalled forks from degradation and promotes fork restart
Source: EMBO Rep. 2025 Jun 10;26(15):3773–803. doi: 10.1038/s44319-025-00497-3 (PMC12331980; doi:10.1038/s44319-025-00497-3)
Supplement: Supplementary file 5 — Source data Fig. 2 [file 44319_2025_497_MOESM5_ESM.zip › 2C and 2D/RNF20 SIRF foci calculation.xlsx]

## Sheet: Sheet1
	No Ab						RNF STALL2						RNF Stall1					RNF Stall3					RNF Progress 1							RNF Progress 3					RNF Progress 2					Thymidine 1					Thymidine 3
		IntDen	RawIntDen	foci/cell			IntDen	RawIntDen	foci/cell			IntDen	RawIntDen	foci/cell			IntDen	RawIntDen	foci/cell				IntDen	RawIntDen	foci/cell				IntDen	RawIntDen	foci/cell				IntDen	RawIntDen	foci/cell			IntDen	RawIntDen	foci/cell			IntDen	RawIntDen	foci/cell
	1	0.011	255	1		1	0.057	1275	5		1	0.023	510	2		1	0.034	765	3			1	0.227	5100	20			1	0.272	6120	24			1	0.045	1020	4		1	0	0	0		1	0.261	5865	23		1
	2	0	0	0		2	0.011	255	1		2	0.113	2550	10		2	0.215	4845	19			2	0.329	7395	29			2	0.159	3570	14			2	0.215	4845	19		2	0.023	510	2		2	0.034	765	3		2
	3	0.011	255	1		3	0.023	510	2		3	0.079	1785	7		3	0.034	765	3			3	0.147	3315	13			3	0.023	510	2			3	0.011	255	1		3	0.011	255	1		3	0.023	510	2		3
	4	0.011	255	1		4	0.261	5865	23		4	0.238	5355	21		4	0.045	1020	4			4	0.057	1275	5			4	0.261	5865	23			4	0.079	1785	7		4	0.023	510	2		4	0.068	1530	6		4
	5	0.023	510	2		5	0.113	2550	10		5	0.011	255	1		5	0.045	1020	4			5	0.068	1530	6			5	0.023	510	2			5	0.283	6375	25		5	0.17	3825	15		5	0.204	4590	18		5
	6	0.011	255	1		6	0.079	1785	7		6	0.045	1020	4		6	0.17	3825	15			6	0.034	765	3			6	0.363	8160	32			6	0.011	255	1		6	0.034	765	3		6	0.011	255	1		6
	7	0.011	255	1		7	0.045	1020	4		7	0.408	9180	36		7	0.544	12240	48			7	0.023	510	2			7	0.136	3060	12			7	0.125	2805	11		7	0.034	765	3		7	0.011	255	1		7
	8	0.011	255	1		8	0.079	1785	7		8	0.011	255	1		8	0.045	1020	4			8	0.023	510	2			8	0.079	1785	7			8	0	0	0		8	0.068	1530	6		8	0	0	0		8
	9	0.011	255	1		9	0.295	6630	26		9	0.045	1020	4		9	0.068	1530	6			9	0	0	0			9	0.034	765	3			9	0.011	255	1		9	0	0	0		9	0.023	510	2		9
	10	0.011	255	1		10	0.397	8925	35		10	0.136	3060	12		10	0.374	8415	33			10	0.023	510	2			10	0.011	255	1			10	0.011	255	1		10	0.011	255	1		10	0.125	2805	11		10
	11	0.011	255	1		11	0.102	2295	9		11	0.045	1020	4		11	0.057	1275	5			11	0.023	510	2			11	0.068	1530	6			11	0.011	255	1		11	0.023	510	2		11	0	0	0		11
	12	0.011	255	1		12	0.295	6630	26		12	0.091	2040	8		12	0.011	255	1			12	0.068	1530	6			12	0.34	7650	30			12	0	0	0		12	0	0	0		12	0.068	1530	6		12
	13	0.011	255	1		13	0.045	1020	4		13	0.034	765	3		13	0	0	0			1	0.023	510	2			13	0.023	510	2			13	0	0	0		13	0.227	5100	20		13	0.011	255	1		13
	14	0	0	0		14	0.102	2295	9		14	0.023	510	2		14	0.023	510	2			2	0.011	255	1			14	0.034	765	3			14	0.023	510	2		14	0.011	255	1		14	0.034	765	3		14
	15	0.011	255	1		15	0.431	9690	38		15	0.204	4590	18		15	0.034	765	3			3	0.329	7395	29			15	0.102	2295	9			15	0.011	255	1		15	0.023	510	2		15	0.023	510	2		15
	16	0.011	255	1		16	0.034	765	3		16	0.011	255	1		16	0.374	8415	33			4	0.079	1785	7			16	0.079	1785	7			16	0.045	1020	4		16	0.045	1020	4		16	0	0	0		16
	17	0.011	255	1		17	0.261	5865	23		17	0.011	255	1		17	0.215	4845	19			5	0.011	255	1			17	0.011	255	1			17	0	0	0		17	0.431	9690	38		17	0	0	0		17
	18	0.011	255	1		18	0.011	255	1		18	0.023	510	2		18	0.374	8415	33			6	0.011	255	1			18	0.011	255	1			18	0.011	255	1		18	0.238	5355	21		18	0.045	1020	4		18
	19	0.011	255	1		19	0.011	255	1		19	0	0	0		19	0.136	3060	12			7	0.034	765	3			19	0.102	2295	9			19	0	0	0		19	0.057	1275	5		19	0.011	255	1		19
	20	0.011	255	1		20	0.034	765	3		20	0.227	5100	20		20	0.023	510	2			8	0	0	0			20	0.011	255	1			20	0.034	765	3		20	0.091	2040	8		20	0	0	0		20
	21	0.011	255	1		21	0	0	0		21	0.147	3315	13		21	0.159	3570	14			9	0.011	255	1			21	0.113	2550	10			21	0.079	1785	7		21	0.034	765	3		21	0.011	255	1		21
	22	0.011	255	1		22	0.023	510	2		22	0.125	2805	11		22	0.159	3570	14			10	0.125	2805	11			22	0	0	0			22	0.17	3825	15		22	0.147	3315	13		22	0.034	765	3		22
	23	0.011	255	1		23	0.011	255	1		23	0.011	255	1		23	0.419	9435	37			1	0.023	510	2			23	0.193	4335	17			23	0	0	0		23	0.011	255	1		23	0.034	765	3		23
	24	0.011	255	1		24	0.227	5100	20		24	0.011	255	1		24	0.147	3315	13			2	0.023	510	2			24	0.601	13515	53			24	0.057	1275	5		24	0.057	1275	5		24	0.011	255	1		24
	25	0.011	255	1		25	0.102	2295	9		25	0.011	255	1		25	0.351	7905	31			3	0.102	2295	9			25	0.306	6885	27			25	0.125	2805	11		25	0.034	765	3		25	0.034	765	3		25
	26	0.011	255	1		26	0.034	765	3		26	0.147	3315	13		26	0.079	1785	7			4	0.023	510	2			26	0.521	11730	46			26	0.17	3825	15		26	0.068	1530	6		26	0.011	255	1		26
	27	0	0	0		27	0.068	1530	6		27	0.057	1275	5		27	0.34	7650	30			5	0.034	765	3			27	0.374	8415	33			27	0.045	1020	4		27	0.068	1530	6		27	0.034	765	3		27
	28	0.011	255	1		28	0.079	1785	7		28	0.057	1275	5		28	0.181	4080	16			6	0	0	0			28	0.023	510	2			28	0.023	510	2		28	0.023	510	2		28	0.057	1275	5		28
	29	0.011	255	1		29	0.249	5610	22		29	0.249	5610	22		29	0.034	765	3			7	0.091	2040	8			29	0.283	6375	25			29	0	0	0		29	0.034	765	3		29	0.011	255	1		29
	30	0.011	255	1		30	0.125	2805	11		30	0.023	510	2		30	0.057	1275	5			8	0.023	510	2			30	0.306	6885	27			30	0.057	1275	5		30	0.011	255	1		30	0.102	2295	9		30
	31	0.023	510	2		31	0.023	510	2		31	0.385	8670	34		31	0.091	2040	8			9	0.181	4080	16			31	0.521	11730	46			31	0.102	2295	9		31	0.204	4590	18		31	0.011	255	1		31
	32			0		32	0.125	2805	11		32	0.317	7140	28		32	0.079	1785	7			1	0.113	2550	10			32	0.374	8415	33			32	0.102	2295	9		32	0.159	3570	14		32	0.227	5100	20		32
	33	0	0	0		33	0.023	510	2		33	0.011	255	1		33	0.136	3060	12			2	0.034	765	3			33	0.023	510	2			33	0	0	0		33	0.261	5865	23		33	0.136	3060	12		33
	34	0	0	0		34	0.385	8670	34		34	0.045	1020	4		34	0.295	6630	26			3	0.102	2295	9			34	0.283	6375	25			34	0.011	255	1		34	0.045	1020	4		34	0.238	5355	21		34
	35	0	0	0		35	0	0	0		35	0.125	2805	11		35	0.068	1530	6			4	0.215	4845	19			35	0.136	3060	12			35	0.113	2550	10		35	0.057	1275	5		35	0.023	510	2		35
	36	0	0	0		36	0.17	3825	15		36	0.204	4590	18		36	0.034	765	3			1	0.272	6120	24			36	0.204	4590	18			36	0.023	510	2		36	0.045	1020	4		36	0.057	1275	5		36
	37	0	0	0		37	0.011	255	1		37	0.091	2040	8		37	0.306	6885	27			2	0.125	2805	11			37	0.147	3315	13			37	0.023	510	2		37	0.034	765	3		37	0.045	1020	4		37
	38	0	0	0		38	0.011	255	1		38	0.091	2040	8		38	0.079	1785	7			3	0.011	255	1			38	0.011	255	1			38	0.045	1020	4		38	0	0	0		38	0	0	0		38
	39	0	0	0		39	0.261	5865	23		39	0.091	2040	8		39	0.034	765	3			4	0.068	1530	6			39	0	0	0			39	0	0	0		39	0	0	0		39	0	0	0		39
	40	0	0	0		40	0	0	0		40	0.249	5610	22		40	0.057	1275	5			5	0.011	255	1			40	0.023	510	2			40	0.351	7905	31		40	0.045	1020	4		40	0.102	2295	9		40
	41	0	0	0		41	0.261	5865	23		41	0.442	9945	39		41	0.431	9690	38			6	0.034	765	3			41	0.079	1785	7			41	0.011	255	1		41	0.045	1020	4		41	0.147	3315	13		41
	42	0	0	0		42	0.023	510	2		42	0.317	7140	28		42	0.057	1275	5			7	0.125	2805	11			42	0.011	255	1			42	0.011	255	1		42	0.011	255	1		42	0.204	4590	18		42
	43	0	0	0		43	0.023	510	2		43	0.068	1530	6		43	0.068	1530	6			8	0.125	2805	11			43	0.159	3570	14			43	0.113	2550	10		43	0.034	765	3		43	0.023	510	2		43
	44	0	0	0		44	0.011	255	1		44	0.079	1785	7		44	0.17	3825	15			9	0	0	0			44	0.091	2040	8			44	0.181	4080	16		44	0	0	0		44	0.079	1785	7		44
	45	0	0	0		45	0.034	765	3		45	0.045	1020	4		45	0.079	1785	7			10	0.079	1785	7			45	0.306	6885	27			45	0.159	3570	14		45	0.011	255	1		45	0.023	510	2		45
	46	0	0	0		46	0.011	255	1		46	0.079	1785	7		46	0.125	2805	11			11	0	0	0			46	0.102	2295	9			46	0.011	255	1		46	0	0	0		46	0.079	1785	7		46
	47	0	0	0		47	0.159	3570	14		47	0.159	3570	14		47	0.442	9945	39			12	0	0	0			47	0.102	2295	9			47	0	0	0		47	0.306	6885	27		47	0.045	1020	4		47
	48	0.023	510	2		48	0.011	255	1		48	0.023	510	2		48	0.023	510	2			13	0.023	510	2			48	0.17	3825	15			48	0	0	0		48	0	0	0		48	0.023	510	2		48
	49	0.011	255	1		49	0.045	1020	4		49	0.057	1275	5		49	0.079	1785	7			14	0.011	255	1			49	0.034	765	3			49	0	0	0		49	0.034	765	3		49	0.147	3315	13		49
	50	0.011	255	1		50	0.147	3315	13		50	0.091	2040	8		50	0.272	6120	24			1	0.023	510	2			50	0.068	1530	6			50	0	0	0		50	0.011	255	1		50	0.034	765	3		50
	51	0.045	1020	4		51	0.068	1530	6		51	0.057	1275	5		51	0.045	1020	4			2	0.023	510	2			51	0.125	2805	11			51	0.011	255	1		51	0.023	510	2		51	0.011	255	1		51
	52	0.011	255	1		52	0.023	510	2		52	0.102	2295	9		52	0.193	4335	17			3	0.147	3315	13			52	0.011	255	1			52	0.011	255	1		52	0.011	255	1		52	0.181	4080	16		52
	53	0	0	0		53	0.045	1020	4		53	0.17	3825	15		53	0.17	3825	15			4	0.113	2550	10			53	0.272	6120	24			53	0.011	255	1		53	0.034	765	3		53	0	0	0		53
	54	0	0	0		54	0.011	255	1		54	0.215	4845	19		54	0.023	510	2			5	0.113	2550	10			54	0.057	1275	5			54	0.034	765	3		54	0.057	1275	5		54	0.011	255	1		54
	55	0.011	255	1		55	0.204	4590	18		55	0.102	2295	9		55	0.023	510	2			6	0.045	1020	4			55	0.011	255	1			55	0.034	765	3		55	0.011	255	1		55	0.023	510	2		55
	56	0.011	255	1		56	0.023	510	2		56	0.091	2040	8		56	0.317	7140	28			1	0.317	7140	28			56	0.034	765	3			56	0.057	1275	5		56	0.125	2805	11		56	0.034	765	3		56
	57	0.011	255	1		57	0.034	765	3		57	0.159	3570	14		57	0.034	765	3			2	0.023	510	2			57	0.238	5355	21			57	0.295	6630	26		57	0.091	2040	8		57	0.011	255	1		57
	58	0.011	255	1		58	0.023	510	2		58	0.159	3570	14		58	0.34	7650	30			3	0.045	1020	4			58	0.011	255	1			58	0.011	255	1		58	0.023	510	2		58	0.023	510	2		58
	59	0.011	255	1		59	0.181	4080	16		59	0.17	3825	15		59	0.204	4590	18			4	0.011	255	1			59	0.125	2805	11			59	0.023	510	2		59	0.011	255	1		59	0.011	255	1		59
	60	0.011	255	1		60	0.272	6120	24		60	0.068	1530	6		60	0.249	5610	22			5	0.147	3315	13			60	0	0	0			60	0.374	8415	33		60	0.023	510	2		60	0.023	510	2		60
	61	0	0	0		61	0.023	510	2		61	0.238	5355	21		61	0.023	510	2			6	0.079	1785	7			61	0.385	8670	34			61	0.125	2805	11		61	0.011	255	1		61	0.011	255	1		61
	62	0.023	510	2		62	0.034	765	3		62	0.091	2040	8		62	0.034	765	3			7	0	0	0			62	0.125	2805	11			62	0.045	1020	4		62	0.011	255	1		62	0.034	765	3		62
	63	0.011	255	1		63	0.261	5865	23		63	0.079	1785	7		63	0.091	2040	8			8	0.306	6885	27			63	0.091	2040	8			63	0.068	1530	6		63	0.011	255	1		63	0.125	2805	11		63
	64	0	0	0		64	0.045	1020	4		64	0.023	510	2		64	0.068	1530	6			9	0.238	5355	21			64	0.023	510	2			64	0.023	510	2		64	0	0	0		64	0.057	1275	5		64
	65	0.011	255	1		65	0.057	1275	5		65	0.193	4335	17		65	0.193	4335	17			1	0.068	1530	6			65	0.215	4845	19			65	0.011	255	1		65	0.181	4080	16		65	0.011	255	1		65
	66	0.011	255	1		66	0	0	0		66	0.079	1785	7		66	0.317	7140	28			2	0.023	510	2			66	0.034	765	3			66	0.045	1020	4		66	0.023	510	2		66	0.215	4845	19		66
	67	0.023	510	2		67	0.057	1275	5		67	0.091	2040	8		67	0.102	2295	9			3	0	0	0			67	0.034	765	3			67	0	0	0		67	0.023	510	2		67	0.011	255	1		67
	68	0.011	255	1		68	0.011	255	1		68	0	0	0		68	0.261	5865	23			4	0.193	4335	17			68	0.068	1530	6			68	0.045	1020	4		68	0.091	2040	8		68	0	0	0		68
	69	0.023	510	2		69	0.215	4845	19		69	0.408	9180	36		69	0.091	2040	8			5	0.068	1530	6			69	0.034	765	3			69	0.057	1275	5		69	0.057	1275	5		69	0.023	510	2		69
	70	0.011	255	1		70	0.034	765	3		70	0.034	765	3		70	0.159	3570	14			6	0.091	2040	8			70	0.385	8670	34			70	0	0	0		70	0.249	5610	22		70	0.023	510	2		70
	71	0.011	255	1		71	0.102	2295	9		71	0.125	2805	11		71	0.045	1020	4			7	0.215	4845	19			71	0.215	4845	19			71	0.011	255	1		71	0.136	3060	12		71	0	0	0		71
	72	0.011	255	1		72	0.068	1530	6		72	0.057	1275	5		72	0.385	8670	34			8	0.249	5610	22			72	0.034	765	3			72	0	0	0		72	0.034	765	3		72	0.011	255	1		72
	73	0.011	255	1		73	0.034	765	3		73	0.272	6120	24		73	0.136	3060	12			9	0.034	765	3			73	0.011	255	1			73	0.249	5610	22		73	0.023	510	2		73	0.011	255	1		73
	74	0	0	0		74	0	0	0		74	0.011	255	1		74	0.045	1020	4			1	0.023	510	2			74	0.091	2040	8			74	0.023	510	2		74	0.125	2805	11		74	0.011	255	1		74
	75	0	0	0		75	0.011	255	1		75	0.261	5865	23		75	0.068	1530	6			2	0.011	255	1			75	0.091	2040	8			75	0.034	765	3		75	0.034	765	3		75	0	0	0		75
	76	0	0	0		76	0.272	6120	24		76	0.125	2805	11		76	0.023	510	2			3	0.136	3060	12			76	0.011	255	1			76	0.023	510	2		76	0.204	4590	18		76	0.068	1530	6		76
	77	0	0	0		77	0.045	1020	4		77	0.227	5100	20		77	0.023	510	2			4	0.011	255	1			77	0.091	2040	8			77	0	0	0		77	0.079	1785	7		77	0.023	510	2		77
	78	0	0	0		78	0.023	510	2		78	0.159	3570	14		78	0.306	6885	27			5	0.068	1530	6			78	0.306	6885	27			78	0.193	4335	17		78	0.238	5355	21		78	0.034	765	3		78
	79	0	0	0		79	0.17	3825	15		79	0.351	7905	31		79	0.045	1020	4			6	0.023	510	2			79	0.045	1020	4			79	0.091	2040	8		79	0.023	510	2		79	0.023	510	2		79
	80	0	0	0		80	0.136	3060	12		80	0.113	2550	10		80	0.034	765	3			7	0.272	6120	24			80	0	0	0			80	0.023	510	2		80	0.057	1275	5		80	0.023	510	2		80
	81	0.011	255	1		81	0.079	1785	7		81	0.193	4335	17		81	0.215	4845	19			8	0.034	765	3			81	0.034	765	3			81	0.204	4590	18		81	0.034	765	3		81	0.011	255	1		81
	82	0	0	0		82	0.306	6885	27		82	0.045	1020	4		82	0.17	3825	15			9	0.011	255	1			82	0.329	7395	29			82	0.091	2040	8		82	0.034	765	3		82	0.272	6120	24		82
	83	0.011	255	1		83	0.238	5355	21		83	0.419	9435	37		83	0.091	2040	8			1	0.011	255	1			83	0.079	1785	7			83	0.023	510	2		83	0.023	510	2		83	0.023	510	2		83
	84	0.011	255	1		84	0.034	765	3		84	0.102	2295	9		84	0.079	1785	7			2	0.147	3315	13			84	0.329	7395	29			84	0	0	0		84	0.204	4590	18		84	0	0	0		84
	85	0	0	0		85	0.125	2805	11		85	0.408	9180	36		85	0.011	255	1			3	0.227	5100	20			85	0.125	2805	11			85	0.079	1785	7		85	0.023	510	2		85	0.057	1275	5		85
	86	0	0	0		86	0.034	765	3		86	0.023	510	2		86	0.079	1785	7			4	0.385	8670	34			86	0.068	1530	6			86	0.011	255	1		86	0.034	765	3		86	0.113	2550	10		86
	87	0	0	0		87	0.34	7650	30		87	0.045	1020	4		87	0.419	9435	37			5	0.068	1530	6			87	0.011	255	1			87	0.068	1530	6		87	0.068	1530	6		87	0.023	510	2		87
	88	0	0	0		88	0.023	510	2		88	0.34	7650	30		88	0.261	5865	23			6	0.102	2295	9			88	0.023	510	2			88	0	0	0		88	0.011	255	1		88	0.091	2040	8		88
	89	0	0	0		89	0.023	510	2		89	0.102	2295	9		89	0.136	3060	12			7	0.034	765	3			89	0.045	1020	4			89	0.113	2550	10		89	0.181	4080	16		89	0.045	1020	4		89
	90	0	0	0		90	0.034	765	3		90	0.023	510	2								1	0.023	510	2			90	0.283	6375	25			90	0.091	2040	8		90	0.023	510	2		90	0	0	0		90
	91	0	0	0		91	0.283	6375	25		91	0.091	2040	8								2	0.045	1020	4			91	0	0	0			91	0.034	765	3		91	0.283	6375	25		91	0.011	255	1		91
	92	0	0	0		92	0.023	510	2		92	0.113	2550	10								3	0.091	2040	8			92	0.079	1785	7								92	0.057	1275	5		92	0.023	510	2		92
	93	0.011	255	1		93	0.034	765	3		93	0.045	1020	4								4	0.068	1530	6			93	0.023	510	2								93	0.023	510	2		93	0.17	3825	15		93
	94	0	0	0		94	0.351	7905	31													5	0	0	0			94	0.045	1020	4								94	0	0	0		94	0.023	510	2		94
	95	0	0	0		95	0.034	765	3													6	0.113	2550	10			95	0.057	1275	5								95	0.011	255	1		95	0.045	1020	4		95
	96	0	0	0		96	0.045	1020	4													7	0.136	3060	12			96	0.023	510	2								96	0.193	4335	17		96	0.261	5865	23		96
	97	0.011	255	1		97	0.17	3825	15													8	0.057	1275	5			97	0.215	4845	19								97	0.136	3060	12		97	0.306	6885	27		97
	98	0.011	255	1		98	0.045	1020	4													9	0.023	510	2			98	0.011	255	1								98	0.023	510	2		98	0.045	1020	4		98
	99	0.011	255	1																		10	0.272	6120	24			99	0.057	1275	5								99	0	0	0		99	0.136	3060	12		99
	100	0.011	255	1																		11	0.283	6375	25			100	0	0	0													100	0.034	765	3		100
	101	0	0	0																		12	0	0	0			101	0	0	0													101	0.011	255	1		101
	102	0	0	0																								102	0.011	255	1													102	0.011	255	1		102
	103	0	0	0																								103	0	0	0													103	0.023	510	2		103
	104	0	0	0																								104	0.181	4080	16													104	0.091	2040	8		104
	105	0	0	0																								105	0.125	2805	11													105	0.023	510	2
	106	0	0	0																								106	0.034	765	3													106	0.057	1275	5
	107	0.011	255	1																								107	0.181	4080	16													107	0.023	510	2
	108	0.011	255	1																								108	0.011	255	1													108	0.011	255	1
	109	0	0	0																								109	0.091	2040	8													109	0.011	255	1
	110	0.011	255	1																								110	0.011	255	1													110	0.159	3570	14
	111	0.011	255	1																								111	0.317	7140	28													111	0.045	1020	4
	112	0	0	0																								112	0	0	0													112	0.011	255	1
	113	0.011	255	1																								113	0.193	4335	17													113	0.034	765	3
	114	0.011	255	1																								114	0.011	255	1													114	0.057	1275	5
	115	0.011	255	1																								115	0.011	255	1													115	0.023	510	2
	116	0.011	255	1																																								116	0.011	255	1
	117	0.011	255	1																																								117	0.091	2040	8
	118	0	0	0																																								118	0.034	765	3
	119	0.011	255	1																																								119	0.023	510	2
	120	0	0	0																																								120	0.079	1785	7
	121	0	0	0																																								121	0.023	510	2
	122	0	0	0																																								122	0.249	5610	22
	123	0	0	0																																								123	0.079	1785	7
	124	0	0	0																																								124	0.023	510	2
	125	0.011	255	1																																								125	0.057	1275	5
	126	0	0	0																																								126	0.023	510	2
	127	0	0	0																																								127	0	0	0
	128	0.011	255	1																																								128	0.023	510	2
	129	0.011	255	1																																								129	0.159	3570	14
	130	0.011	255	1																																								130	0.238	5355	21
	131	0.011	255	1																																								131	0.159	3570	14
	132	0	0	0																																								132	0.011	255	1
	133	0.011	255	1																																								133	0.011	255	1
	134	0.011	255	1																																								134	0.023	510	2
	135	0	0	0																																								135	0	0	0
	136	0	0	0																																								136	0.079	1785	7
	137	0.011	255	1																																								137	0.181	4080	16
	138	0	0	0
	139	0.011	255	1
	140	0	0	0
	141	0.011	255	1
	142	0.011	255	1
	143	0	0	0
	144	0	0	0
	145	0	0	0
	146	0	0	0
	147	0	0	0
	148	0	0	0
	149	0	0	0
	150	0.011	255	1
	151	0	0	0
	152	0	0	0
	153	0	0	0
	154	0.011	255	1
	155	0	0	0
	156	0	0	0
	157	0.011	255	1
	158	0.011	255	1
	159	0	0	0
	160	0	0	0
	161	0	0	0
	162	0.011	255	1
	163	0	0	0
	164	0	0	0
	165	0	0	0
	166	0	0	0
	167	0	0	0
	168	0	0	0
[truncated: 3 more columns]

## Sheet: Statistical analysis
	1	Table Analyzed	Data 1
		Column C	Stalled
		vs.	vs.
		Column B	Active
		Mann Whitney test
		P value	<0.0001
		Exact or approximate P value?	Approximate
		P value summary	****
		Significantly different (P < 0.05)?	Yes
		One- or two-tailed P value?	Two-tailed
		Sum of ranks in column B,C	80656 , 91923
		Mann-Whitney U	33378
		Difference between medians
		Median of column B	4.000, n=307
		Median of column C	7.000, n=280
		Difference: Actual	3
		Difference: Hodges-Lehmann	2
	2	Table Analyzed	Data 1
		Column D	Thymidine chase
		vs.	vs.
		Column C	Stalled
		Mann Whitney test
		P value	<0.0001
		Exact or approximate P value?	Approximate
		P value summary	****
		Significantly different (P < 0.05)?	Yes
		One- or two-tailed P value?	Two-tailed
		Sum of ranks in column C,D	105678 , 86832
		Mann-Whitney U	28862
		Difference between medians
		Median of column C	7.000, n=280
		Median of column D	3.000, n=340
		Difference: Actual	-4
		Difference: Hodges-Lehmann	-3
	3	Column D	Thymidine chase
		vs.	vs.
		Column B	Active
		Mann Whitney test
		P value	0.0023
		Exact or approximate P value?	Approximate
		P value summary	**
		Significantly different (P < 0.05)?	Yes
		One- or two-tailed P value?	Two-tailed
		Sum of ranks in column B,D	106649 , 102979
		Mann-Whitney U	45009
		Difference between medians
		Median of column B	4.000, n=307
		Median of column D	3.000, n=340
		Difference: Actual	-1
		Difference: Hodges-Lehmann	-1
	4	Table Analyzed	Data 1
		Column B	Active
		vs.	vs.
		Column A	No Ab
		Mann Whitney test
		P value	<0.0001
		Exact or approximate P value?	Approximate
		P value summary	****
		Significantly different (P < 0.05)?	Yes
		One- or two-tailed P value?	Two-tailed
		Sum of ranks in column A,B	21350 , 91701
		Mann-Whitney U	7154
		Difference between medians
		Median of column A	0.5000, n=168
		Median of column B	4.000, n=307
		Difference: Actual	3.5
		Difference: Hodges-Lehmann	3
	5	Table Analyzed	Data 1
		Column C	Stalled
		vs.	vs.
		Column A	No Ab
		Mann Whitney test
		P value	<0.0001
		Exact or approximate P value?	Approximate
		P value summary	****
		Significantly different (P < 0.05)?	Yes
		One- or two-tailed P value?	Two-tailed
		Sum of ranks in column A,C	16406 , 84170
		Mann-Whitney U	2210
		Difference between medians
		Median of column A	0.5000, n=168
		Median of column C	7.000, n=280
		Difference: Actual	6.5
		Difference: Hodges-Lehmann	7
	6	Table Analyzed	Data 1
		Column D	Thymidine chase
		vs.	vs.
		Column A	No Ab
		Mann Whitney test
		P value	<0.0001
		Exact or approximate P value?	Approximate
		P value summary	****
		Significantly different (P < 0.05)?	Yes
		One- or two-tailed P value?	Two-tailed
		Sum of ranks in column A,D	22282 , 107005
		Mann-Whitney U	8086
		Difference between medians
		Median of column A	0.5000, n=168
		Median of column D	3.000, n=340
		Difference: Actual	2.5
		Difference: Hodges-Lehmann	2
