# Supplementary material for: RNF20-mediated H2B monoubiquitination protects stalled forks from degradation and promotes fork restart
Source: EMBO Rep. 2025 Jun 10;26(15):3773–803. doi: 10.1038/s44319-025-00497-3 (PMC12331980; doi:10.1038/s44319-025-00497-3)
Supplement: Supplementary file 5 — Source data Fig. 2 [file 44319_2025_497_MOESM5_ESM.zip › 2E and 2F/H2BK120ub SIRF calculation.xlsx]

## Sheet: Test
		Control Progressing 1						Control Progressing 3					Control Stall 1						Control Stall 3				shRNF20 stall 1						shRNF20 stall 3				shRNF20 Progress 1							shRNF20 Progress 3						shControl PROG 2
		IntDen	RawIntDen	foci/cell				IntDen	RawIntDen	foci/cell				IntDen	RawIntDen	foci/cell			IntDen	RawIntDen	foci/cell			IntDen	RawIntDen	foci/cell			IntDen	RawIntDen	foci/cell			IntDen	RawIntDen	foci/cell				IntDen	RawIntDen	foci/cell				IntDen	RawIntDen	foci/cell
	1	0.034	765	3			1	0.057	1275	5			1	0.011	255	1		1	0.091	2040	8		1	0.011	255	1		1	0.238	5355	21		1	0.034	765	3			1	0.011	255	1			1	0.17	3825	15
	2	0.045	1020	4			2	0.011	255	1			2	0.068	1530	6		2	0.283	6375	25		2	0	0	0		2	0.023	510	2		2	0.011	255	1			2	0.011	255	1			2	0.238	5355	21
	3	0.113	2550	10			3	0.011	255	1			3	0.408	9180	36		3	0.272	6120	24		3	0	0	0		3	0.011	255	1		3	0.023	510	2			3	0	0	0			3	0.023	510	2
	4	0.045	1020	4			4	0.057	1275	5			4	0.045	1020	4		4	0.091	2040	8		4	0.068	1530	6		4	0	0	0		4	0.113	2550	10			4	0.068	1530	6			4	0	0	0
	5	0.181	4080	16			5	0.011	255	1			5	0.805	18105	71		5	0.487	10965	43		5	0	0	0		5	0.034	765	3		5	0.011	255	1			5	0.102	2295	9			5	0	0	0
	6	0.011	255	1			6	0.057	1275	5			6	0.635	14280	56		6	0.011	255	1		6	0	0	0		6	0.329	7395	29		6	0.057	1275	5			6	0.011	255	1			6	0	0	0
	7	0.023	510	2			7	0.17	3825	15			7	0.317	7140	28		7	0	0	0		7	0.136	3060	12		7	0.011	255	1		7	0.17	3825	15			7	0	0	0			7	0.227	5100	20
	8	0.023	510	2			8	0.011	255	1			8	0.272	6120	24		8	0	0	0		8	0.125	2805	11		8	0.011	255	1		8	0.113	2550	10			8	0.057	1275	5			8	0.011	255	1
	9	0.068	1530	6			9	0.057	1275	5			9	0.011	255	1		9	0.374	8415	33		9	0	0	0		9	0	0	0		9	0.057	1275	5			9	0.011	255	1			9	0.317	7140	28
	10	0.011	255	1			10	0.102	2295	9			10	0.397	8925	35		10	0.045	1020	4		10	0	0	0		10	0.011	255	1		10	0.045	1020	4			10	0	0	0			10	0.261	5865	23
	11	0.193	4335	17			11	0.159	3570	14			11	0.215	4845	19		11	0.827	18615	73		11	0	0	0		11	0.068	1530	6		11	0.091	2040	8			11	0.068	1530	6			11	0.419	9435	37
	12	0.034	765	3			12	0.181	4080	16			12	0.351	7905	31		12	0.204	4590	18		12	0	0	0		12	0.011	255	1		12	0.023	510	2			12	0	0	0			12	0	0	0
	13	0.068	1530	6			13	0.023	510	2			13	0.329	7395	29		13	0.011	255	1		13	0.181	4080	16		13	0.011	255	1		13	0.023	510	2			13	0	0	0			13	0.011	255	1
	14	0.034	765	3			14	0.023	510	2			14	0.465	10455	41		14	0.057	1275	5		14	0.011	255	1		14	0	0	0		14	0.125	2805	11			14	0	0	0			14	0.079	1785	7
	15	0.181	4080	16			15	0.181	4080	16			15	0.068	1530	6		15	0.408	9180	36		15	0.181	4080	16		15	0	0	0		15	0.045	1020	4			15	0	0	0			15	0.034	765	3
	16	0.091	2040	8			16	0.238	5355	21			16	0.442	9945	39		16	0.465	10455	41		16	0	0	0		16	0.011	255	1		16	0.011	255	1			16	0.045	1020	4			16	0.419	9435	37
	17	0.113	2550	10			17	0.227	5100	20			17	0.068	1530	6		17	0.419	9435	37		17	0.011	255	1		17	0.011	255	1		17	0.057	1275	5			17	0.034	765	3			17	0.249	5610	22
	18	0.011	255	1			18	0.023	510	2			18	0.057	1275	5		18	0.487	10965	43		18	0.034	765	3		18	0	0	0		18	0.057	1275	5			18	0.215	4845	19			18	0.238	5355	21
	19	0.147	3315	13			19	0.193	4335	17			19	0.635	14280	56		19	0.612	13770	54		19	0.079	1785	7		19	0	0	0		19	0	0	0			19	0.011	255	1			19	0.136	3060	12
	20	0.045	1020	4			20	0.17	3825	15			20	0.782	17595	69		20	0.748	16830	66		20	0.102	2295	9		20	0.011	255	1		20	0.204	4590	18			20	0.011	255	1			20	0.419	9435	37
	21	0.011	255	1			21	0.147	3315	13			21	0.261	5865	23		21	0.011	255	1		21	0.011	255	1		21	0.011	255	1		21	0.023	510	2			21	0.068	1530	6			21	0.317	7140	28
	22	0.011	255	1			22	0.272	6120	24			22	0.374	8415	33		22	0.385	8670	34		22	0	0	0		22	0	0	0		22	0.023	510	2			22	0.011	255	1			22	0	0	0
	23	0.283	6375	25			23	0.034	765	3			23	0.011	255	1		23	0.453	10200	40		23	0.011	255	1		23	0	0	0		23	0.011	255	1			23	0	0	0			23	0.023	510	2
	24	0.023	510	2			24	0.011	255	1			24	0.034	765	3		24	0.68	15300	60		24	0.249	5610	22		24	0	0	0		24	0	0	0			24	0.011	255	1			24	0.011	255	1
	25	0.306	6885	27			25	0.011	255	1			25	0.51	11475	45		25	0.023	510	2		25	0.113	2550	10		25	0.011	255	1		25	0.023	510	2			25	0.147	3315	13			25	0.147	3315	13
	26	0.227	5100	20			26	0.023	510	2			26	0.023	510	2							26	0	0	0		26	0.091	2040	8		26	0.057	1275	5			26	0.023	510	2			26	0.147	3315	13
	27	0.249	5610	22			27	0.079	1785	7			27	0.023	510	2							27	0	0	0		27	0.011	255	1		27	0.091	2040	8			27	0.011	255	1			27	0.283	6375	25
	28	0.079	1785	7			28	0.272	6120	24			28	1.213	27285	107							28	0.011	255	1		28	0.034	765	3		28	0.091	2040	8			28	0.023	510	2			28	0.011	255	1
	29	0.17	3825	15			29	0.283	6375	25			29	0.034	765	3							29	0	0	0		29	0.011	255	1		29	0.011	255	1			29	0.011	255	1			29	0.159	3570	14
	30	0.091	2040	8			30	0.147	3315	13			30	0.544	12240	48							30	0.329	7395	29		30	0	0	0		30	0.079	1785	7			30	0.011	255	1			30	0.136	3060	12
	31	0.011	255	1			31	0.034	765	3			31	0.793	17850	70							31	0.011	255	1		31	0	0	0		31	0.125	2805	11			31	0.011	255	1			31	0.261	5865	23
	32	0.023	510	2			32	0.125	2805	11			32	0.204	4590	18							32	0.079	1785	7		32	0.057	1275	5		32	0.011	255	1			32	0.102	2295	9			32	0.011	255	1
	33	0.17	3825	15			33	0.283	6375	25			33	0.397	8925	35							33	0.023	510	2		33	0.034	765	3		33	0	0	0			33	0.045	1020	4			33	0.011	255	1
	34	0	0	0			34	0.136	3060	12			34	0.51	11475	45							34	0.011	255	1		34	0	0	0		34	0.045	1020	4			34	0.011	255	1			34	0.249	5610	22
	35	0.283	6375	25			35	0.329	7395	29			35	0.385	8670	34							35	0.295	6630	26		35	0.011	255	1		35	0.136	3060	12			35	0.011	255	1			35	0.011	255	1
	36	0.011	255	1			36	0.249	5610	22			36	0.873	19635	77							36	0.136	3060	12		36	0.057	1275	5		36	0.034	765	3			36	0.011	255	1			36	0.011	255	1
	37	0.034	765	3			37	0.113	2550	10			37	0.612	13770	54							37	0	0	0		37	0.136	3060	12		37	0	0	0			37	0.057	1275	5			37	0.295	6630	26
	38	0.034	765	3			38	0.023	510	2			38	0.408	9180	36							38	0.215	4845	19		38	0.011	255	1		38	0	0	0			38	0.011	255	1			38	0.011	255	1
	39	0.159	3570	14			39	0.227	5100	20			39	0.261	5865	23							39	0.023	510	2		39	0.011	255	1		39	0.023	510	2			39	0	0	0			39	0.125	2805	11
	40	0.011	255	1			40	0.102	2295	9			40	0.034	765	3							40	0.057	1275	5		40	0.011	255	1		40	0.057	1275	5			40	0.102	2295	9			40	0.17	3825	15
	41	0.011	255	1			41	0.113	2550	10			41	0.295	6630	26							41	0.249	5610	22		41	0.045	1020	4		41	0.045	1020	4			41	0.136	3060	12			41	0.023	510	2
	42	0.102	2295	9			42	0.125	2805	11			42	0.034	765	3							42	0.249	5610	22		42	0.023	510	2		42	0.011	255	1			42	0.011	255	1			42	0.227	5100	20
	43	0.057	1275	5			43	0.011	255	1			43	0.079	1785	7							43	0.023	510	2		43	0.011	255	1		43	0.113	2550	10			43	0.057	1275	5			43	0.159	3570	14
	44	0.227	5100	20			44	0.091	2040	8			44	0.045	1020	4							44	0.34	7650	30		44	0.023	510	2		44	0	0	0			44	0.011	255	1			44	0.057	1275	5
	45	0.17	3825	15			45	0.159	3570	14			45	0.623	14025	55							45	0.011	255	1		45	0.17	3825	15		45	0.011	255	1			45	0.011	255	1			45	0.023	510	2
	46	0.272	6120	24									46	0.533	11985	47							46	0	0	0		46	0.045	1020	4		46	0.159	3570	14			46	0.102	2295	9			46	0.204	4590	18
	47	0.181	4080	16									47	0.442	9945	39							47	0.023	510	2		47	0.011	255	1		47	0.057	1275	5			47	0.011	255	1			47	0.193	4335	17
	48	0.136	3060	12									48	0.85	19125	75							48	0.011	255	1		48	0	0	0		48	0.011	255	1			48	0.068	1530	6			48	0.011	255	1
	49	0.283	6375	25									49	0.533	11985	47							49	0	0	0		49	0.204	4590	18		49	0.011	255	1			49	0	0	0			49	0.136	3060	12
	50	0.011	255	1									50	0.453	10200	40							50	0.011	255	1		50	0.011	255	1		50	0	0	0			50	0.351	7905	31			50	0.306	6885	27
	51	0.068	1530	6									51	0.068	1530	6							51	0.023	510	2		51	0.023	510	2		51	0	0	0			51	0.011	255	1			51	0.011	255	1
	52	0.34	7650	30									52	0.419	9435	37							52	0.068	1530	6		52	0.023	510	2		52	0	0	0			52	0.091	2040	8			52	0.023	510	2
	53	0.023	510	2									53	0.091	2040	8							53	0.011	255	1		53	0.079	1785	7		53	0.034	765	3			53	0	0	0			53	0.283	6375	25
	54	0.011	255	1									54	0.408	9180	36							54	0.011	255	1		54	0.113	2550	10		54	0.011	255	1			54	0.023	510	2			54	0.272	6120	24
	55	0.113	2550	10									55	0.533	11985	47							55	0	0	0		55	0.011	255	1		55	0	0	0			55	0.011	255	1			55	0.283	6375	25
	56	0.079	1785	7									56	0.045	1020	4							56	0.023	510	2		56	0	0	0		56	0.011	255	1			56	0.011	255	1			56	0.011	255	1
	57	0.306	6885	27									57	0.612	13770	54							57	0.023	510	2		57	0.057	1275	5		57	0	0	0			57	0.011	255	1			57	0.068	1530	6
	58	0	0	0									58	0.612	13770	54							58	0.397	8925	35		58	0.057	1275	5		58	0.011	255	1			58	0	0	0			58	0.011	255	1
	59	0	0	0									59	0.635	14280	56							59	0.045	1020	4		59	0.034	765	3		59	0	0	0			59	0.011	255	1			59	0.181	4080	16
	60	0	0	0									60	0	0	0							60	0.181	4080	16		60	0.215	4845	19		60	0.034	765	3			60	0.011	255	1			60	0.023	510	2
	61	0.147	3315	13									61	0.023	510	2							61	0.011	255	1		61	0.079	1785	7		61	0.011	255	1			61	0.011	255	1			61	0.159	3570	14
	62	0.102	2295	9									62	0.034	765	3							62	0.011	255	1		62	0.136	3060	12		62	0	0	0			62	0.011	255	1			62	0.011	255	1
	63	0.011	255	1									63	0.385	8670	34							63	0	0	0		63	0.68	15300	60		63	0.011	255	1			63	0.023	510	2			63	0.057	1275	5
	64	0.125	2805	11									64	0.385	8670	34							64	0.181	4080	16		64	0.011	255	1		64	0.011	255	1									64	0.125	2805	11
	65	0.091	2040	8									65	0.521	11730	46							65	0.147	3315	13							65	0.011	255	1									65	0.034	765	3
	66	0.023	510	2									66	0.385	8670	34							66	0.023	510	2							66	0	0	0									66	0.238	5355	21
	67	0.045	1020	4									67	0.227	5100	20							67	0	0	0							67	0.023	510	2									67	0.011	255	1
	68	0.079	1785	7									68	0.011	255	1							68	0.419	9435	37							68	0.011	255	1									68	0.125	2805	11
	69	0.023	510	2									69	0.045	1020	4							69	0.476	10710	42							69	0.011	255	1									69	0.034	765	3
	70	0.023	510	2									70	0.408	9180	36							70	0	0	0							70	0	0	0									70	0.227	5100	20
	71	0.068	1530	6									71	0.011	255	1							71	0	0	0							71	0.045	1020	4									71	0.023	510	2
	72	0.068	1530	6									72	0.601	13515	53							72	0.011	255	1							72	0.125	2805	11									72	0.17	3825	15
	73	0.057	1275	5									73	0.023	510	2							73	0.011	255	1							73	0	0	0									73	0.011	255	1
	74	0.193	4335	17									74	0.759	17085	67							74	0.045	1020	4							74	0.011	255	1									74	0.023	510	2
	75	0.113	2550	10									75	0.113	2550	10							75	0	0	0							75	0	0	0									75	0.023	510	2
	76	0.034	765	3									76	0.227	5100	20							76	0.011	255	1							76	0.011	255	1									76	0.147	3315	13
	77	0.068	1530	6									77	0.068	1530	6							77	0.113	2550	10							77	0.079	1785	7									77	0.023	510	2
													78	0.17	3825	15							78	0	0	0							78	0.023	510	2									78	0.136	3060	12
													79	0.249	5610	22							79	0.011	255	1							79	0.045	1020	4									79	0.079	1785	7
													80	0.612	13770	54							80	0.011	255	1							80	0	0	0									80	0.045	1020	4
													81	0.023	510	2							81	0.079	1785	7							81	0.068	1530	6									81	0.125	2805	11
													82	0.045	1020	4							82	0.023	510	2							82	0	0	0									82	0.147	3315	13
													83	0.34	7650	30							83	0.329	7395	29							83	0.011	255	1									83	0.306	6885	27
													84	0.612	13770	54							84	0.023	510	2							84	0	0	0									84	0.011	255	1
													85	0.023	510	2							85	0.181	4080	16							85	0.147	3315	13									85	0.431	9690	38
													86	0.555	12495	49							86	0.011	255	1							86	0	0	0									86	0.159	3570	14
													87	0.045	1020	4							87	0.023	510	2							87	0.011	255	1									87	0.204	4590	18
													88	0.419	9435	37							88	0.193	4335	17							88	0.023	510	2									88	0.011	255	1
													89	0.578	13005	51							89	0.113	2550	10							89	0.102	2295	9									89	0.238	5355	21
													90	0.431	9690	38							90	0.023	510	2							90	0.023	510	2									90	0.057	1275	5
													91	0.204	4590	18							91	0.125	2805	11							91	0.113	2550	10									91	0.204	4590	18
													92	0.023	510	2							92	0.023	510	2							92	0.011	255	1									92	0.215	4845	19
													93	0.023	510	2							93	0.113	2550	10							93	0.011	255	1									93	0.204	4590	18
																							94	0.011	255	1							94	0.011	255	1									94	0.283	6375	25
																							95	0.261	5865	23							95	0.091	2040	8									95	0.419	9435	37
																							96	0.034	765	3							96	0	0	0									96	0.011	255	1
																																													97	0.181	4080	16
																																													98	0.045	1020	4
																																													99	0.204	4590	18
																																													100	0.193	4335	17
																																													101	0.057	1275	5
																																													102	0.249	5610	22
																																													103	0.227	5100	20
																																													104	0.306	6885	27







[truncated: 12 more columns]

## Sheet: Controls
		Control Prog						Control Stall						shRNF20 Prog						shRNF20 Stall
			IntDen	RawIntDen	foci/cell				IntDen	RawIntDen	foci/cell				IntDen	RawIntDen	foci/cell				IntDen	RawIntDen	foci/cell
		1	0.011	255	1			1	0	0	0			1	0.113	2550	10			1	0.102	2295	9
		2	0.011	255	1			2	0	0	0			2	0.17	3825	15			2	0.011	255	1
		3	0.17	3825	15			3	0	0	0			3	0.125	2805	11			3	0.034	765	3
		4	0.193	4335	17			4	0.011	255	1			4	0.113	2550	10			4	0.091	2040	8
		5	0.011	255	1			5	0.011	255	1			5	0.045	1020	4			5	0.023	510	2
		6	0.136	3060	12			6	0	0	0			6	0.011	255	1			6	0	0	0
		7	0.023	510	2			7	0.011	255	1			7	0.147	3315	13			7	0	0	0
		8	0.011	255	1			8	0	0	0			8	0.011	255	1			8	0	0	0
		9	0.011	255	1			9	0.011	255	1			9	0.057	1275	5			9	0.102	2295	9
		10	0.023	510	2			10	0.034	765	3			10	0.113	2550	10			10	0.011	255	1
		11	0.011	255	1			11	0.011	255	1			11	0.034	765	3			11	0.011	255	1
		12	0.011	255	1			12	0	0	0			12	0.011	255	1			12	0.079	1785	7
		13	0.068	1530	6			13	0.023	510	2			13	0.011	255	1			13	0.091	2040	8
		14	0	0	0			14	0.023	510	2			14	0.068	1530	6			14	0.136	3060	12
		15	0.011	255	1			15	0.045	1020	4			15	0.023	510	2			15	0.011	255	1
		16	0.011	255	1			16	0.011	255	1			16	0.045	1020	4			16	0.091	2040	8
		17	0	0	0			17	0.034	765	3			17	0.068	1530	6			17	0	0	0
		18	0.045	1020	4			18	0.011	255	1			18	0	0	0			18	0.215	4845	19
		19	0.068	1530	6			19	0.011	255	1			19	0.057	1275	5			19	0	0	0
		20	0.091	2040	8			20	0.034	765	3			20	0.011	255	1			20	0.011	255	1
		21	0.011	255	1			21	0	0	0			21	0.011	255	1			21	0.011	255	1
		22	0.011	255	1			22	0.023	510	2			22	0.011	255	1			22	0.023	510	2
		23	0.147	3315	13			23	0	0	0			23	0.023	510	2			23	0	0	0
		24	0	0	0			24	0	0	0			24	0.17	3825	15			24	0.011	255	1
		25	0.068	1530	6			25	0.011	255	1			25	0.079	1785	7			25	0.011	255	1
		26	0.091	2040	8			26	0.011	255	1			26	0.011	255	1			26	0.091	2040	8
		27	0.011	255	1			27	0.023	510	2			27	0	0	0			27	0	0	0
		28	0.17	3825	15			28	0	0	0			28	0.034	765	3			28	0.057	1275	5
		29	0.011	255	1			29	0.034	765	3			29	0	0	0			29	0.011	255	1
		30	0	0	0			30	0.023	510	2			30	0.023	510	2			30	0.011	255	1
		31	0.011	255	1			31	0	0	0			31	0.011	255	1			31	0.011	255	1
		32	0	0	0			32	0.011	255	1			32	0.034	765	3			32	0.079	1785	7
		33	0.011	255	1			33	0	0	0			33	0.011	255	1			33	0.011	255	1
		34	0.125	2805	11			34	0.011	255	1			34	0.011	255	1			34	0.057	1275	5
		35	0.091	2040	8			35	0.045	1020	4			35	0.023	510	2			35	0.011	255	1
		36	0.068	1530	6			36	0	0	0			36	0.011	255	1			36	0.011	255	1
		37	0.011	255	1			37	0	0	0			37	0.011	255	1			37	0.011	255	1
		38	0.045	1020	4			38	0.011	255	1			38	0.091	2040	8			38	0.011	255	1
		39	0.023	510	2			39	0	0	0			39	0.023	510	2			39	0.011	255	1
		40	0.011	255	1			40	0	0	0			40	0	0	0			40	0	0	0
		41	0	0	0			41	0.011	255	1			41	0	0	0			41	0.091	2040	8
		42	0	0	0			42	0	0	0			42	0.023	510	2			42	0.113	2550	10
		43	0.113	2550	10			43	0.045	1020	4			43	0.102	2295	9			43	0.011	255	1
		44	0.034	765	3			44	0.011	255	1			44	0.011	255	1			44	0	0	0
		45	0.159	3570	14			45	0	0	0			45	0.011	255	1			45	0.023	510	2
		46	0.091	2040	8			46	0	0	0			46	0.057	1275	5			46	0.011	255	1
		47	0.011	255	1			47	0	0	0			47	0.102	2295	9			47	0	0	0
		48	0.023	510	2			48	0.034	765	3			48	0.011	255	1			48	0.011	255	1
		49	0.147	3315	13			49	0	0	0			49	0.011	255	1			49	0.045	1020	4
		50	0.091	2040	8			50	0	0	0			50	0.045	1020	4			50	0.011	255	1
		51	0.011	255	1			51	0.011	255	1			51	0.011	255	1			51	0.034	765	3
		52	0.102	2295	9			52	0	0	0			52	0.057	1275	5			52	0.011	255	1
		53	0.068	1530	6			53	0.023	510	2			53	0.011	255	1			53	0.011	255	1
		54	0	0	0			54	0.023	510	2			54	0.011	255	1			54	0.011	255	1
		55	0.102	2295	9			55	0.011	255	1			55	0.102	2295	9			55	0	0	0
		56	0	0	0			56	0	0	0			56	0	0	0			56	0.011	255	1
		57	0.034	765	3			57	0.011	255	1			57	0	0	0			57	0.011	255	1
		58	0	0	0			58	0	0	0			58	0	0	0			58	0.034	765	3
		59	0.079	1785	7			59	0.011	255	1			59	0.011	255	1			59	0.125	2805	11
		60	0.068	1530	6			60	0.011	255	1			60	0.011	255	1			60	0.011	255	1
		61	0	0	0			61	0.011	255	1			61	0.057	1275	5			61	0.011	255	1
		62	0	0	0			62	0	0	0			62	0.057	1275	5			62	0.079	1785	7
		63	0.136	3060	12			63	0	0	0			63	0	0	0			63	0.011	255	1
		64	0	0	0			64	0	0	0			64	0	0	0			64	0.011	255	1
		65	0.045	1020	4			65	0.034	765	3			65	0.079	1785	7			65	0.011	255	1
		66	0.034	765	3			66	0	0	0			66	0.023	510	2			66	0.011	255	1
		67	0.011	255	1			67	0.011	255	1			67	0.079	1785	7			67	0.011	255	1
		68	0.011	255	1			68	0.057	1275	5			68	0.034	765	3			68	0.011	255	1
		69	0.011	255	1			69	0.011	255	1			69	0.045	1020	4			69	0	0	0
		70	0.011	255	1			70	0.011	255	1			70	0.011	255	1			70	0.023	510	2
		71	0	0	0			71	0.011	255	1			71	0.045	1020	4			71	0.057	1275	5
		72	0.125	2805	11			72	0.023	510	2			72	0.034	765	3			72	0.011	255	1
		73	0.011	255	1			73	0.034	765	3			73	0	0	0			73	0.011	255	1
		74	0.079	1785	7			74	0.011	255	1			74	0.034	765	3			74	0.011	255	1
		75	0.045	1020	4			75	0.011	255	1			75	0.034	765	3			75	0.011	255	1
		76	0.011	255	1			76	0.011	255	1			76	0	0	0			76	0.079	1785	7
		77	0.011	255	1			77	0	0	0			77	0	0	0			77	0.011	255	1
		78	0.011	255	1			78	0.011	255	1			78	0.045	1020	4			78	0.181	4080	16
		79	0.079	1785	7			79	0.023	510	2			79	0.011	255	1			79	0.136	3060	12
		80	0.091	2040	8			80	0	0	0			80	0.011	255	1			80	0.159	3570	14
		81	0	0	0			81	0	0	0			81	0	0	0			81	0.011	255	1
		82	0	0	0			82	0	0	0			82	0	0	0			82	0.011	255	1
		83	0.079	1785	7			83	0	0	0			83	0.011	255	1			83	0.068	1530	6
		84	0.159	3570	14			84	0.034	765	3			84	0	0	0			84	0.023	510	2
		85	0	0	0			85	0	0	0			85	0.079	1785	7			85	0.011	255	1
		86	0.023	510	2			86	0	0	0			86	0.011	255	1			86	0.079	1785	7
		87	0	0	0			87	0	0	0			87	0.011	255	1			87	0.102	2295	9
		88	0.034	765	3			88	0	0	0			88	0.011	255	1			88	0.011	255	1
		89	0.034	765	3			89	0.034	765	3			89	0.068	1530	6			89	0.011	255	1
		90	0.147	3315	13			90	0	0	0			90	0.023	510	2			90	0.011	255	1
		91	0.125	2805	11			91	0	0	0			91	0.023	510	2			91	0.011	255	1
		92	0.011	255	1			92	0	0	0			92	0.011	255	1			92	0.011	255	1
		93	0.068	1530	6			93	0.011	255	1			93	0.102	2295	9			93	0	0	0
		94	0.011	255	1			94	0	0	0			94	0	0	0			94	0.011	255	1
		95	0.17	3825	15			95	0.011	255	1			95	0.011	255	1			95	0	0	0
		96	0	0	0			96	0.011	255	1			96	0.057	1275	5			96	0.034	765	3
								97	0	0	0			97	0	0	0			97	0.102	2295	9
								98	0	0	0			98	0.011	255	1			98	0.011	255	1
								99	0	0	0			99	0.034	765	3			99	0.159	3570	14
								100	0.023	510	2			100	0.045	1020	4			100	0.068	1530	6
								101	0	0	0			101	0.011	255	1			101	0.068	1530	6
								102	0	0	0			102	0.057	1275	5			102	0.011	255	1
								103	0	0	0			103	0.023	510	2			103	0.011	255	1
								104	0.011	255	1			104	0.068	1530	6			104	0	0	0
								105	0.011	255	1			105	0.011	255	1			105	0.079	1785	7
								106	0.011	255	1			106	0	0	0			106	0.011	255	1
								107	0	0	0			107	0.011	255	1			107	0.057	1275	5
								108	0	0	0			108	0.068	1530	6			108	0.011	255	1
								109	0.034	765	3			109	0.011	255	1			109	0.011	255	1
								110	0	0	0			110	0.011	255	1			110	0	0	0
														111	0.011	255	1			111	0.045	1020	4
														112	0	0	0			112	0.011	255	1
														113	0.011	255	1
														114	0.011	255	1
														115	0.011	255	1
														116	0.034	765	3
														117	0.011	255	1

## Sheet: Statistical test
		Table Analyzed	Data 1
	1	Column F	shControl Stall
		vs.	vs.
		Column E	shControl Progress
		Mann Whitney test
		P value	<0.0001
		Exact or approximate P value?	Approximate
		P value summary	****
		Significantly different (P < 0.05)?	Yes
		One- or two-tailed P value?	Two-tailed
		Sum of ranks in column E,F	42585 , 61156
		Mann-Whitney U	16934
		Difference between medians
		Median of column E	8.000, n=226
		Median of column F	25.00, n=229
		Difference: Actual	17
		Difference: Hodges-Lehmann	14
	2	Table Analyzed	Data 1
		Column G	shRNF20 Progress
		vs.	vs.
		Column E	shControl Progress
		Mann Whitney test
		P value	<0.0001
		Exact or approximate P value?	Approximate
		P value summary	****
		Significantly different (P < 0.05)?	Yes
		One- or two-tailed P value?	Two-tailed
		Sum of ranks in column E,G	69659 , 54592
		Mann-Whitney U	17464
		Difference between medians
		Median of column E	8.000, n=226
		Median of column G	1.500, n=272
		Difference: Actual	-6.5
		Difference: Hodges-Lehmann	-4
	3	Table Analyzed	Data 1
		Column H	shRNF20 Stall
		vs.	vs.
		Column F	shControl Stall
		Mann Whitney test
		P value	<0.0001
		Exact or approximate P value?	Approximate
		P value summary	****
		Significantly different (P < 0.05)?	Yes
		One- or two-tailed P value?	Two-tailed
		Sum of ranks in column F,H	73612 , 54660
		Mann-Whitney U	16157
		Difference between medians
		Median of column F	25.00, n=229
		Median of column H	2.000, n=277
		Difference: Actual	-23
		Difference: Hodges-Lehmann	-17
