# Supplementary material for: RNF20-mediated H2B monoubiquitination protects stalled forks from degradation and promotes fork restart
Source: EMBO Rep. 2025 Jun 10;26(15):3773–803. doi: 10.1038/s44319-025-00497-3 (PMC12331980; doi:10.1038/s44319-025-00497-3)
Supplement: Supplementary file 6 — Source data Fig. 3 [file 44319_2025_497_MOESM6_ESM.zip]

Archive with 28 entries (28 files):
- 3A and 3B/Fork protection assay DNA fiber calculation.xlsx
- 3A and 3B/shControl DNA fiber degradation.tif
- 3A and 3B/shRNF20 #1 DNA fiber degradation.tif
- 3A and 3B/shRNF20 #2 DNA fiber degradation.tif
- 3C and 3D/Fork protection assay with mirin DNA fiber calculation.xlsx
- 3C and 3D/shControl fork protection with mirin DNA fiber.tif
- 3C and 3D/shControl+mirin fork protection with mirin DNA fiber.tif
- 3C and 3D/shRNF20-1 fork protection with mirin DNA fiber.tif
- 3C and 3D/shRNF20-1+mirin fork protection with mirin DNA fiber.tif
- 3C and 3D/shRNF20-2 fork protection with mirin DNA fiber.tif
- 3C and 3D/shRNF20-2+mirin fork protection with mirin DNA fiber.tif
- 3E and 3F/Fork rotection with C5 inhibitor DNA fiber calculation.xlsx
- 3E and 3F/shControl fork protection with C5 DNA fiber.tif
- 3E and 3F/shControl+C5 fork protection with C5 DNA fiber.tif
- 3E and 3F/shRNF20 fork protection with C5 DNA fiber.tif
- 3E and 3F/shRNF20+C5 fork protection with C5 DNA fiber.tif
- 3G and 3H/Fork degradation with RNF20 and fork remodelers codepletion DNA fiber calculation.xlsx
- 3G and 3H/shControl DNA fiber.tif
- 3G and 3H/shHLTF DNA fiber.tif
- 3G and 3H/shRNF20 DNA fiber.tif
- 3G and 3H/shRNF20+shHLTF.tif
- 3G and 3H/shRNF20+shSMARCAL1 DNA fiber.tif
- 3G and 3H/shRNF20+shZRANB3 DNA fiber.tif
- 3G and 3H/shSMARCAL1 DNA fiber.tif
- 3G and 3H/shZRANB3 DNA fiber.tif
- 3I/Restarted fork representative DNA fiber.tif
- 3I/RNF20 depletion fork restart DNA fiber calculation.xlsx
- 3I/Stalled fork and new origin firing representative DNA fiber.tif
