# Supplementary material for: RNF20-mediated H2B monoubiquitination protects stalled forks from degradation and promotes fork restart
Source: EMBO Rep. 2025 Jun 10;26(15):3773–803. doi: 10.1038/s44319-025-00497-3 (PMC12331980; doi:10.1038/s44319-025-00497-3)
Supplement: Supplementary file 6 — Source data Fig. 3 [file 44319_2025_497_MOESM6_ESM.zip › 3A and 3B/Fork protection assay DNA fiber calculation.xlsx]

## Sheet: 3 repeats
	shControl Repeat3					shRNF20#2 Repeat3					shRNF20#1 Repeat3						shControl 2 Repeat2				shRNF#2 Repeat2					shRNF20#1 Repeat2					shControl Repeat1					shRNF20#1 Repeat 1					shRNF20#2 Repeat1
	CldU	IdU	Ratio			CldU	IdU	Ratio			CldU	IdU	Ratio		Serial no.	CldU	IdU	RATIO		Serial no.	CldU	IdU	RATIO		Serial no.	CldU	IdU	RATIO
1	0.313	0.193	0.616613		1	0.22	0.115	0.522727		1	0.512	0.747	1.45898		1	0.247	0.131	0.530364		1	0.196	0.097	0.494898		1	0.482	0.278	0.576763		No. of fibers	CldU	IdU	Ratio		No. of fibers	CldU	IdU	Ratio		No. of fibers	CldU	IdU	Ratio
2	0.255	0.38	1.4902		2	0.194	0.165	0.850515		2	0.47	0.319	0.678723		2	0.289	0.398	1.37716		2	0.437	0.275	0.629291		2	0.505	0.398	0.788119		1	0.325	0.457	1.40615		1	0.26	0.292	1.12308		1	0.181	0.18	0.994475
3	0.306	0.33	1.07843		3	0.177	0.194	1.09605		3	0.279	0.169	0.605735		3	0.481	0.267	0.555094		3	0.308	0.251	0.814935		3	0.278	0.247	0.888489		2	0.275	0.71	2.58182		2	0.151	0.115	0.761589		2	0.38	0.218	0.573684
4	0.55	0.427	0.776364		4	0.317	0.173	0.545741		4	0.29	0.161	0.555172		4	0.189	0.34	1.79894		4	0.104	0.149	1.43269		4	0.29	0.174	0.6		3	0.309	0.398	1.28803		3	0.285	0.213	0.747368		3	0.391	0.202	0.516624
5	0.231	0.088	0.380952		5	0.621	0.436	0.702093		5	0.33	0.252	0.763636		5	0.281	0.161	0.572954		5	0.329	0.471	1.43161		5	0.372	0.057	0.153226		4	0.459	0.416	0.906318		4	0.144	0.361	2.50694		4	0.536	0.069	0.128731
6	0.37	0.193	0.521622		6	0.332	0.373	1.12349		6	0.428	0.277	0.647196		6	0.247	0.228	0.923077		6	0.213	0.069	0.323944		6	0.51	0.442	0.866667		5	0.382	0.688	1.80105		5	0.188	0.105	0.558511		5	0.123	0.386	3.13821
7	0.204	0.344	1.68627		7	0.447	0.395	0.883669		7	0.251	0.341	1.35857		7	0.291	0.28	0.962199		7	0.2	0.224	1.12		7	0.391	0.257	0.657289		6	0.383	0.226	0.590078		6	0.175	0.061	0.348571		6	0.23	0.437	1.9
8	0.327	0.155	0.474006		8	0.332	0.228	0.686747		8	0.316	0.261	0.825949		8	0.128	0.158	1.23438		8	0.194	0.056	0.28866		8	0.639	0.367	0.574335		7	0.454	0.362	0.797357		7	0.305	0.081	0.265574		7	0.114	0.354	3.10526
9	0.282	0.157	0.556738		9	0.301	0.18	0.598007		9	0.679	0.854	1.25773		9	0.203	0.192	0.945813		9	0.623	0.49	0.786517		9	0.573	0.051	0.0890052		8	0.334	0.726	2.17365		8	0.782	0.419	0.535806		8	0.53	0.506	0.954717
10	0.476	0.415	0.871849		10	0.385	0.403	1.04675		10	0.157	0.225	1.43312		10	0.29	0.292	1.0069		10	0.168	0.101	0.60119		10	0.192	0.04	0.208333		9	0.244	0.496	2.03279		9	0.531	0.297	0.559322		9	0.21	0.091	0.433333
11	0.509	0.307	0.603143		11	0.185	0.133	0.718919		11	0.602	0.248	0.41196		11	0.115	0.223	1.93913		11	0.41	0.17	0.414634		11	0.5	0.246	0.492		10	0.353	0.745	2.11048		10	0.434	0.765	1.76267		10	0.256	0.079	0.308594
12	0.44	0.694	1.57727		12	0.472	0.427	0.904661		12	0.293	0.389	1.32765		12	0.26	0.182	0.7		12	0.225	0.083	0.368889		12	0.29	0.353	1.21724		11	0.317	0.391	1.23344		11	0.134	0.333	2.48507		11	0.225	0.228	1.01333
13	0.428	0.232	0.542056		13	0.469	0.376	0.801706		13	0.294	0.295	1.0034		13	216	0.269	0.00124537		13	0.377	0.12	0.318302		13	0.484	0.476	0.983471		12	0.283	0.368	1.30035		12	0.303	0.344	1.13531		12	0.379	0.2	0.527704
14	0.12	0.113	0.941667		14	0.339	0.53	1.56342		14	0.456	0.332	0.72807		14	0.4	0.421	1.0525		14	0.243	0.102	0.419753		14	1	0.663	0.663		13	0.203	0.271	1.33498		13	0.253	0.224	0.885375		13	0.198	0.029	0.146465
15	0.413	0.181	0.438257		15	0.218	0.394	1.80734		15	0.176	0.277	1.57386		15	0.177	0.289	1.63277		15	0.283	0.221	0.780919		15	0.45	0.137	0.304444		14	0.257	0.323	1.25681		14	0.265	0.482	1.81887		14	0.223	0.232	1.04036
16	0.137	0.406	2.9635		16	0.686	0.862	1.25656		16	0.348	0.14	0.402299		16	0.222	0.272	1.22523		16	0.267	0.127	0.475655		16	0.307	0.318	1.03583		15	0.093	0.151	1.62366		15	0.174	0.496	2.85057		15	0.246	0.091	0.369919
17	0.451	0.237	0.525499		17	0.618	0.4	0.647249		17	0.396	0.428	1.08081		17	0.102	0.199	1.95098		17	0.243	0.128	0.526749		17	0.152	0.052	0.342105		16	0.153	0.18	1.17647		16	0.136	0.308	2.26471		16	0.105	0.098	0.933333
18	0.656	0.688	1.04878		18	0.46	0.49	1.06522		18	0.356	0.132	0.370787		18	0.325	0.32	0.984615		18	0.21	0.153	0.728571		18	0.344	0.067	0.194767		17	0.187	0.269	1.4385		17	0.152	0.191	1.25658		17	0.174	0.135	0.775862
19	0.301	0.367	1.21927		19	0.29	0.129	0.444828		19	0.475	0.561	1.18105		19	0.26	0.213	0.819231		19	0.211	0.213	1.00948		19	0.287	0.296	1.03136		18	0.487	0.323	0.663244		18	0.171	0.365	2.1345		18	0.243	0.165	0.679012
20	0.259	0.133	0.513514		20	0.482	0.42	0.871369		20	0.363	0.684	1.8843		20	0.251	0.12	0.478088		20	0.285	0.184	0.645614		20	0.324	0.194	0.598765		19	0.229	0.171	0.746725		19	0.233	0.054	0.23176		19	0.319	0.226	0.708464
21	0.206	0.227	1.10194		21	0.348	0.055	0.158046		21	0.383	0.147	0.383812		21	0.244	0.419	1.71721		21	0.305	0.057	0.186885		21	0.501	0.348	0.694611		20	0.394	0.537	1.36294		20	0.353	0.213	0.603399		20	0.169	0.193	1.14201
22	0.346	0.36	1.04046		22	0.235	0.263	1.11915		22	0.618	0.883	1.4288		22	0.459	0.768	1.6732		22	0.465	0.137	0.294624		22	0.338	0.457	1.35207		21	0.292	0.642	2.19863		21	0.369	0.061	0.165312		21	0.183	0.094	0.513661
23	0.179	0.151	0.843575		23	0.471	0.876	1.85987		23	0.418	0.379	0.906699		23	0.283	0.231	0.816254		23	0.182	0.079	0.434066		23	0.319	0.198	0.62069		22	0.228	0.391	1.71491		22	0.36	0.052	0.144444		22	0.063	0.097	1.53968
24	0.156	0.091	0.583333		24	0.297	0.299	1.00673		24	0.261	0.233	0.89272		24	0.304	0.165	0.542763		24	0.252	0.276	1.09524		24	0.245	0.251	1.02449		23	0.468	0.598	1.27778		23	0.108	0.124	1.14815		23	0.176	0.067	0.380682
25	0.402	0.196	0.487562		25	0.243	0.241	0.99177		25	0.218	0.382	1.75229		25	0.194	0.212	1.09278		25	0.417	0.212	0.508393		25	0.187	0.067	0.358289		24	0.341	0.345	1.01173		24	0.546	0.109	0.199634		24	0.139	0.071	0.510791
26	0.247	0.188	0.761134		26	0.296	0.459	1.55068		26	0.359	0.372	1.03621		26	0.194	0.128	0.659794		26	0.481	0.227	0.471933		26	0.12	0.054	0.45		25	0.286	0.479	1.67483		25	0.145	0.094	0.648276		25	0.28	0.208	0.742857
27	0.247	0.153	0.619433		27	0.32	0.094	0.29375		27	0.259	0.377	1.4556		27	0.486	0.432	0.888889		27	0.259	0.264	1.01931		27	0.26	0.271	1.04231		26	0.243	0.67	2.7572		26	0.269	0.23	0.855019		26	0.177	0.12	0.677966
28	0.307	0.321	1.0456		28	0.408	0.209	0.512255		28	0.228	0.278	1.2193		28	0.252	0.297	1.17857		28	0.348	0.26	0.747126		28	0.27	0.132	0.488889		27	0.382	0.592	1.54974		27	0.453	0.318	0.701987		27	0.147	0.177	1.20408
29	0.217	0.201	0.926267		29	0.537	0.465	0.865922		29	0.17	0.228	1.34118		29	0.34	0.43	1.26471		29	0.171	0.129	0.754386		29	0.331	0.052	0.1571		28	0.66	0.717	1.08636		28	0.254	0.266	1.04724		28	0.106	0.109	1.0283
30	0.17	0.089	0.523529		30	0.126	0.081	0.642857		30	0.647	0.218	0.33694		30	0.273	0.232	0.849817		30	0.114	0.124	1.08772		30	0.244	0.219	0.897541		29	0.457	0.527	1.15317		29	0.137	0.132	0.963504		29	0.267	0.151	0.565543
31	0.636	0.268	0.421384		31	0.217	0.194	0.894009		31	0.464	0.301	0.648707		31	0.087	0.147	1.68966		31	0.205	0.152	0.741463		31	0.702	0.521	0.742165		30	0.455	0.381	0.837363		30	0.253	0.109	0.43083		30	0.214	0.299	1.3972
32	0.371	0.908	2.44744		32	0.264	0.353	1.33712		32	0.18	0.053	0.294444		32	0.237	0.449	1.89451		32	0.195	0.057	0.292308		32	0.402	0.298	0.741294		31	0.239	0.161	0.67364		31	0.182	0.135	0.741758		31	0.334	0.302	0.904192
33	0.4	0.49	1.225		33	0.175	0.255	1.45714		33	0.347	0.067	0.193084		33	0.42	0.387	0.921429		33	0.18	0.222	1.23333		33	0.563	0.465	0.825933		32	0.509	0.252	0.495088		32	0.496	0.287	0.578629		32	0.531	0.237	0.446328
34	0.131	0.243	1.85496		34	0.898	0.674	0.750557		34	0.39	0.423	1.08462		34	0.4	0.408	1.02		34	0.641	0.471	0.734789		34	0.591	0.529	0.895093		33	0.248	0.44	1.77419		33	0.764	0.552	0.722513		33	0.678	0.402	0.59292
35	0.194	0.211	1.08763		35	0.311	0.258	0.829582		35	0.441	0.377	0.854875		35	0.325	0.388	1.19385		35	0.155	0.081	0.522581		35	0.672	0.548	0.815476		34	0.274	0.373	1.36131		34	0.144	0.155	1.07639		34	0.24	0.057	0.2375
36	0.243	0.169	0.695473		36	0.233	0.422	1.81116		36	0.547	0.452	0.826325		36	0.443	0.267	0.602709		36	0.269	0.533	1.98141		36	0.268	0.129	0.481343		35	0.266	0.152	0.571429		35	0.576	0.073	0.126736		35	0.295	0.062	0.210169
37	0.392	0.325	0.829082		37	0.371	0.437	1.1779		37	0.245	0.04	0.163265		37	0.308	0.466	1.51299		37	0.162	0.049	0.302469		37	0.208	0.146	0.701923		36	0.137	0.287	2.09489		36	0.411	0.53	1.28954		36	0.248	0.211	0.850806
38	0.271	0.172	0.634686		38	0.701	0.567	0.808845		38	0.394	0.34	0.862944		38	0.372	0.39	1.04839		38	0.179	0.054	0.301676		38	0.39	0.527	1.35128		37	0.334	0.498	1.49102		37	0.317	0.171	0.539432		37	0.125	0.06	0.48
39	0.24	0.282	1.175		39	0.321	0.334	1.0405		39	0.184	0.122	0.663043		39	0.424	0.396	0.933962		39	0.284	0.2	0.704225		39	0.554	0.523	0.944043		38	0.228	0.318	1.39474		38	0.198	0.02	0.10101		38	0.308	0.261	0.847403
40	0.22	0.218	0.990909		40	0.413	0.088	0.213075		40	0.312	0.172	0.551282		40	0.301	0.346	1.1495		40	0.507	0.48	0.946746		40	0.34	0.322	0.947059		39	0.361	0.73	2.02216		39	0.175	0.256	1.46286		39	0.659	0.144	0.218513
41	0.202	0.218	1.07921		41	0.327	0.31	0.948012		41	0.188	0.198	1.05319		41	0.227	0.241	1.06167		41	0.39	0.316	0.810256		41	0.277	0.321	1.15884		40	0.366	0.609	1.66393		40	0.34	0.329	0.967647		40	0.246	0.06	0.243902
42	0.407	0.197	0.484029		42	0.329	0.347	1.05471		42	0.45	0.247	0.548889		42	0.272	0.246	0.904412		42	0.18	0.344	1.91111		42	0.283	0.24	0.848057		41	0.242	0.695	2.8719		41	0.317	0.197	0.621451		41	0.395	0.416	1.05316
43	0.284	0.469	1.65141		43	0.413	0.543	1.31477		43	0.221	0.167	0.755656		43	0.402	0.267	0.664179		43	0.597	0.358	0.599665		43	0.527	0.312	0.59203		42	0.158	0.334	2.11392		42	0.288	0.147	0.510417		42	0.181	0.18	0.994475
44	0.386	0.271	0.702073		44	0.41	0.621	1.51463		44	0.433	0.343	0.792148		44	0.215	0.243	1.13023		44	0.37	0.215	0.581081		44	0.566	0.262	0.462898		43	0.333	0.508	1.52553		43	0.296	0.184	0.621622		43	0.173	0.234	1.3526
45	0.416	0.331	0.795673		45	0.221	0.3	1.35747		45	0.336	0.24	0.714286		45	0.232	0.295	1.27155		45	0.386	0.2	0.518135		45	0.895	0.105	0.117318		44	0.329	0.242	0.735562		44	0.182	0.115	0.631868		44	0.365	0.226	0.619178
46	0.354	0.388	1.09605		46	0.494	0.192	0.388664		46	0.354	0.227	0.641243		46	0.234	0.243	1.03846		46	0.31	0.1	0.322581		46	0.156	0.311	1.99359		45	0.228	0.689	3.02193		45	0.264	0.36	1.36364		45	0.15	0.164	1.09333
47	0.161	0.214	1.32919		47	0.346	0.361	1.04335		47	0.277	0.064	0.231047		47	0.192	0.31	1.61458		47	0.339	0.19	0.560472		47	0.697	0.301	0.431851		46	0.197	0.426	2.16244		46	0.158	0.282	1.78481		46	0.223	0.144	0.64574
48	0.255	0.165	0.647059		48	0.481	0.433	0.900208		48	0.561	0.148	0.263815		48	0.404	0.228	0.564356		48	0.25	0.132	0.528		48	0.277	0.121	0.436823		47	0.226	0.365	1.61504		47	0.239	0.31	1.29707		47	0.122	0.152	1.2459
49	0.266	0.362	1.3609		49	0.239	0.212	0.887029		49	0.234	0.069	0.294872		49	0.298	0.341	1.1443		49	0.156	0.136	0.871795		49	0.505	0.277	0.548515		48	0.233	0.578	2.48069		48	0.281	0.089	0.316726		48	0.382	0.198	0.518325
50	0.4	0.258	0.645		50	0.366	0.209	0.571038		50	0.395	0.253	0.640506		50	0.353	0.212	0.600567		50	0.132	0.044	0.333333		50	0.309	0.238	0.770227		49	0.276	0.435	1.57609		49	0.24	0.119	0.495833		49	0.453	0.203	0.448124
51	0.278	0.236	0.848921		51	0.587	0.359	0.611584		51	0.198	0.074	0.373737		51	0.338	0.283	0.837278		51	0.271	0.21	0.774908		51	0.434	0.42	0.967742		50	0.325	0.424	1.30462		50	0.187	0.12	0.641711		50	0.381	0.234	0.614173
52	0.203	0.23	1.133		52	0.451	0.467	1.03548		52	0.185	0.127	0.686486		52	0.32	0.186	0.58125		52	0.245	0.175	0.714286		52	0.434	0.082	0.18894		51	0.195	0.477	2.44615		51	0.16	0.107	0.66875		51	0.364	0.409	1.12363
53	0.269	0.132	0.490706		53	0.299	0.401	1.34114		53	0.249	0.232	0.931727		53	0.228	0.287	1.25877		53	0.305	0.334	1.09508		53	0.249	0.201	0.807229		52	0.33	0.467	1.41515		52	0.339	0.192	0.566372		52	0.293	0.337	1.15017
54	0.161	0.148	0.919255		54	0.447	0.791	1.76957		54	0.315	0.232	0.736508		54	0.427	0.354	0.82904		54	0.145	0.14	0.965517		54	0.267	0.122	0.456929		53	0.394	0.605	1.53553		53	0.638	0.161	0.252351		53	0.862	0.198	0.229698
55	0.291	0.137	0.47079		55	0.34	0.307	0.902941		55	0.181	0.152	0.839779		55	0.314	0.388	1.23567		55	0.376	0.16	0.425532		55	0.272	0.121	0.444853		54	0.45	0.836	1.85778		54	0.515	0.311	0.603883		54	0.347	0.231	0.665706
56	0.63	0.451	0.715873		56	0.455	0.445	0.978022		56	0.192	0.127	0.661458		56	0.369	0.327	0.886179		56	0.31	0.13	0.419355		56	0.485	0.27	0.556701		55	0.307	0.484	1.57655		55	0.289	0.293	1.01384		55	0.373	0.236	0.632708
57	0.29	0.476	1.64138		57	0.627	0.828	1.32057		57	0.352	0.371	1.05398		57	0.443	0.258	0.582393		57	0.31	0.139	0.448387		57	0.361	0.266	0.736842		56	0.252	0.589	2.3373		56	0.093	0.084	0.903226		56	0.161	0.219	1.36025
58	0.328	0.564	1.71951		58	0.201	0.077	0.383085		58	0.547	0.809	1.47898		58	0.202	0.367	1.81683		58	0.282	0.258	0.914894		58	0.281	0.236	0.839858		57	0.306	0.626	2.04575		57	0.179	0.224	1.2514		57	0.365	0.272	0.745205
59	0.246	0.415	1.68699		59	0.641	0.499	0.778471		59	0.248	0.182	0.733871		59	0.136	0.23	1.69118		59	0.372	0.129	0.346774		59	0.178	0.215	1.20787		58	0.412	0.56	1.35922		58	0.201	0.143	0.711443		58	0.377	0.156	0.413793
60	0.192	0.169	0.880208		60	0.484	0.168	0.347107		60	0.305	0.062	0.203279		60	0.241	0.278	1.15353		60	0.564	0.234	0.414894		60	0.307	0.115	0.374593		59	0.461	0.581	1.2603		59	0.243	0.257	1.05761		59	0.136	0.354	2.60294
61	0.113	0.167	1.47788		61	0.494	0.318	0.643725		61	0.167	0.09	0.538922		61	0.247	0.32	1.29555		61	0.719	0.169	0.235049		61	0.413	0.479	1.15981		60	0.269	0.613	2.27881		60	0.265	0.277	1.04528		60	0.261	0.076	0.291188
62	0.376	0.299	0.795213		62	0.581	0.544	0.936317		62	0.331	0.348	1.05136		62	0.289	0.348	1.20415		62	0.302	0.51	1.68874		62	0.214	0.06	0.280374		61	0.418	0.406	0.971292		61	0.271	0.237	0.874539		61	0.19	0.18	0.947368
63	0.286	0.305	1.06643		63	0.639	0.626	0.979656		63	0.549	0.819	1.4918		63	0.819	0.523	0.638584		63	0.175	0.055	0.314286		63	0.246	0.116	0.471545		62	0.456	0.71	1.55702		62	0.46	0.267	0.580435		62	0.295	0.337	1.14237
64	0.273	0.284	1.04029		64	0.603	0.345	0.572139		64	0.513	0.493	0.961014		64	0.269	0.354	1.31599		64	0.66	0.368	0.557576		64	0.338	0.152	0.449704		63	0.442	0.335	0.757919		63	0.275	0.25	0.909091		63	0.141	0.148	1.04965
65	0.227	0.253	1.11454		65	0.453	0.293	0.646799		65	0.181	0.093	0.513812		65	0.233	0.439	1.88412		65	0.123	0.071	0.577236		65	0.281	0.281	1		64	0.264	0.49	1.85606		64	0.468	0.166	0.354701		64	0.389	0.222	0.570694
66	0.291	0.202	0.694158		66	0.497	0.505	1.0161		66	0.192	0.049	0.255208		66	0.49	0.293	0.597959		66	0.116	0.113	0.974138		66	0.379	0.337	0.889182		65	0.289	0.563	1.9481		65	0.296	0.263	0.888514		65	0.173	0.188	1.08671
67	0.264	0.059	0.223485		67	0.328	0.45	1.37195		67	0.238	0.275	1.15546		67	0.204	0.349	1.71078		67	0.18	0.034	0.188889		67	0.442	0.293	0.662896		66	0.705	0.489	0.693617		66	0.171	0.224	1.30994		66	0.468	0.33	0.705128
68	0.2	0.189	0.945		68	0.433	0.289	0.667436		68	0.401	0.263	0.65586		68	0.327	0.441	1.34862		68	0.232	0.126	0.543103		68	0.235	0.397	1.68936		67	0.357	0.478	1.33894		67	0.203	0.133	0.655172		67	0.255	0.1	0.392157
69	0.525	0.627	1.19429		69	0.21	0.073	0.347619		69	0.523	0.749	1.43212		69	0.338	0.356	1.05325		69	0.123	0.072	0.585366		69	0.204	0.107	0.52451		68	0.428	0.695	1.62383		68	0.298	0.463	1.55369		68	0.17	0.306	1.8
70	0.444	0.567	1.27703		70	0.318	0.174	0.54717		70	0.317	0.075	0.236593		70	0.554	0.268	0.483755		70	0.116	0.115	0.991379		70	0.558	0.416	0.74552		69	0.204	0.164	0.803922		69	0.14	0.264	1.88571		69	0.662	0.133	0.200906
71	0.417	0.35	0.839329		71	0.368	0.284	0.771739		71	0.359	0.248	0.690808		71	0.398	0.513	1.28894		71	0.209	0.124	0.593301		71	0.502	0.609	1.21315		70	0.535	0.856	1.6		70	0.726	0.504	0.694215		70	0.275	0.383	1.39273
72	0.344	0.415	1.2064		72	0.441	0.634	1.43764		72	0.384	0.308	0.802083		72	0.495	0.49	0.989899		72	0.233	0.113	0.484979		72	0.193	0.227	1.17617		71	0.263	0.466	1.77186		71	0.514	0.296	0.575875		71	0.611	0.17	0.278232
73	0.37	0.517	1.3973		73	0.365	0.331	0.906849		73	0.328	0.334	1.01829		73	0.261	0.271	1.03831		73	0.377	0.221	0.586207		73	0.408	0.256	0.627451		72	0.367	0.603	1.64305		72	0.664	0.3	0.451807		72	0.265	0.241	0.909434
74	0.222	0.392	1.76577		74	0.454	0.645	1.4207		74	0.67	0.645	0.962687		74	0.302	0.221	0.731788		74	0.251	0.063	0.250996		74	0.253	0.141	0.557312		73	0.399	0.665	1.66667		73	0.925	0.467	0.504865		73	0.624	0.713	1.14263
75	0.439	0.5	1.13895		75	0.409	0.77	1.88264		75	0.466	0.769	1.65021		75	0.287	0.267	0.930314		75	0.39	0.234	0.6		75	0.214	0.067	0.313084		74	0.267	0.472	1.76779		74	0.281	0.084	0.298932		74	0.346	0.224	0.647399
76	0.681	0.861	1.26432		76	0.238	0.103	0.432773		76	0.168	0.158	0.940476		76	0.608	0.262	0.430921		76	0.318	0.289	0.908805		76	0.112	0.176	1.57143		75	0.277	0.276	0.99639		75	0.46	0.343	0.745652		75	0.267	0.367	1.37453
77	0.401	0.132	0.329177		77	0.866	0.619	0.714781		77	0.298	0.12	0.402685		77	0.189	0.208	1.10053		77	247	0.134	0.00054251		77	0.376	0.157	0.417553		76	0.266	0.429	1.61278		76	0.231	0.095	0.411255		76	0.339	0.835	2.46313
78	0.344	0.528	1.53488		78	0.869	0.486	0.559264		78	0.471	0.147	0.312102		78	0.293	0.308	1.05119		78	0.152	0.177	1.16447		78	0.171	0.166	0.97076		77	0.276	0.446	1.61594		77	0.163	0.048	0.294479		77	0.501	0.441	0.88024
79	0.237	0.187	0.78903		79	0.479	0.301	0.628392		79	0.321	0.335	1.04361		79	0.251	0.354	1.41036		79	0.178	0.059	0.331461		79	0.373	0.193	0.517426		78	0.26	0.377	1.45		78	0.176	0.143	0.8125		78	0.318	0.113	0.355346
80	0.252	0.471	1.86905		80	0.29	0.265	0.913793		80	0.312	0.134	0.429487		80	0.312	0.249	0.798077		80	0.494	0.287	0.580972							79					79	0.448	0.196	0.4375		79	0.321	0.242	0.753894
81	0.221	0.167	0.755656		81	0.348	0.527	1.51437		81	0.374	0.593	1.58556		81	0.121	0.128	1.05785		81	0.267	0.295	1.10487							80					80	0.291	0.226	0.776632		80	0.569	0.344	0.604569
82	0.587	0.414	0.705281		82	0.298	0.364	1.22148		82	0.433	0.496	1.1455		82	0.274	0.294	1.07299		82	0.45	0.206	0.457778							81					81	0.239	0.246	1.02929		81	0.134	0.11	0.820896
83	0.457	0.286	0.625821		83	0.718	0.669	0.931755		83	0.291	0.367	1.26117		83	0.349	0.301	0.862464		83	0.321	0.453	1.41121							82					82	0.236	0.182	0.771186		82	0.207	0.05	0.241546
84	0.163	0.21	1.28834		84	0.209	0.034	0.162679		84	0.352	0.409	1.16193		84	0.267	0.168	0.629213		84	0.53	0.249	0.469811												83	0.401	0.401	1		83	0.137	0.237	1.72993
85	0.143	0.182	1.27273		85	0.521	0.327	0.627639		85	0.064	0.035	0.546875		85	0.369	0.287	0.777778		85	0.576	0.174	0.302083												84	0.295	0.265	0.898305		84	0.294	0.073	0.248299
86	0.482	0.404	0.838174		86	0.293	0.283	0.96587		86	0.076	0.076	1		86	0.387	0.359	0.927649		86	0.223	0.222	0.995516												85	0.281	0.192	0.683274		85	0.447	0.429	0.959732
87	0.263	0.615	2.3384		87	0.344	0.347	1.00872		87	0.145	0.131	0.903448		87	0.286	0.245	0.856643		87	0.406	0.179	0.440887												86	0.203	0.091	0.448276		86	0.344	0.272	0.790698
88	0.188	0.365	1.94149							88	0.161	0.155	0.962733		88	0.404	0.337	0.834158		88	0.347	0.256	0.737752												87	0.129	0.07	0.542636		87	0.213	0.067	0.314554
89	0.347	0.374	1.07781							89	0.198	0.182	0.919192		89	0.355	0.376	1.05915		89	0.224	0.092	0.410714												88	0.323	0.267	0.826625		88	0.717	0.161	0.224547
90	0.207	0.292	1.41063							90	0.219	0.213	0.972603		90	0.442	0.306	0.692308		90	0.232	0.153	0.659483												89	0.26	0.15	0.576923		89	0.454	0.448	0.986784
91	0.241	0.457	1.89627							91	0.224	0.221	0.986607		91	0.383	0.376	0.981723		91	0.245	0.215	0.877551												90	0.423	0.313	0.739953		90	0.254	0.071	0.279528
92	0.491	0.438	0.892057							92	0.303	0.282	0.930693		92	0.45	0.681	1.51333		92	0.304	0.226	0.743421												91					91	0.537	0.445	0.828678
93	0.411	0.415	1.00973							93	0.318	0.382	1.20126		93	0.254	0.137	0.53937		93	0.218	0.057	0.261468												92					92	0.23	0.174	0.756522
94	0.203	0.257	1.26601							94	0.59	0.239	0.405085		94	0.158	0.227	1.43671		94	0.359	0.181	0.504178																	93	0.174	0.067	0.385057
95	0.213	0.335	1.57277							95	0.673	0.82	1.21842		95	0.11	0.187	1.7		95	0.504	0.233	0.462302																	94	0.365	0.255	0.69863
96	0.228	0.306	1.34211							96	0.33	0.211	0.639394		96	0.302	0.35	1.15894		96	0.645	0.292	0.452713																	95	0.213	0.275	1.29108
97	0.232	0.274	1.18103							97	0.292	0.123	0.421233		97	0.19	0.36	1.89474		97	0.476	0.089	0.186975																	96	0.133	0.19	1.42857
98	0.216	0.225	1.04167							98	0.448	0.33	0.736607		98	0.326	0.543	1.66564		98	0.368	0.425	1.15489																	97	0.12	0.063	0.525
99	0.153	0.294	1.92157							99	0.226	0.119	0.526549		99	0.072	0.098	1.36111		99	0.199	0.061	0.306533																	98	0.295	0.339	1.14915
100	0.211	0.267	1.2654							100	0.534	0.652	1.22097		100	0.328	0.353	1.07622		100	0.549	0.319	0.581056																	99	0.147	0.132	0.897959
101	0.351	0.379	1.07977							101	0.291	0.521	1.79038		101	0.847	0.587	0.693034		101	0.487	0.349	0.716632																	100	0.336	0.229	0.681548
102	0.307	0.465	1.51466							102	0.233	0.194	0.832618		102	0.567	0.729	1.28571		102	0.464	0.486	1.04741																	101	0.327	0.114	0.348624
103	0.261	0.576	2.2069							103	0.161	0.27	1.67702		103	0.574	0.781	1.36063		103	0.381	0.239	0.627297																	102	0.196	0.115	0.586735
104	0.537	0.671	1.24953							104	0.194	0.281	1.44845		104	0.367	0.256	0.697548		104	0.182	0.179	0.983516																	103	0.58	0.56	0.965517
105	0.419	0.664	1.58473							105	0.32	0.228	0.7125		105	0.253	0.242	0.956522		105	0.171	0.119	0.695906																	104	0.32	0.107	0.334375
106	0.347	0.465	1.34006							106	0.167	0.146	0.874251		106	0.314	0.296	0.942675		106	0.122	0.152	1.2459																	105	0.075	0.222	2.96
107	0.36	0.217	0.602778							107	0.17	0.146	0.858824		107	0.417	0.421	1.00959		107	0.161	0.123	0.763975
108	0.422	0.428	1.01422							108	0.426	0.595	1.39671		108	0.391	0.378	0.966752		108	0.242	0.095	0.392562
109	0.156	0.241	1.54487							109	0.641	0.423	0.659906		109					109	0.11	0.14	1.27273
110	0.435	0.236	0.542529							110	0.816	0.431	0.528186		110					110	0.403	0.289	0.717122
111	0.268	0.191	0.712687							111	0.611	0.887	1.45172		111					111	0.354	0.27	0.762712
112	0.431	0.093	0.215777							112	0.298	0.163	0.54698		112					112	0.383	0.246	0.642298
113	0.115	0.27	2.34783							113	0.427	0.23	0.538642							113	0.224	0.07	0.3125
114	0.308	0.208	0.675325							114	0.457	0.473	1.03501							114	0.165	0.119	0.721212
115	0.287	0.293	1.02091							115	0.246	0.205	0.833333							115	0.282	0.191	0.677305
										116	0.122	0.1	0.819672							116	0.394	0.143	0.362944
										117	0.218	0.064	0.293578							117	0.29	0.166	0.572414
										118	0.371	0.151	0.407008							118	0.348	0.174	0.5
										119	0.347	0.277	0.798271							119	0.347	0.397	1.14409
										120	0.287	0.147	0.512195							120	0.33	0.359	1.08788
										121	0.216	0.115	0.532407							121	0.436	0.241	0.552752
										122	0.131	0.125	0.954198							122	0.242	0.084	0.347107
										123	0.435	0.214	0.491954							123	0.419	0.285	0.680191
										124	0.497	0.237	0.476861							124	0.348	0.444	1.27586
										125	0.161	0.093	0.57764							125	0.215	0.117	0.544186
										126	0.346	0.2	0.578035							126	0.203	0.332	1.63547
										127	0.488	0.319	0.653689							127	0.245	0.172	0.702041
										128	0.506	0.515	1.01779							128
										129	0.286	0.467	1.63287
										130	0.53	0.254	0.479245
										131	0.387	0.497	1.28424
										132	0.552	0.598	1.08333
										133	0.251	0.057	0.227092
										134	0.456	0.764	1.67544
										135	0.342	0.071	0.207602
										136	1.16	0.714	0.615517
										137	0.394	0.245	0.621827
										138	0.222	0.435	1.95946

## Sheet: Statistical analysis
	1	Table Analyzed	Data 1
		Column B	shRNF20 #1
		vs.	vs.
		Column A	shControl
		Mann Whitney test
		P value	<0.0001
		Exact or approximate P value?	Approximate
		P value summary	****
		Significantly different (P < 0.05)?	Yes
		One- or two-tailed P value?	Two-tailed
		Sum of ranks in column A,B	109057 , 73654
		Mann-Whitney U	26376
		Difference between medians
		Median of column A	1.093, n=297
		Median of column B	0.7418, n=307
		Difference: Actual	-0.351
		Difference: Hodges-Lehmann	-0.3467
	2	Table Analyzed	Data 1
		Column C	shRNF20 #2
		vs.	vs.
		Column A	shControl
		Mann Whitney test
		P value	<0.0001
		Exact or approximate P value?	Approximate
		P value summary	****
		Significantly different (P < 0.05)?	Yes
		One- or two-tailed P value?	Two-tailed
		Sum of ranks in column A,C	112817 , 77219
		Mann-Whitney U	26179
		Difference between medians
		Median of column A	1.093, n=297
		Median of column C	0.7171, n=319
		Difference: Actual	-0.3757
		Difference: Hodges-Lehmann	-0.367
