# Supplementary material for: RNF20-mediated H2B monoubiquitination protects stalled forks from degradation and promotes fork restart
Source: EMBO Rep. 2025 Jun 10;26(15):3773–803. doi: 10.1038/s44319-025-00497-3 (PMC12331980; doi:10.1038/s44319-025-00497-3)
Supplement: Supplementary file 6 — Source data Fig. 3 [file 44319_2025_497_MOESM6_ESM.zip › 3C and 3D/Fork protection assay with mirin DNA fiber calculation.xlsx]

## Sheet: 3 repeats
		shControl				shRNF20 #1					shRNF20 #2				shControl+Mirin				shRNF20 #1+Mirin				shRNF20 #2+Mirin
	CldU	IdU	RATIO		CldU	IdU	RATIO			CldU	IdU	RATIO		CldU	IdU	RATIO		CldU	IdU	RATIO		CldU	IdU	RATIO
	0.269	0.286	1.0632		0.356	0.187	0.525281			0.354	0.357	1.00847		0.189	0.476	2.51852		0.272	0.555	2.04044		0.677	0.509	0.751846
	0.273	0.162	0.593407		0.484	0.309	0.63843			0.336	0.263	0.782738		0.481	0.207	0.430353		0.541	0.439	0.81146		0.635	0.401	0.631496
	0.238	0.245	1.02941		0.344	0.194	0.563953			0.362	0.174	0.480663		0.263	0.327	1.24335		0.353	0.371	1.05099		0.314	0.298	0.949045
	0.344	0.25	0.726744		0.234	0.424	1.81197			0.367	0.293	0.798365		0.234	0.217	0.92735		0.339	0.069	0.20354		0.361	0.271	0.750693
	0.468	0.33	0.705128		0.226	0.122	0.539823			0.326	0.425	1.30368		0.268	0.349	1.30224		0.28	0.2	0.714286		0.307	0.057	0.185668
	0.33	0.269	0.815152		0.515	0.41	0.796117			0.21	0.268	1.27619		0.364	0.301	0.826923		0.294	0.338	1.14966		0.325	0.244	0.750769
	0.364	0.313	0.85989		0.467	0.561	1.20128			0.289	0.161	0.557093		0.388	0.37	0.953608		0.627	0.593	0.945774		0.208	0.259	1.24519
	0.222	0.31	1.3964		0.449	0.418	0.930958			0.389	0.571	1.46787		1.061	0.596	0.561734		0.382	0.255	0.667539		0.485	0.184	0.379381
	0.213	0.318	1.49296		0.208	0.105	0.504808			0.267	0.133	0.498127		0.452	0.436	0.964602		0.397	0.371	0.934509		0.543	0.517	0.952118
	0.425	0.456	1.07294		0.127	0.146	1.14961			0.342	0.134	0.391813		0.361	0.505	1.39889		0.59	0.774	1.31186		0.661	0.413	0.624811
	0.202	0.27	1.33663		0.433	0.157	0.362587			0.28	0.093	0.332143		0.414	0.489	1.18116		0.546	0.5	0.915751		0.231	0.474	2.05195
	0.3	0.179	0.596667		0.635	0.508	0.8			0.588	0.629	1.06973		0.424	0.398	0.938679		0.378	0.459	1.21429		0.681	0.477	0.700441
	0.339	0.529	1.56047		0.254	0.367	1.44488			0.307	0.413	1.34528		0.446	0.312	0.699552		0.318	0.432	1.35849		0.379	0.376	0.992084
	0.26	0.424	1.63077		0.377	0.339	0.899204			0.183	0.07	0.382514		0.23	0.142	0.617391		0.281	0.221	0.786477		0.294	0.409	1.39116
	0.402	0.307	0.763682		0.267	0.234	0.876404			0.122	0.165	1.35246		0.16	0.411	2.56875		0.67	0.686	1.02388		0.407	0.516	1.26781
	0.247	0.246	0.995951		0.224	0.159	0.709821			0.431	0.057	0.132251		0.541	0.455	0.841035		0.54	0.719	1.33148		0.49	0.503	1.02653
	0.421	0.348	0.826603		0.263	0.104	0.395437			0.577	0.564	0.97747		0.416	0.307	0.737981		0.554	0.568	1.02527		0.147	0.399	2.71429
	0.285	0.165	0.578947		0.137	0.109	0.79562			0.277	0.31	1.11913		0.273	0.29	1.06227		0.369	0.601	1.62873		0.335	0.724	2.16119
	0.186	0.197	1.05914		0.429	0.247	0.575758			0.288	0.21	0.729167		0.298	0.304	1.02013		0.429	0.72	1.67832		0.464	0.367	0.790948
	0.263	0.184	0.69962		0.46	0.203	0.441304			0.271	0.064	0.236162		0.4	0.294	0.735		0.98	0.601	0.613265		0.361	0.463	1.28255
	0.226	0.214	0.946903		0.194	0.244	1.25773			0.243	0.248	1.02058		0.295	0.326	1.10508		0.613	0.687	1.12072		0.342	0.19	0.555556
	0.496	0.301	0.606855		0.234	0.241	1.02991			0.42	0.154	0.366667		0.359	0.11	0.306407		0.707	0.798	1.12871		0.351	0.441	1.25641
	0.283	0.383	1.35336		0.126	0.207	1.64286			0.259	0.148	0.571429		0.269	0.345	1.28253		0.342	0.228	0.666667		0.29	0.412	1.42069
	0.283	0.369	1.30389		0.377	0.272	0.721485			0.238	0.312	1.31092		0.439	0.341	0.776765		0.533	0.407	0.763602		0.405	0.394	0.97284
	0.302	0.206	0.682119		0.339	0.1	0.294985			0.222	0.315	1.41892		0.462	0.456	0.987013		0.679	0.546	0.804124		0.117	0.265	2.26496
	0.185	0.057	0.308108		0.311	0.328	1.05466			0.327	0.065	0.198777		0.374	0.303	0.81016		0.485	0.564	1.16289		0.511	0.501	0.980431
	0.268	0.251	0.936567		0.339	0.347	1.0236			0.234	0.335	1.43162		0.276	0.242	0.876812		0.223	0.163	0.730942		0.35	0.188	0.537143
	0.251	0.183	0.729084		0.204	0.08	0.392157			0.236	0.305	1.29237		0.618	0.219	0.354369		0.381	0.392	1.02887		0.396	0.549	1.38636
	0.379	0.514	1.3562		0.242	0.152	0.628099			0.201	0.138	0.686567		0.345	0.549	1.5913		0.427	0.334	0.782201		0.47	0.627	1.33404
	0.4	0.382	0.955		0.255	0.227	0.890196			0.823	0.708	0.860267		0.182	0.211	1.15934		0.163	0.288	1.76687		0.13	0.394	3.03077
	0.305	0.125	0.409836		0.502	0.521	1.03785			0.323	0.461	1.42724		0.488	0.308	0.631148		0.575	0.457	0.794783		0.437	0.361	0.826087
	0.201	0.216	1.07463		0.4	0.432	1.08			0.563	0.267	0.474245		0.417	0.347	0.832134		0.59	0.595	1.00847		0.489	0.231	0.472393
	0.146	0.25	1.71233		0.442	0.31	0.701357			0.508	0.318	0.625984		0.449	0.524	1.16704		0.247	0.147	0.595142		0.384	0.314	0.817708
	0.244	0.408	1.67213		0.509	0.71	1.39489			0.207	0.282	1.36232		0.19	0.272	1.43158		0.141	0.227	1.60993		0.224	0.491	2.19196
	0.132	0.198	1.5		0.275	0.182	0.661818			0.484	0.288	0.595041		0.583	0.368	0.631218		0.296	0.26	0.878378		0.301	0.54	1.79402
	0.14	0.255	1.82143		0.31	0.267	0.86129			0.278	0.48	1.72662		0.423	0.317	0.749409		0.231	0.189	0.818182		0.298	0.366	1.22819
	0.289	0.185	0.640138		0.237	0.045	0.189873			0.352	0.404	1.14773		0.54	0.307	0.568519		0.123	0.161	1.30894		0.428	0.19	0.443925
	0.188	0.247	1.31383		0.25	0.137	0.548			0.278	0.167	0.600719		0.693	0.407	0.587302		0.621	0.589	0.94847		0.632	0.631	0.998418
	0.675	0.729	1.08		0.269	0.112	0.416357			0.205	0.167	0.814634		0.303	0.202	0.666667		0.215	0.288	1.33953		0.363	0.27	0.743802
	0.301	0.59	1.96013		0.277	0.109	0.393502			0.218	0.09	0.412844		0.387	0.197	0.509044		0.344	0.323	0.938953		0.311	0.455	1.46302
	0.38	0.318	0.836842		0.283	0.424	1.49823			0.223	0.114	0.511211		0.558	0.322	0.577061		0.273	0.256	0.937729		0.36	0.417	1.15833
	0.207	0.167	0.806763		0.18	0.08	0.444444			0.182	0.2	1.0989		0.363	0.356	0.980716		0.415	0.597	1.43855		0.327	0.205	0.626911
	0.123	0.108	0.878049		0.302	0.144	0.476821			0.377	0.287	0.761273		0.488	0.253	0.518443		0.873	0.868	0.994273		0.414	0.44	1.0628
	0.232	0.178	0.767241		0.322	0.296	0.919255			0.226	0.117	0.517699		0.409	0.471	1.15159		0.736	0.727	0.987772		0.593	0.473	0.797639
	0.334	0.553	1.65569		0.178	0.131	0.735955			0.099	0.164	1.65657		0.301	0.247	0.820598		0.5	0.458	0.916		0.54	0.303	0.561111
	0.271	0.301	1.1107		0.355	0.24	0.676056			0.249	0.176	0.706827		0.294	0.182	0.619048		0.672	0.55	0.818452		0.277	0.287	1.0361
	0.623	0.424	0.680578		0.441	0.33	0.748299			0.207	0.143	0.690821		0.263	0.18	0.684411		0.406	0.584	1.43842		0.241	0.35	1.45228
	0.226	0.395	1.74779		0.327	0.2	0.611621			0.216	0.066	0.305556		0.187	0.237	1.26738		0.552	0.343	0.621377		0.194	0.267	1.37629
	0.603	0.705	1.16915		0.162	0.06	0.37037			0.213	0.062	0.29108		0.215	0.29	1.34884		0.611	0.512	0.837971		0.174	0.151	0.867816
	0.317	0.165	0.520505		0.161	0.088	0.546584			0.255	0.135	0.529412		0.201	0.234	1.16418		0.541	0.782	1.44547		0.282	0.445	1.57801
	0.375	0.174	0.464		0.146	0.027	0.184932			0.289	0.153	0.529412		0.43	0.386	0.897674		0.468	0.62	1.32479		0.109	0.165	1.51376
	0.376	0.228	0.606383		0.284	0.331	1.16549			0.088	0.165	1.875		0.486	0.143	0.294239		0.162	0.26	1.60494		0.109	0.089	0.816514
	0.376	0.387	1.02926		0.185	0.087	0.47027			0.174	0.153	0.87931		0.431	0.415	0.962877		0.268	0.278	1.03731		0.275	0.433	1.57455
	0.536	0.571	1.0653		0.202	0.061	0.30198			0.433	0.301	0.69515		0.165	0.068	0.412121		0.231	0.321	1.38961		0.241	0.31	1.28631
	0.439	0.675	1.53759		0.301	0.315	1.04651			0.194	0.07	0.360825		0.423	0.264	0.624113		0.246	0.243	0.987805		0.221	0.24	1.08597
	0.397	0.581	1.46348		0.332	0.27	0.813253			0.2	0.227	1.135		0.389	0.297	0.763496		0.133	0.306	2.30075		0.23	0.229	0.995652
	0.364	0.191	0.524725		0.191	0.052	0.272251			0.401	0.302	0.753117		0.197	0.137	0.695431		0.268	0.105	0.391791		0.305	0.404	1.32459
	0.292	0.523	1.7911		0.354	0.153	0.432203			0.368	0.075	0.203804		0.27	0.372	1.37778		0.342	0.276	0.807018		0.406	0.258	0.635468
	0.319	0.431	1.3511		0.44	0.373	0.847727			0.301	0.523	1.73754		0.12	0.117	0.975		0.246	0.466	1.89431		0.412	0.346	0.839806
	0.42	0.359	0.854762		0.217	0.259	1.19355			0.214	0.241	1.12617		0.288	0.377	1.30903		0.263	0.322	1.22433		0.375	0.583	1.55467
	0.483	0.382	0.79089		0.283	0.07	0.24735			0.266	0.298	1.1203		0.144	0.264	1.83333		0.335	0.292	0.871642		0.328	0.424	1.29268
	0.236	0.229	0.970339		0.468	0.5	1.06838			0.256	0.141	0.550781		0.521	0.388	0.744722		0.35	0.307	0.877143		0.441	0.33	0.748299
	0.392	0.438	1.11735		0.337	0.081	0.240356			0.253	0.06	0.237154		0.417	0.398	0.954436		0.197	0.314	1.59391		0.099	0.151	1.52525
	0.164	0.149	0.908537		0.251	0.203	0.808765			0.23	0.294	1.27826		0.291	0.39	1.34021		0.259	0.434	1.67568		0.526	0.58	1.10266
	0.32	0.324	1.0125		0.363	0.155	0.426997			0.273	0.298	1.09158		0.456	0.382	0.837719		0.313	0.455	1.45367		0.26	0.115	0.442308
	0.441	0.504	1.14286		0.286	0.235	0.821678			0.3	0.179	0.596667		0.455	0.374	0.821978		0.379	0.437	1.15303		0.527	0.406	0.770398
	0.328	0.367	1.1189		0.255	0.156	0.611765			0.433	0.373	0.861432		0.478	0.346	0.723849		0.44	0.431	0.979545		0.252	0.152	0.603175
	0.335	0.208	0.620896		0.187	0.42	2.24599			0.509	0.652	1.28094		0.27	0.495	1.83333		0.443	0.378	0.853273		0.23	0.328	1.42609
	0.576	0.352	0.611111		0.292	0.053	0.181507			0.466	0.316	0.678112		0.464	0.442	0.952586		0.321	0.304	0.94704		0.632	0.434	0.686709
	0.259	0.23	0.888031		0.422	0.186	0.440758			0.284	0.114	0.401408		0.589	0.534	0.906621		0.414	0.297	0.717391		0.379	0.726	1.91557
	0.328	0.213	0.64939		0.3	0.185	0.616667			0.302	0.26	0.860927		0.216	0.207	0.958333		0.401	0.289	0.720698		0.686	0.397	0.578717
	0.263	0.352	1.3384		0.315	0.402	1.27619			0.502	0.456	0.908367		0.293	0.295	1.00683		0.112	0.235	2.09821		0.51	0.387	0.758824
	0.346	0.223	0.644509		0.35	0.341	0.974286			0.236	0.092	0.389831		0.141	0.286	2.02837		0.265	0.219	0.826415		0.378	0.609	1.61111
	0.114	0.146	1.2807		0.283	0.304	1.0742			0.318	0.409	1.28616		0.237	0.259	1.09283		0.394	0.456	1.15736		0.22	0.315	1.43182
	0.19	0.141	0.742105		0.352	0.101	0.286932			0.277	0.135	0.487365		0.387	0.238	0.614987		0.414	0.298	0.719807		0.673	0.548	0.814264
	0.196	0.156	0.795918		0.368	0.174	0.472826			0.286	0.183	0.63986		0.165	0.261	1.58182		0.418	0.34	0.813397		0.327	0.385	1.17737
	0.11	0.07	0.636364		0.193	0.103	0.533679			0.179	0.087	0.486034		0.441	0.421	0.954649		0.245	0.311	1.26939		0.395	0.703	1.77975
	0.57	0.343	0.601754		0.237	0.045	0.189873			0.431	0.373	0.865429		0.239	0.282	1.17992		0.271	0.281	1.0369		0.393	0.514	1.30789
	0.322	0.385	1.19565		0.183	0.161	0.879781			0.34	0.306	0.9		0.306	0.254	0.830065		0.429	0.303	0.706294		0.623	0.363	0.582665
	0.314	0.182	0.579618		0.535	0.741	1.38505			0.46	0.364	0.791304		0.305	0.386	1.26557		0.271	0.382	1.40959		0.483	0.169	0.349896
	0.258	0.421	1.63178		0.818	0.93	1.13692			0.369	0.301	0.815718		0.278	0.346	1.2446		0.264	0.225	0.852273		0.544	0.552	1.01471
	0.416	0.369	0.887019		0.482	0.224	0.46473			0.26	0.119	0.457692		0.445	0.269	0.604494		0.454	0.366	0.806167		0.435	0.643	1.47816
	0.152	0.175	1.15132		0.338	0.129	0.381657			0.115	0.093	0.808696		0.299	0.39	1.30435		0.531	0.399	0.751412		0.335	0.19	0.567164
	0.218	0.336	1.54128		0.605	0.867	1.43306			0.36	0.447	1.24167		0.415	0.28	0.674699		0.531	0.635	1.19586		0.267	0.439	1.64419
	0.242	0.384	1.58678		0.647	0.469	0.724884			0.202	0.354	1.75248		0.318	0.344	1.08176		0.277	0.535	1.93141		0.269	0.109	0.405204
	0.217	0.341	1.57143		0.359	0.389	1.08357			0.481	0.158	0.328482		0.305	0.183	0.6		0.488	0.287	0.588115		0.399	0.525	1.31579
	0.349	0.139	0.398281		0.528	0.572	1.08333			0.519	0.301	0.579961		0.255	0.34	1.33333		0.283	0.288	1.01767		0.453	0.364	0.803532
	0.327	0.163	0.498471		0.295	0.469	1.58983			0.304	0.249	0.819079		0.308	0.306	0.993506		0.29	0.478	1.64828		0.361	0.261	0.722992
	0.373	0.334	0.895442		0.474	0.414	0.873418			0.37	0.29	0.783784		0.332	0.127	0.38253		0.329	0.447	1.35866		0.307	0.344	1.12052
	0.126	0.138	1.09524		0.374	0.505	1.35027			0.279	0.277	0.992832		0.288	0.358	1.24306		0.17	0.194	1.14118		0.269	0.367	1.36431
	0.22	0.155	0.704545		0.353	0.526	1.49008			0.246	0.244	0.99187		0.537	0.441	0.821229		0.361	0.206	0.570637		0.424	0.367	0.865566
	0.26	0.52	2		0.367	0.317	0.86376			0.288	0.333	1.15625		0.296	0.209	0.706081		0.33	0.206	0.624242		0.078	0.176	2.25641
	0.164	0.104	0.634146		0.649	0.918	1.41448			0.615	0.615	1		0.267	0.367	1.37453		0.428	0.311	0.726636		0.146	0.087	0.59589
	0.604	0.848	1.40397		0.653	0.981	1.5023			0.286	0.228	0.797203		0.274	0.375	1.36861		0.358	0.2	0.558659		0.239	0.236	0.987448
	0.337	0.453	1.34421		0.332	0.236	0.710843			0.304	0.104	0.342105		0.296	0.152	0.513514		0.557	0.411	0.737882		0.275	0.207	0.752727
	0.147	0.31	2.10884		0.308	0.187	0.607143			0.182	0.075	0.412088		0.212	0.161	0.759434		0.462	0.704	1.52381		0.291	0.262	0.900344
	0.374	0.301	0.804813		0.305	0.116	0.380328			0.174	0.121	0.695402		0.277	0.173	0.624549		0.261	0.168	0.643678		0.23	0.198	0.86087
	0.307	0.176	0.57329		0.26	0.233	0.896154			0.256	0.228	0.890625		0.245	0.334	1.36327		0.25	0.496	1.984		0.372	0.296	0.795699
	0.395	0.41	1.03797		0.317	0.361	1.1388			0.291	0.141	0.484536		0.294	0.47	1.59864		0.399	0.416	1.04261		0.285	0.223	0.782456
	0.293	0.343	1.17065		0.388	0.277	0.713918			0.215	0.416	1.93488		0.158	0.242	1.53165		0.304	0.183	0.601974		0.244	0.149	0.610656
	0.278	0.343	1.23381		0.304	0.141	0.463816			0.458	0.044	0.0960699		0.209	0.174	0.832536		0.489	0.563	1.15133		0.328	0.247	0.753049
	0.555	0.814	1.46667		0.49	0.894	1.82449			0.66	0.743	1.12576		0.254	0.401	1.57874		0.351	0.407	1.15954		0.137	0.191	1.39416
	0.46	0.529	1.15		0.433	0.352	0.812933			0.333	0.366	1.0991		0.169	0.198	1.1716		0.374	0.515	1.37701		0.2	0.18	0.9
	0.59	0.564	0.955932		0.496	0.392	0.790323			0.366	0.065	0.177596		0.101	0.251	2.48515		0.314	0.448	1.42675		0.076	0.076	1
	0.57	0.879	1.54211		0.285	0.464	1.62807			0.157	0.224	1.42675		0.115	0.076	0.66087		0.355	0.235	0.661972		0.285	0.201	0.705263
	0.372	0.27	0.725806		0.294	0.418	1.42177			0.247	0.16	0.647773		0.07	0.143	2.04286		0.478	0.301	0.629707		0.31	0.288	0.929032
	0.312	0.462	1.48077		0.264	0.402	1.52273			0.203	0.132	0.650246		0.139	0.539	3.8777		0.125	0.15	1.2		0.278	0.169	0.607914
	0.475	0.623	1.31158		0.364	0.389	1.06868			0.428	0.424	0.990654		0.174	0.707	4.06322		0.237	0.569	2.40084		0.5	0.48	0.96
	0.355	0.309	0.870423		0.711	0.71	0.998594			0.244	0.101	0.413934		0.678	0.504	0.743363		0.575	0.478	0.831304		0.341	0.247	0.72434
	0.561	0.759	1.35294		0.626	0.402	0.642173			0.362	0.293	0.809392		0.35	0.487	1.39143		0.343	0.502	1.46356		0.63	0.352	0.55873
	0.441	0.529	1.19955		0.332	0.358	1.07831			0.444	0.359	0.808559		0.396	0.351	0.886364		0.348	0.341	0.979885		0.454	0.338	0.744493
	0.566	0.915	1.61661		0.684	0.483	0.70614			0.297	0.211	0.710438		0.315	0.293	0.930159		0.367	0.202	0.550409		0.41	0.475	1.15854
	0.319	0.354	1.10972		0.212	0.194	0.915094			0.167	0.179	1.07186		0.515	0.48	0.932039		0.455	0.447	0.982418		0.311	0.229	0.736334
	0.462	0.211	0.45671		0.507	0.478	0.942801			0.349	0.437	1.25215		0.34	0.247	0.726471		0.333	0.186	0.558559		0.206	0.069	0.334951
	0.367	0.208	0.566757		0.271	0.285	1.05166			0.608	0.445	0.731908		0.507	0.731	1.44181		0.389	0.549	1.41131		0.196	0.186	0.94898
	0.384	0.618	1.60938		0.3	0.58	1.93333			0.267	0.058	0.217228		0.572	0.611	1.06818		0.461	0.347	0.752711		0.575	0.57	0.991304
	0.387	0.757	1.95607		0.367	0.318	0.866485			0.245	0.126	0.514286		0.378	0.552	1.46032		0.459	0.592	1.28976		0.556	0.555	0.998201
	0.359	0.394	1.09749		0.321	0.291	0.906542			0.31	0.061	0.196774		0.3	0.131	0.436667		0.51	0.52	1.01961		0.468	0.55	1.17521
	0.368	0.399	1.08424		0.128	0.225	1.75781			0.25	0.265	1.06		0.307	0.534	1.73941		0.13	0.244	1.87692		0.336	0.23	0.684524
	0.42	0.654	1.55714		0.33	0.237	0.718182			0.35	0.381	1.08857		0.429	0.485	1.13054		0.521	0.194	0.372361		0.434	0.364	0.83871
	0.449	0.385	0.857461		0.184	0.173	0.940217			0.4	0.42	1.05		0.429	0.359	0.83683		0.654	0.768	1.17431		0.546	0.638	1.1685
	0.307	0.343	1.11726		0.3	0.39	1.3			0.317	0.482	1.5205		0.284	0.414	1.45775		0.413	0.221	0.535109		0.456	0.458	1.00439
	0.396	0.677	1.7096		0.386	0.684	1.77202			0.232	0.112	0.482759		0.207	0.294	1.42029		0.395	0.18	0.455696		0.194	0.276	1.42268
	0.859	0.493	0.573923		0.471	0.489	1.03822			0.268	0.041	0.152985		0.375	0.506	1.34933		0.514	0.493	0.959144		0.576	0.36	0.625
	0.438	0.367	0.8379		0.179	0.171	0.955307			0.278	0.179	0.643885		0.485	0.308	0.635052		0.449	0.498	1.10913		0.285	0.161	0.564912
	0.398	0.321	0.806533		0.507	0.969	1.91124			0.671	0.726	1.08197		0.189	0.166	0.878307		0.46	0.548	1.1913		0.239	0.468	1.95816
	0.302	0.116	0.384106		0.234	0.277	1.18376			0.284	0.342	1.20423		0.458	0.356	0.777293		0.327	0.18	0.550459		0.449	0.269	0.599109
	0.512	0.918	1.79297		0.759	0.397	0.523057			0.351	0.054	0.153846		0.509	0.343	0.67387		0.344	0.494	1.43605		0.778	0.951	1.22237
	0.59	0.692	1.17288		0.427	0.334	0.782201			0.178	0.215	1.20787		0.348	0.457	1.31322		0.304	0.143	0.470395		0.382	0.378	0.989529
	0.307	0.447	1.45603		0.818	1.175	1.43643			0.289	0.232	0.802768		0.162	0.293	1.80864		0.638	0.728	1.14107		0.182	0.182	1
	0.552	0.569	1.0308		0.404	0.291	0.720297			0.224	0.518	2.3125		0.429	0.487	1.1352		0.434	0.601	1.38479		0.462	0.233	0.504329
	0.647	0.526	0.812983		0.301	0.271	0.900332			0.329	0.322	0.978723		0.374	0.38	1.01604		0.545	0.388	0.711927		0.632	0.569	0.900316
	0.453	0.543	1.19868		0.576	0.402	0.697917			0.432	0.144	0.333333		0.299	0.144	0.481605		0.6	0.61	1.01667		0.512	0.667	1.30273
	0.415	0.509	1.22651		0.251	0.093	0.370518			0.287	0.052	0.181185		0.55	0.7	1.27273		0.224	0.156	0.696429		0.462	0.348	0.753247
	0.27	0.316	1.17037		0.54	0.45	0.833333			0.203	0.132	0.650246		0.414	0.415	1.00242		0.167	0.201	1.20359		0.333	0.299	0.897898
	0.414	0.464	1.12077		0.487	0.7	1.43737			0.265	0.024	0.090566		0.498	0.495	0.993976		0.514	0.332	0.645914		0.637	0.091	0.142857
	0.706	0.651	0.922096		0.738	0.838	1.1355			0.188	0.209	1.1117		0.408	0.488	1.19608		0.566	0.319	0.563604		0.463	0.463	1
	0.516	0.594	1.15116		0.596	0.584	0.979866			0.227	0.147	0.647577		0.226	0.191	0.845133		0.422	0.547	1.29621		0.41	0.394	0.960976
	0.556	0.554	0.996403		0.222	0.129	0.581081			0.371	0.04	0.107817		0.357	0.29	0.812325		0.515	0.677	1.31456		0.209	0.173	0.827751
	0.572	0.405	0.708042		0.391	0.192	0.491049			0.234	0.209	0.893162		0.249	0.17	0.682731		0.163	0.097	0.595092		0.169	0.182	1.07692
	0.519	0.283	0.545279		0.463	0.576	1.24406			0.522	0.07	0.1341		0.364	0.163	0.447802		0.209	0.397	1.89952		0.444	0.427	0.961712
	0.488	0.325	0.665984		0.51	0.449	0.880392			0.261	0.233	0.89272		0.165	0.356	2.15758		0.529	0.996	1.8828		0.357	0.304	0.851541
	0.382	0.255	0.667539		0.227	0.15	0.660793			0.205	0.103	0.502439		0.34	0.152	0.447059		0.561	0.453	0.807487		0.361	0.241	0.66759
	0.313	0.28	0.894569		0.397	0.343	0.86398			0.316	0.126	0.398734		0.38	0.314	0.826316		0.514	0.277	0.538911		0.143	0.117	0.818182
	0.301	0.353	1.17276		0.472	0.465	0.985169			0.239	0.435	1.82008		0.318	0.257	0.808176		0.405	0.425	1.04938		0.402	0.373	0.927861
	0.288	0.21	0.729167		0.438	0.539	1.23059			0.275	0.463	1.68364		0.471	0.346	0.734607		0.481	0.786	1.6341		0.442	0.462	1.04525
	0.405	0.33	0.814815		0.533	0.405	0.75985			0.385	0.364	0.945455		0.287	0.603	2.10105		0.493	0.824	1.6714		0.35	0.296	0.845714
	0.365	0.29	0.794521		0.647	0.807	1.2473			0.236	0.109	0.461864		0.349	0.175	0.501433		0.28	0.4	1.42857		0.337	0.167	0.495549
	0.418	0.554	1.32536		0.596	0.354	0.59396			0.195	0.19	0.974359		0.251	0.344	1.37052		0.387	0.242	0.625323		0.569	0.928	1.63093
	0.449	0.698	1.55457		0.611	0.58	0.949264			0.394	0.255	0.647208		0.343	0.242	0.705539		0.484	0.662	1.36777		0.514	0.547	1.0642
	0.481	0.638	1.3264		0.417	0.563	1.35012			0.414	0.24	0.57971		0.403	0.307	0.761787		0.638	0.815	1.27743		0.562	0.432	0.768683
	0.417	0.327	0.784173		0.445	0.12	0.269663			0.247	0.068	0.275304		0.234	0.463	1.97863		0.564	0.665	1.17908		0.359	0.55	1.53203
	0.234	0.427	1.82479		0.353	0.141	0.399433			0.307	0.122	0.397394		0.199	0.177	0.889447		0.542	0.576	1.06273		0.419	0.33	0.787589
	0.334	0.348	1.04192		0.329	0.289	0.878419			0.252	0.12	0.47619		0.195	0.502	2.57436		0.591	0.787	1.33164		0.383	0.478	1.24804
	0.561	0.547	0.975045		0.285	0.066	0.231579			0.306	0.233	0.761438		0.28	0.202	0.721429		0.51	0.412	0.807843		0.633	0.395	0.624013
	0.437	0.411	0.940503		0.18	0.166	0.922222			0.425	0.144	0.338824		0.217	0.125	0.576037		0.209	0.436	2.08612		0.385	0.39	1.01299
	0.467	0.605	1.2955		0.578	0.078	0.134948			0.348	0.384	1.10345		0.627	0.455	0.725678		0.606	0.716	1.18152		0.276	0.174	0.630435
	0.471	0.618	1.3121		0.454	0.467	1.02863			0.247	0.614	2.48583		0.364	0.492	1.35165		0.603	0.556	0.922056		0.259	0.517	1.99614
	0.31	0.431	1.39032		0.461	0.552	1.1974			0.369	0.326	0.883469		0.521	0.52	0.998081		0.444	0.252	0.567568		0.566	0.911	1.60954
	0.325	0.294	0.904615		0.331	0.266	0.803625			0.342	0.334	0.976608		0.293	0.191	0.651877		0.285	0.375	1.31579		0.623	0.758	1.21669
	0.197	0.38	1.92893		0.652	0.635	0.973926			0.284	0.222	0.78169		0.425	0.591	1.39059		0.437	0.697	1.59497		0.251	0.241	0.960159
	0.476	0.589	1.23739		0.598	0.513	0.85786			0.465	0.277	0.595699		0.71	0.819	1.15352		0.501	0.609	1.21557		0.384	0.346	0.901042
	0.356	0.395	1.10955		0.391	0.515	1.31714			0.484	0.293	0.605372		0.515	0.52	1.00971		0.264	0.622	2.35606		0.363	0.344	0.947658
	0.642	0.624	0.971963		0.24	0.175	0.729167			0.368	0.722	1.96196		0.455	0.896	1.96923		0.622	0.566	0.909968		0.5	0.873	1.746
	0.209	0.203	0.971292		0.511	0.415	0.812133			0.307	0.224	0.729642		0.496	0.398	0.802419		0.579	0.44	0.759931		0.45	0.621	1.38
	0.556	0.661	1.18885		0.671	0.776	1.15648			0.513	0.388	0.756335		0.267	0.276	1.03371		0.648	0.869	1.34105		0.371	0.541	1.45822
	0.519	0.547	1.05395		0.627	0.844	1.34609			0.375	0.454	1.21067		0.447	0.271	0.606264		0.355	0.455	1.28169		0.823	0.818	0.993925
	0.521	0.19	0.364683		0.348	0.329	0.945402			0.56	0.537	0.958929		0.352	0.344	0.977273		0.233	0.144	0.618026		0.373	0.334	0.895442
	0.259	0.331	1.27799		0.536	0.772	1.4403			0.362	0.369	1.01934		0.471	0.168	0.356688		0.317	0.159	0.501577		0.461	0.364	0.789588
	0.318	0.505	1.58805		0.293	0.344	1.17406			0.346	0.344	0.99422		0.237	0.32	1.35021		0.552	0.364	0.65942		0.423	0.236	0.55792
	0.51	0.562	1.10196		0.301	0.316	1.04983			0.368	0.205	0.557065		0.443	0.496	1.11964		0.331	0.766	2.3142		0.627	0.277	0.441786
	0.394	0.317	0.804569		0.244	0.367	1.5041			0.448	0.167	0.372768		0.368	0.26	0.706522		0.301	0.561	1.86379		0.487	0.953	1.95688
	0.569	0.757	1.3304		0.557	0.338	0.606822			0.316	0.328	1.03797		0.369	0.131	0.355014		0.161	0.135	0.838509		0.517	0.548	1.05996
	0.57	0.631	1.10702		0.557	0.35	0.628366			0.481	0.255	0.530146		0.193	0.185	0.958549		0.34	0.415	1.22059		0.143	0.327	2.28671
	0.321	0.581	1.80997		0.341	0.231	0.677419			0.249	0.211	0.84739		0.328	0.419	1.27744		0.355	0.489	1.37746		0.833	0.896	1.07563
	0.313	0.473	1.51118		0.411	0.085	0.206813			0.259	0.283	1.09266		0.188	0.241	1.28191		0.442	0.325	0.735294		0.215	0.392	1.82326
	0.293	0.41	1.39932		0.504	0.811	1.60913			0.486	0.357	0.734568		0.476	0.734	1.54202		0.733	0.704	0.960437		0.535	0.532	0.994393
	0.446	0.53	1.18834		0.495	0.26	0.525253			0.179	0.15	0.837989		0.534	0.865	1.61985		0.291	0.49	1.68385		0.592	0.686	1.15878
	0.3	0.594	1.98		0.56	0.581	1.0375			0.313	0.127	0.405751		0.655	0.751	1.14656		0.203	0.321	1.58128		0.657	0.665	1.01218
	0.456	0.3	0.657895		0.322	0.311	0.965839			0.368	0.169	0.459239		0.453	0.501	1.10596		0.385	0.277	0.719481		0.398	0.575	1.44472
	0.391	0.7	1.79028		0.46	0.657	1.42826			0.278	0.136	0.489209		0.403	0.553	1.37221		0.794	0.864	1.08816		0.558	0.703	1.25986
	0.452	0.54	1.19469		0.428	0.499	1.16589			0.37	0.416	1.12432		0.396	0.627	1.58333		0.257	0.363	1.41245		0.6	0.661	1.10167
	0.449	0.313	0.697105		0.408	0.523	1.28186			0.316	0.197	0.623418		0.462	0.329	0.712121		0.194	0.326	1.68041		0.267	0.301	1.12734
	0.314	0.495	1.57643		0.337	0.112	0.332344			0.391	0.749	1.9156		0.245	0.547	2.23265		0.413	0.524	1.26877		0.258	0.496	1.92248
	0.348	0.439	1.26149		0.193	0.204	1.05699			0.637	0.551	0.864992		0.289	0.736	2.54671		0.423	0.322	0.761229		0.251	0.635	2.52988
	0.344	0.489	1.42151		0.368	0.075	0.203804			0.473	0.153	0.323467		0.387	0.468	1.2093		0.473	0.437	0.92389		0.581	0.49	0.843373
	0.299	0.576	1.92642		0.561	0.608	1.08378			0.668	0.794	1.18862		0.385	0.364	0.945455		0.389	0.395	1.01542		0.429	0.64	1.49184
	0.28	0.251	0.896429		0.501	0.581	1.15968			0.326	0.26	0.797546		0.245	0.212	0.865306		0.37	0.259	0.7		0.402	0.533	1.32587
	0.455	0.559	1.22857		0.473	0.324	0.684989			0.207	0.193	0.932367		0.378	0.541	1.43122		0.678	0.653	0.963127		0.514	0.571	1.11089
	0.262	0.542	2.0687		0.511	0.462	0.90411			0.321	0.32	0.996885		0.352	0.304	0.863636		0.567	0.482	0.850088		0.687	0.524	0.762737
	0.469	0.287	0.61194		0.24	0.178	0.741667			0.427	0.317	0.742389		0.274	0.183	0.667883		0.283	0.542	1.91519		0.344	0.916	2.66279
	0.667	0.522	0.782609		0.302	0.436	1.44371			0.448	0.101	0.225446		0.373	0.428	1.14745		0.215	0.702	3.26512		0.56	0.545	0.973214
	0.559	0.552	0.987478		0.292	0.203	0.695205			0.271	0.114	0.420664		0.759	0.479	0.631094		0.328	0.227	0.692073		0.494	0.446	0.902834
	0.503	0.524	1.04175		0.304	0.196	0.644737			0.4	0.18	0.45		0.174	0.59	3.3908		0.344	0.307	0.892442		0.754	0.557	0.738727
	0.788	0.652	0.827411		0.441	0.293	0.664399			0.302	0.392	1.29801		0.218	0.188	0.862385		0.352	0.189	0.536932		0.529	0.251	0.47448
	0.153	0.42	2.7451		0.53	0.341	0.643396			0.367	0.412	1.12262		0.519	0.783	1.50867		0.374	0.501	1.33957		0.448	0.498	1.11161
	0.407	0.467	1.14742		0.319	0.21	0.658307			0.595	0.041	0.0689076		0.212	0.345	1.62736		0.292	0.267	0.914384		0.671	0.697	1.03875
	0.42	0.274	0.652381		0.286	0.441	1.54196			0.321	0.325	1.01246		0.283	0.343	1.21201		0.243	0.261	1.07407		0.374	0.588	1.57219
	0.469	0.496	1.05757		0.583	0.488	0.83705			0.192	0.725	3.77604		0.505	0.436	0.863366		0.387	0.32	0.826873		0.5	0.557	1.114
	0.591	0.527	0.891709		0.28	0.308	1.1			0.312	0.271	0.86859		0.188	0.295	1.56915		0.314	0.281	0.894904		0.57	0.867	1.52105
	0.54	0.497	0.92037		0.592	0.501	0.846284			0.646	0.467	0.72291		0.415	0.567	1.36627		0.223	0.266	1.19283		0.484	0.543	1.1219
	0.527	0.427	0.810247		0.326	0.236	0.723926			0.313	0.109	0.348243		0.231	0.254	1.09957		0.589	0.47	0.797963		0.412	0.554	1.34466
	0.369	0.633	1.71545		0.559	0.192	0.34347			0.603	0.571	0.946932		0.669	0.793	1.18535		0.14	0.193	1.37857		0.431	0.498	1.15545
	0.259	0.47	1.81467		0.33	0.315	0.954545			0.387	0.377	0.97416		0.369	0.466	1.26287		0.377	0.479	1.27056		0.255	0.627	2.45882
	0.327	0.544	1.66361		0.31	0.208	0.670968			0.552	0.499	0.903986		0.343	0.311	0.906706		0.402	0.54	1.34328		0.41	0.363	0.885366
	0.152	0.247	1.625		0.791	0.693	0.876106			0.397	0.112	0.282116		0.207	0.287	1.38647		0.552	0.627	1.13587		0.454	0.335	0.737885
	0.287	0.45	1.56794		0.576	0.616	1.06944			0.411	0.209	0.508516		0.649	0.862	1.3282		0.473	0.34	0.718816		0.907	1.773	1.9548
	0.352	0.404	1.14773		0.291	0.177	0.608247			0.305	0.251	0.822951		0.47	0.406	0.86383		0.24	0.267	1.1125		0.308	0.327	1.06169
	0.329	0.536	1.62918		0.364	0.42	1.15385			0.569	0.691	1.21441		0.518	0.535	1.03282		0.12	0.237	1.975		0.658	0.686	1.04255
	0.317	0.404	1.27445		0.398	0.251	0.630653							0.6	0.649	1.08167		0.31	0.447	1.44194		0.683	0.628	0.919473
	0.371	0.441	1.18868		0.298	0.447	1.5							0.556	0.508	0.913669		0.343	0.475	1.38484		0.346	0.296	0.855491
					0.215	0.085	0.395349							0.432	0.526	1.21759		0.375	0.529	1.41067		0.385	0.388	1.00779
					0.44	0.209	0.475							0.555	0.683	1.23063		0.537	0.649	1.20857		0.15	0.187	1.24667
					0.289	0.369	1.27682							0.191	0.481	2.51832		0.187	0.408	2.18182		0.35	0.384	1.09714
					0.27	0.377	1.3963							0.438	0.364	0.83105		0.229	0.248	1.08297		0.863	0.948	1.09849
					0.363	0.15	0.413223							0.312	0.231	0.740385		0.547	0.348	0.636197		0.492	0.519	1.05488
					0.517	0.519	1.00387							0.511	0.411	0.804305		0.166	0.275	1.65663		0.321	0.414	1.28972
					0.327	0.376	1.14985							0.52	0.413	0.794231		0.51	0.547	1.07255		0.835	0.747	0.894611
					0.288	0.25	0.868056							0.516	0.517	1.00194		0.289	0.569	1.96886		0.534	0.515	0.964419
					0.267	0.19	0.71161											0.218	0.277	1.27064		0.352	0.89	2.52841
					0.639	0.819	1.28169											0.38	0.6	1.57895		0.319	0.395	1.23824
					0.366	0.304	0.830601											0.241	0.101	0.419087		0.354	0.395	1.11582
					0.51	0.355	0.696078											0.28	0.532	1.9		0.502	0.675	1.34462
					0.4	0.109	0.2725											0.454	0.567	1.2489		0.548	0.715	1.30474
					0.571	0.666	1.16637											0.421	0.047	0.111639		0.361	0.334	0.925208
					0.401	0.084	0.209476											0.161	0.39	2.42236		0.353	0.44	1.24646
																		0.294	0.1	0.340136
																		0.168	0.286	1.70238
																		0.115	0.436	3.7913
																		0.099	0.3	3.0303
																		0.222	0.245	1.1036
																		0.215	0.17	0.790698
																		0.409	0.52	1.27139
																		0.43	0.558	1.29767
																		0.427	0.808	1.89227
																		0.188	0.449	2.3883
																		0.663	0.855	1.28959
																		0.174	0.108	0.62069
																		0.377	0.512	1.35809
																		0.296	0.577	1.94932
																		0.55	0.72	1.30909
																		0.419	0.389	0.928401
																		0.553	0.584	1.05606
																		0.514	0.622	1.21012
																		0.374	0.35	0.935829
																		0.472	0.536	1.13559
																		0.169	0.249	1.47337
																		0.443	0.597	1.34763
																		0.701	0.574	0.81883
																		0.487	0.575	1.1807

## Sheet: Statistical analysis
	1	Table Analyzed	Data 1
		Column C	shRNF20 1
		vs.	vs.
		Column A	shControl
		Mann Whitney test
		P value	<0.0001
		Exact or approximate P value?	Approximate
		P value summary	****
		Significantly different (P < 0.05)?	Yes
		One- or two-tailed P value?	Two-tailed
		Sum of ranks in column A,C	54464 , 43440
		Mann-Whitney U	17562
		Difference between medians
		Median of column A	1.065, n=215
		Median of column C	0.8613, n=227
		Difference: Actual	-0.204
		Difference: Hodges-Lehmann	-0.2076
	2	Table Analyzed	Data 1
		Column E	shRNF20 2
		vs.	vs.
		Column A	shControl
		Mann Whitney test
		P value	<0.0001
		Exact or approximate P value?	Approximate
		P value summary	****
		Significantly different (P < 0.05)?	Yes
		One- or two-tailed P value?	Two-tailed
		Sum of ranks in column A,E	53689 , 36411
		Mann-Whitney U	14466
		Difference between medians
		Median of column A	1.065, n=215
		Median of column E	0.7972, n=209
		Difference: Actual	-0.2681
		Difference: Hodges-Lehmann	-0.2777
	3	Table Analyzed	Data 1
		Column D	shRNF20 1 Mirin
		vs.	vs.
		Column C	shRNF20 1
		Mann Whitney test
		P value	<0.0001
		Exact or approximate P value?	Approximate
		P value summary	****
		Significantly different (P < 0.05)?	Yes
		One- or two-tailed P value?	Two-tailed
		Sum of ranks in column C,D	45208 , 68795
		Mann-Whitney U	19330
		Difference between medians
		Median of column C	0.8613, n=227
		Median of column D	1.079, n=250
		Difference: Actual	0.2172
		Difference: Hodges-Lehmann	0.2415
	4	Table Analyzed	Data 1
		Column F	shRNF20 2 Mirin
		vs.	vs.
		Column E	shRNF20 2
		Mann Whitney test
		P value	<0.0001
		Exact or approximate P value?	Approximate
		P value summary	****
		Significantly different (P < 0.05)?	Yes
		One- or two-tailed P value?	Two-tailed
		Sum of ranks in column E,F	37566 , 57264
		Mann-Whitney U	15621
		Difference between medians
		Median of column E	0.7972, n=209
		Median of column F	0.9992, n=226
		Difference: Actual	0.202
		Difference: Hodges-Lehmann	0.2528
	5	Table Analyzed	Data 1
		Column D	shRNF20 1 Mirin
		vs.	vs.
		Column B	shControl Mirin
		Mann Whitney test
		P value	0.2863
		Exact or approximate P value?	Approximate
		P value summary	ns
		Significantly different (P < 0.05)?	No
		One- or two-tailed P value?	Two-tailed
		Sum of ranks in column B,D	52650 , 61354
		Mann-Whitney U	26772
		Difference between medians
		Median of column B	0.9940, n=227
		Median of column D	1.079, n=250
		Difference: Actual	0.08455
		Difference: Hodges-Lehmann	0.0425
	6	Table Analyzed	Data 1
		Column F	shRNF20 2 Mirin
		vs.	vs.
		Column B	shControl Mirin
		Mann Whitney test
		P value	0.8646
		Exact or approximate P value?	Approximate
		P value summary	ns
		Significantly different (P < 0.05)?	No
		One- or two-tailed P value?	Two-tailed
		Sum of ranks in column B,F	51767 , 51064
		Mann-Whitney U	25413
		Difference between medians
		Median of column B	0.9940, n=227
		Median of column F	0.9992, n=226
		Difference: Actual	0.005233
		Difference: Hodges-Lehmann	-0.006278
