# Supplementary material for: RNF20-mediated H2B monoubiquitination protects stalled forks from degradation and promotes fork restart
Source: EMBO Rep. 2025 Jun 10;26(15):3773–803. doi: 10.1038/s44319-025-00497-3 (PMC12331980; doi:10.1038/s44319-025-00497-3)
Supplement: Supplementary file 6 — Source data Fig. 3 [file 44319_2025_497_MOESM6_ESM.zip › 3E and 3F/Fork rotection with C5 inhibitor DNA fiber calculation.xlsx]

## Sheet: 3 repeats
		Control 1				Control 2				Control 3				Control + C5 1			Control + C5 2				Control +C5 3					shRNF20 1			shRNF20 2				shRNF20 3					shRNF20 + C5 1			shRNF20 + C5 2				shRNF20 + C5 3
					CldU	IdU	Ratio		CldU	IdU	Ratio						CldU	IdU	Ratio		CldU	IdU	Ratio						CldU	IdU	Ratio		CldU	IdU	Ratio						CldU	IdU	Ratio		CldU	IdU	Ratio
	CldU	IdU	Ratio		0.397	0.394	0.992443		0.86	0.642	0.746512		CldU	IdU	Ratio		0.221	0.389	1.76018		0.238	0.197	0.827731		CldU	IdU	Ratio		0.1	0.073	0.73		0.279	0.203	0.727599		CldU	IdU	Ratio		0.532	0.608	1.14286		0.363	0.118	0.325069
	0.649	0.467	0.719569		0.362	0.175	0.483425		0.427	0.428	1.00234		0.578	0.63	1.08997		0.59	0.588	0.99661		0.388	0.306	0.78866		0.576	0.22	0.381944		0.103	0.065	0.631068		0.651	0.523	0.803379		0.294	0.379	1.28912		0.593	0.459	0.77403		0.444	0.447	1.00676
	0.575	0.307	0.533913		0.427	0.214	0.501171		0.259	0.278	1.07336		0.3	0.139	0.463333		0.457	0.716	1.56674		0.344	0.298	0.866279		0.81	0.826	1.01975		0.238	0.174	0.731092		0.271	0.252	0.929889		0.485	0.263	0.542268		0.247	0.732	2.96356		0.425	0.587	1.38118
	0.357	0.459	1.28571		0.348	0.297	0.853448		0.347	0.244	0.70317		0.512	0.197	0.384766		0.382	0.153	0.400524		0.242	0.244	1.00826		0.481	0.496	1.03119		0.174	0.142	0.816092		0.341	0.222	0.651026		0.453	0.221	0.487859		0.246	0.671	2.72764		0.351	0.265	0.754986
	0.478	0.465	0.972803		0.675	0.478	0.708148		0.379	0.274	0.722955		0.347	0.228	0.657061		0.5	0.358	0.716		0.234	0.361	1.54274		0.547	0.234	0.427788		0.319	0.274	0.858934		0.256	0.196	0.765625		0.393	0.459	1.16794		0.428	0.255	0.595794		0.651	0.76	1.16743
	0.263	0.474	1.80228		0.62	0.52	0.83871		0.241	0.214	0.887967		0.341	0.361	1.05865		0.343	0.353	1.02915		0.309	0.538	1.7411		0.609	0.168	0.275862		0.146	0.146	1		0.359	0.301	0.83844		0.244	0.094	0.385246		0.186	0.154	0.827957		0.17	0.253	1.48824
	0.152	0.112	0.736842		0.267	0.342	1.2809		0.101	0.132	1.30693		0.368	0.268	0.728261		0.467	0.68	1.4561		0.36	0.334	0.927778		0.558	0.414	0.741935		0.263	0.294	1.11787		0.35	0.242	0.691429		0.382	0.323	0.84555		0.622	0.704	1.13183		0.164	0.096	0.585366
	0.509	0.371	0.72888		0.747	0.818	1.09505		0.47	0.266	0.565957		0.484	0.31	0.640496		0.787	0.38	0.482846		0.689	0.666	0.966618		0.318	0.244	0.767296		0.37	0.541	1.46216		0.115	0.104	0.904348		0.388	0.246	0.634021		0.421	0.233	0.553444		0.953	0.758	0.795383
	0.56	0.307	0.548214		0.321	0.255	0.794393		0.567	0.603	1.06349		0.298	0.21	0.704698		0.271	0.186	0.686347		0.175	0.203	1.16		0.681	0.682	1.00147		0.096	0.074	0.770833		0.188	0.232	1.23404		0.401	0.501	1.24938		0.588	0.608	1.03401		0.353	0.728	2.06232
	0.307	0.451	1.46906		0.465	0.356	0.765591		0.091	0.154	1.69231		0.226	0.173	0.765487		0.33	0.276	0.836364		0.197	0.157	0.796954		0.514	0.446	0.867704		0.277	0.123	0.444043		0.321	0.313	0.975078		0.343	0.233	0.6793		0.592	0.472	0.797297		0.348	0.556	1.5977
	0.354	0.38	1.07345		0.2	0.324	1.62		0.48	0.521	1.08542		0.328	0.205	0.625		0.365	0.238	0.652055		0.158	0.267	1.68987		0.28	0.229	0.817857		0.279	0.096	0.344086		0.227	0.345	1.51982		0.31	0.317	1.02258		0.217	0.715	3.29493		0.469	0.403	0.859275
	0.287	0.334	1.16376		0.233	0.151	0.648069		0.511	0.408	0.798434		0.583	0.397	0.680961		0.281	0.282	1.00356		0.207	0.317	1.5314		0.308	0.173	0.561688		0.372	0.327	0.879032		0.376	0.45	1.19681		0.245	0.114	0.465306		0.236	0.529	2.24153		0.39	0.282	0.723077
	0.327	0.237	0.724771		0.777	0.594	0.764479		0.453	0.2	0.441501		0.668	0.83	1.24251		0.266	0.162	0.609023		0.139	0.367	2.64029		0.364	0.278	0.763736		0.501	0.315	0.628743		0.325	0.149	0.458462		0.411	0.408	0.992701		0.187	0.13	0.695187		0.233	0.341	1.46352
	0.474	0.473	0.99789		0.155	0.29	1.87097		0.243	0.251	1.03292		0.257	0.41	1.59533		0.364	0.333	0.914835		0.276	0.182	0.65942		0.324	0.144	0.444444		0.257	0.202	0.785992		0.219	0.069	0.315068		0.428	0.141	0.329439		0.365	0.37	1.0137		0.125	0.409	3.272
	0.493	0.36	0.730223		0.3	0.694	2.31333		0.547	0.442	0.808044		0.344	0.281	0.81686		0.237	0.154	0.649789		0.545	0.478	0.877064		0.42	0.172	0.409524		0.415	0.203	0.489157		0.082	0.202	2.46341		0.205	0.127	0.619512		0.093	0.173	1.86022		0.53	0.354	0.667925
	0.741	0.807	1.08907		0.447	0.433	0.96868		0.585	0.592	1.01197		0.313	0.189	0.603834		0.205	0.642	3.13171		0.335	0.192	0.573134		0.35	0.147	0.42		0.525	0.295	0.561905		0.132	0.047	0.356061		0.278	0.321	1.15468		0.127	0.356	2.80315		0.213	0.193	0.906103
	0.447	0.207	0.463087		0.424	0.556	1.31132		0.516	0.505	0.978682		0.307	0.438	1.42671		0.286	0.279	0.975524		0.356	0.253	0.710674		0.355	0.134	0.377465		0.492	0.426	0.865854		0.122	0.127	1.04098		0.371	0.296	0.797844		0.426	0.458	1.07512		0.672	0.377	0.561012
	0.718	0.18	0.250696		0.181	0.183	1.01105		0.206	0.335	1.62621		0.292	0.253	0.866438		0.439	0.493	1.12301		0.324	0.345	1.06481		0.487	0.226	0.464066		0.176	0.267	1.51705		0.057	0.104	1.82456		0.257	0.313	1.2179		0.46	0.601	1.30652		0.391	0.282	0.721228
	0.838	0.338	0.403341		0.627	0.076	0.121212		0.28	0.241	0.860714		0.391	0.455	1.16368		0.155	0.057	0.367742		0.238	0.393	1.65126		0.427	0.127	0.297424		0.179	0.238	1.32961		0.624	0.418	0.669872		0.377	0.222	0.588859		0.468	0.574	1.2265		0.439	0.49	1.11617
	0.625	0.345	0.552		0.357	0.14	0.392157		0.297	0.143	0.481481		0.649	0.447	0.688752		0.152	0.238	1.56579		0.358	0.195	0.544693		0.296	0.357	1.20608		0.507	0.341	0.672584		0.252	0.167	0.662698		0.181	0.171	0.944751		0.348	0.368	1.05747		0.547	0.483	0.882998
	0.519	0.681	1.31214		0.26	0.127	0.488462		0.337	0.416	1.23442		0.349	0.368	1.05444		0.44	0.155	0.352273		0.168	0.203	1.20833		0.667	0.121	0.181409		0.302	0.298	0.986755		0.136	0.068	0.5		0.191	0.176	0.921466		0.34	0.501	1.47353		0.312	0.327	1.04808
	0.457	0.338	0.739606		0.345	0.22	0.637681		0.285	0.189	0.663158		0.72	0.603	0.8375		0.237	0.29	1.22363		0.333	0.318	0.954955		0.466	0.288	0.618026		0.405	0.193	0.476543		0.173	0.173	1		0.341	0.698	2.04692		0.149	0.1	0.671141		0.247	0.566	2.2915
	0.08	0.269	3.3625		0.343	0.401	1.1691		0.191	0.145	0.759162		0.609	0.24	0.394089		0.777	0.455	0.585586		0.142	0.097	0.683099		0.298	0.46	1.54362		0.425	0.14	0.329412		0.502	0.522	1.03984		0.291	0.198	0.680412		0.514	0.766	1.49027		0.395	0.863	2.18481
	0.194	0.255	1.31443		0.25	0.127	0.508		0.426	0.376	0.882629		0.318	0.316	0.993711		0.677	0.471	0.695716		0.224	0.124	0.553571		0.63	0.307	0.487302		0.217	0.06	0.276498		0.538	0.211	0.392193		0.443	0.622	1.40406		0.502	0.369	0.73506		0.448	0.503	1.12277
	0.392	0.337	0.859694		0.42	0.234	0.557143		0.306	0.251	0.820261		0.442	0.715	1.61765		0.087	0.206	2.36782		0.615	0.39	0.634146		0.301	0.085	0.282392		0.353	0.101	0.286119		0.182	0.163	0.895604		0.23	0.211	0.917391		0.35	0.431	1.23143		0.448	0.49	1.09375
	0.255	0.221	0.866667		0.499	0.336	0.673347		0.485	0.319	0.657732		0.654	0.907	1.38685		0.401	0.378	0.942643		0.393	0.431	1.09669		0.274	0.153	0.558394		0.439	0.231	0.526196		0.236	0.114	0.483051		0.364	0.426	1.17033		0.318	0.762	2.39623		0.204	0.398	1.95098
	0.222	0.262	1.18018		0.494	0.44	0.890688		0.351	0.332	0.945869		0.514	0.2	0.389105		0.444	0.09	0.202703		0.337	0.381	1.13056		0.175	0.338	1.93143		0.299	0.093	0.311037		0.483	0.234	0.484472		0.332	0.342	1.03012		0.289	0.242	0.83737		0.261	0.505	1.93487
	0.349	0.45	1.2894		0.179	0.133	0.743017		0.554	0.617	1.11372		0.341	0.463	1.35777		0.239	0.111	0.464435		0.357	0.342	0.957983		0.453	0.301	0.664459		0.195	0.352	1.80513		0.283	0.404	1.42756		0.58	0.704	1.21379		0.234	0.452	1.93162		0.245	0.233	0.95102
	0.334	0.176	0.526946		0.147	0.157	1.06803		0.275	0.437	1.58909		0.163	0.226	1.3865		0.224	0.242	1.08036		0.342	0.235	0.687135		0.287	0.021	0.0731707		0.267	0.169	0.632959		0.454	0.249	0.548458		0.813	0.805	0.99016		0.86	0.739	0.859302		0.278	0.145	0.521583
	0.116	0.168	1.44828		0.221	0.252	1.14027		0.319	0.403	1.26332		0.411	0.407	0.990268		0.527	0.406	0.770398		0.133	0.111	0.834586		0.521	0.12	0.230326		0.308	0.302	0.980519		0.456	0.278	0.609649		0.328	0.299	0.911585		0.55	0.571	1.03818		0.262	0.17	0.648855
	0.288	0.192	0.666667		0.191	0.319	1.67016		0.204	0.263	1.28922		0.264	0.267	1.01136		0.501	0.457	0.912176		0.258	0.315	1.22093		0.384	0.42	1.09375		0.55	0.222	0.403636		0.316	0.151	0.477848		0.461	0.607	1.3167		0.363	0.076	0.209366		0.596	0.515	0.864094
	0.219	0.284	1.2968		0.212	0.235	1.10849		0.284	0.203	0.714789		0.384	0.371	0.966146		0.134	0.139	1.03731		0.463	0.321	0.693305		0.298	0.102	0.342282		0.318	0.156	0.490566		0.324	0.255	0.787037		0.276	0.423	1.53261		0.152	0.455	2.99342		0.137	0.235	1.71533
	0.276	0.268	0.971014		0.107	0.237	2.21495		0.209	0.296	1.41627		0.36	0.389	1.08056		0.445	0.346	0.777528		0.169	0.198	1.1716		0.306	0.559	1.8268		0.552	0.673	1.2192		0.308	0.304	0.987013		0.441	0.378	0.857143		0.145	0.215	1.48276		0.594	0.556	0.936027
	0.391	0.696	1.78005		0.395	0.457	1.15696		0.289	0.212	0.733564		0.644	0.731	1.13509		0.332	0.233	0.701807		0.18	0.136	0.755556		0.211	0.255	1.20853		0.215	0.091	0.423256		0.481	0.571	1.18711		0.187	0.152	0.812834		0.186	0.14	0.752688		0.502	0.453	0.90239
	0.154	0.374	2.42857		0.398	0.328	0.824121		0.249	0.203	0.815261		0.358	0.466	1.30168		0.178	0.097	0.544944		0.168	0.373	2.22024		0.318	0.251	0.789308		0.341	0.112	0.328446		0.107	0.19	1.7757		0.65	0.38	0.584615		0.165	0.234	1.41818		0.304	0.251	0.825658
	0.159	0.254	1.59748		0.738	0.608	0.823848		0.145	0.176	1.21379		0.284	0.171	0.602113		0.461	0.516	1.11931		0.286	0.473	1.65385		0.277	0.087	0.314079		0.194	0.128	0.659794		0.171	0.423	2.47368		0.314	0.679	2.16242		0.242	0.06	0.247934		0.24	0.225	0.9375
	0.299	0.313	1.04682		0.487	0.247	0.507187		0.7	0.65	0.928571		0.62	0.48	0.774194		0.198	0.343	1.73232		0.455	0.249	0.547253		0.333	0.168	0.504505		0.333	0.195	0.585586		0.443	0.433	0.977427		0.578	0.367	0.634948		0.701	0.451	0.643367		0.216	0.236	1.09259
	0.41	0.677	1.65122		0.358	0.48	1.34078		0.301	0.228	0.757475		0.594	0.425	0.715488		0.17	0.38	2.23529		0.407	0.423	1.03931		0.573	0.664	1.15881		0.344	0.069	0.200581		0.275	0.227	0.825455		0.398	0.209	0.525126		0.269	0.416	1.54647		0.37	0.378	1.02162
	0.447	0.534	1.19463		0.359	0.325	0.905292		0.576	0.62	1.07639		0.2	0.241	1.205		0.351	0.272	0.774929		0.207	0.119	0.574879		0.447	0.534	1.19463		0.416	0.191	0.459135		0.441	0.476	1.07937		0.513	0.388	0.756335		0.211	0.142	0.672986		0.309	0.181	0.585761
	0.502	0.296	0.589641		0.448	0.193	0.430804		0.21	0.25	1.19048		0.514	0.601	1.16926		0.252	0.596	2.36508		0.2	0.327	1.635		0.496	0.361	0.727823		0.472	0.312	0.661017		0.429	0.371	0.864802		0.386	0.483	1.2513		0.325	0.393	1.20923		0.238	0.329	1.38235
	0.411	0.547	1.3309		0.407	0.402	0.987715		0.134	0.148	1.10448		0.247	0.253	1.02429		0.244	0.119	0.487705		0.381	0.361	0.947507		0.728	0.356	0.489011		0.245	0.187	0.763265		0.46	0.294	0.63913		0.43	0.616	1.43256		0.505	0.519	1.02772		0.373	0.297	0.796247
	0.989	0.909	0.91911		0.511	0.471	0.921722		0.454	0.413	0.909692		0.356	0.238	0.668539		0.12	0.175	1.45833		0.351	0.367	1.04558		0.598	0.406	0.67893		0.411	0.082	0.199513		0.259	0.25	0.965251		0.527	0.28	0.531309		0.256	0.104	0.40625		0.166	0.382	2.3012
	0.321	0.392	1.22118		0.68	0.624	0.917647		0.597	0.629	1.0536		0.307	0.534	1.73941		0.166	0.174	1.04819		0.267	0.423	1.58427		0.178	0.047	0.264045		0.508	0.53	1.04331		0.254	0.22	0.866142		0.288	0.107	0.371528		0.516	0.653	1.2655		0.307	0.427	1.39088
	0.348	0.484	1.3908		0.407	0.443	1.08845		0.481	0.435	0.904366		0.413	0.339	0.820823		0.072	0.158	2.19444		0.391	0.243	0.621483		0.413	0.202	0.489104		0.237	0.174	0.734177		0.541	0.381	0.704251		0.357	0.194	0.543417		0.367	0.651	1.77384		0.546	0.329	0.602564
	0.18	0.257	1.42778		0.267	0.199	0.745318		0.234	0.264	1.12821		0.241	0.537	2.22822		0.09	0.11	1.22222		0.486	0.268	0.55144		0.437	0.294	0.672769		0.362	0.654	1.80663		0.335	0.342	1.0209		0.406	0.63	1.55172		0.391	0.451	1.15345		0.477	0.865	1.81342
	0.339	0.342	1.00885		0.337	0.479	1.42136		0.419	0.503	1.20048		0.254	0.515	2.02756		0.125	0.125	1		0.411	0.34	0.827251		0.542	0.17	0.313653		0.37	0.332	0.897297						0.431	0.387	0.897912		0.286	0.428	1.4965		0.214	0.099	0.462617
	0.344	0.161	0.468023		0.371	0.309	0.832884		0.225	0.188	0.835556		0.496	0.704	1.41935		0.184	0.151	0.820652		0.149	0.172	1.15436		0.697	0.261	0.374462		0.443	0.271	0.611738						0.389	0.03	0.0771208		0.248	0.539	2.17339		0.151	0.186	1.23179
	0.344	0.376	1.09302		0.523	0.171	0.32696		0.227	0.188	0.828194		0.607	0.536	0.883031		0.383	0.184	0.480418		0.445	0.312	0.701124		0.499	0.188	0.376754		0.292	0.17	0.582192						0.609	0.537	0.881773		0.322	0.303	0.940994		0.162	0.326	2.01235
	0.488	0.388	0.795082		0.413	0.431	1.04358		0.122	0.159	1.30328		0.307	0.214	0.697068		0.443	0.408	0.920993		0.442	0.613	1.38688		0.524	0.507	0.967557		0.205	0.182	0.887805						0.427	0.266	0.622951		0.489	0.492	1.00613		0.319	0.591	1.85266
	0.382	0.135	0.353403		0.515	0.221	0.429126		0.285	0.245	0.859649		0.682	0.767	1.12463		0.221	0.121	0.547511		0.166	0.179	1.07831		0.504	0.505	1.00198		0.38	0.184	0.484211						0.552	0.586	1.06159		0.477	0.428	0.897275		0.537	0.549	1.02235
	0.467	0.603	1.29122		0.234	0.274	1.17094		0.216	0.116	0.537037		0.494	0.402	0.813765		0.391	0.312	0.797954		0.251	0.349	1.39044		0.484	0.401	0.828512		0.507	0.386	0.761341						0.149	0.094	0.630872		0.248	0.308	1.24194		0.462	0.6	1.2987
	0.39	0.182	0.466667		0.687	0.697	1.01456		0.286	0.32	1.11888		0.26	0.194	0.746154		0.319	0.181	0.567398		0.17	0.232	1.36471		0.261	0.114	0.436782		0.182	0.299	1.64286						0.516	0.305	0.591085		0.424	0.256	0.603774		0.176	0.327	1.85795
	0.335	0.335	1		0.225	0.481	2.13778		0.283	0.302	1.06714		0.378	0.343	0.907407		0.217	0.213	0.981567		0.309	0.423	1.36893		0.477	0.203	0.425577		0.18	0.164	0.911111						0.773	0.417	0.539457		0.325	0.29	0.892308		0.334	0.271	0.811377
	0.311	0.27	0.868167		0.617	0.305	0.494327		0.337	0.391	1.16024		0.46	0.24	0.521739		0.306	0.219	0.715686		0.347	0.352	1.01441		0.546	0.324	0.593407		0.149	0.278	1.86577						0.579	0.391	0.675302		0.32	0.274	0.85625		0.117	0.23	1.96581
	0.385	0.599	1.55584		0.685	0.236	0.344526		0.431	0.385	0.893271		0.248	0.129	0.520161		0.218	0.399	1.83028		0.222	0.276	1.24324		0.424	0.42	0.990566		0.165	0.071	0.430303						0.616	0.497	0.806818		0.237	0.347	1.46414		0.169	0.058	0.343195
	0.126	0.377	2.99206		0.623	0.491	0.788122		0.402	0.266	0.661692		0.274	0.239	0.872263		0.341	0.43	1.261		0.289	0.209	0.723183		0.354	0.377	1.06497		0.123	0.394	3.20325						0.525	0.401	0.76381		0.221	0.206	0.932127		0.323	0.545	1.68731
	0.233	0.191	0.819742		0.569	0.486	0.85413		0.501	0.314	0.626747		0.262	0.194	0.740458		0.387	0.356	0.919897		0.205	0.179	0.873171		0.575	0.387	0.673043		0.296	0.112	0.378378						0.382	0.566	1.48168		0.335	0.441	1.31642		0.414	0.248	0.599034
	0.209	0.344	1.64593		0.234	0.391	1.67094		0.395	0.358	0.906329		0.237	0.11	0.464135		0.401	0.329	0.820449		0.492	0.387	0.786585		0.239	0.289	1.20921		0.206	0.091	0.441748						0.292	0.395	1.35274		0.186	0.203	1.0914		0.346	0.15	0.433526
	0.239	0.286	1.19665		0.461	0.518	1.12364		0.398	0.383	0.962312		0.391	0.263	0.672634		0.322	0.467	1.45031		0.215	0.228	1.06047		0.651	0.352	0.540707		0.264	0.296	1.12121						0.387	0.486	1.25581		0.182	0.245	1.34615		0.185	0.159	0.859459
	0.334	0.249	0.745509		0.272	0.327	1.20221		0.409	0.279	0.682152		0.218	0.182	0.834862		0.155	0.158	1.01935		0.384	0.359	0.934896		0.222	0.238	1.07207		0.452	0.328	0.725664						0.492	0.546	1.10976		0.16	0.11	0.6875		0.067	0.269	4.01493
	0.481	0.457	0.950104		0.513	0.506	0.986355		0.433	0.462	1.06697		0.298	0.193	0.647651		0.683	0.57	0.834553		0.216	0.313	1.44907		0.364	0.102	0.28022		0.352	0.137	0.389205						0.485	0.451	0.929897		0.216	0.396	1.83333		0.073	0.283	3.87671
	0.297	0.155	0.521886		0.312	0.194	0.621795		0.345	0.144	0.417391		0.258	0.143	0.554264		0.134	0.631	4.70896		0.362	0.269	0.743094		0.647	0.26	0.401855		0.283	0.113	0.399293						0.303	0.326	1.07591		0.302	0.484	1.60265		0.282	0.152	0.539007
	0.408	0.264	0.647059		0.188	0.291	1.54787		0.258	0.492	1.90698		0.111	0.146	1.31532		0.389	0.267	0.686375		0.241	0.286	1.18672		0.78	0.334	0.428205		0.289	0.229	0.792388						0.416	0.305	0.733173		0.283	0.256	0.904594		0.372	0.379	1.01882
	0.267	0.275	1.02996		0.357	0.238	0.666667		0.599	0.472	0.78798		0.102	0.135	1.32353		0.437	0.746	1.70709		0.223	0.618	2.7713		0.649	0.277	0.42681		0.115	0.338	2.93913						0.308	0.385	1.25		0.314	0.161	0.512739		0.186	0.249	1.33871
	0.553	0.212	0.383363		0.275	0.207	0.752727		0.232	0.32	1.37931		0.191	0.186	0.973822		0.424	0.237	0.558962		0.366	0.289	0.789617		0.379	0.055	0.145119		0.467	0.274	0.586724						0.824	0.487	0.591019		0.075	0.181	2.41333		0.581	0.524	0.901893
	0.301	0.233	0.774086		0.346	0.178	0.514451		0.499	0.468	0.937876		0.373	0.397	1.06434		0.31	0.318	1.02581		0.371	0.439	1.18329		0.763	0.4	0.524246		0.396	0.449	1.13384						0.436	0.253	0.580275		0.227	0.254	1.11894		0.366	0.304	0.830601
	0.389	0.445	1.14396		0.21	0.174	0.828571		0.407	0.332	0.815725		0.508	0.426	0.838583		0.53	0.579	1.09245		0.334	0.365	1.09281		0.488	0.2	0.409836		0.273	0.258	0.945055						0.404	0.639	1.58168		0.399	0.386	0.967419		0.541	0.315	0.582255
	0.774	0.768	0.992248		0.224	0.246	1.09821		0.4	0.298	0.745		0.534	0.351	0.657303		0.139	0.299	2.15108		0.13	0.114	0.876923		0.328	0.179	0.545732		0.11	0.103	0.936364						0.287	0.333	1.16028		0.37	0.547	1.47838		0.384	0.345	0.898437
	0.38	0.439	1.15526		0.324	0.115	0.354938		0.834	0.533	0.639089		0.269	0.255	0.947955		0.481	0.353	0.733888		0.18	0.219	1.21667		0.303	0.224	0.739274		0.106	0.071	0.669811						0.664	0.226	0.340361		0.226	0.314	1.38938		0.619	0.471	0.760905
	0.192	0.292	1.52083		0.26	0.267	1.02692		0.256	0.387	1.51172		0.315	0.484	1.53651		0.334	0.417	1.2485		0.222	0.196	0.882883		0.194	0.066	0.340206		0.408	0.21	0.514706						0.552	0.742	1.3442		0.344	0.306	0.889535		0.307	0.336	1.09446
	0.529	0.469	0.886578		0.781	0.317	0.40589		0.322	0.298	0.925466		0.362	0.521	1.43923		0.311	0.235	0.755627		0.42	0.399	0.95		0.261	0.281	1.07663		0.275	0.261	0.949091						0.514	0.254	0.494163		0.156	0.279	1.78846		0.258	0.143	0.554264
	0.322	0.287	0.891304		0.351	0.251	0.7151		0.851	0.726	0.853114		0.333	0.855	2.56757		0.423	0.342	0.808511		0.109	0.222	2.0367		0.347	0.313	0.902017		0.378	0.196	0.518519						0.549	0.74	1.34791		0.089	0.15	1.68539		0.436	0.107	0.245413
	0.587	0.165	0.28109		0.267	0.198	0.741573		0.533	0.584	1.09568		0.344	0.503	1.46221		0.274	0.271	0.989051		0.328	0.349	1.06402		0.327	0.078	0.238532		0.35	0.128	0.365714						0.496	0.245	0.493952		0.163	0.339	2.07975		0.325	0.15	0.461538
	0.443	0.234	0.528217		0.33	0	0		0.472	0.218	0.461864		0.517	0.47	0.909091		0.224	0.18	0.803571		0.276	0.252	0.913043		0.276	0.098	0.355072		0.248	0.27	1.08871						0.334	0.222	0.664671		0.37	0.385	1.04054		0.542	0.629	1.16052
	0.58	0.338	0.582759		0.295	0.248	0.840678		0.355	0.221	0.622535		0.295	0.209	0.708475		0.393	0.427	1.08651		0.454	0.251	0.552863		0.427	0.34	0.796253		0.591	0.162	0.274112						0.684	0.256	0.374269		0.334	0.365	1.09281		0.16	0.378	2.3625
	0.623	0.576	0.924559		0.728	0.55	0.755495		0.323	0.377	1.16718		0.279	0.14	0.501792		0.425	0.356	0.837647		0.278	0.457	1.64388		0.285	0.209	0.733333		0.277	0.142	0.512635						0.516	0.46	0.891473		0.253	0.306	1.20949		0.374	0.253	0.676471
	0.504	0.471	0.934524		0.291	0.173	0.594502		0.64	0.313	0.489063		0.395	0.236	0.597468		0.211	0.307	1.45498		0.371	0.391	1.05391		0.274	0.075	0.273723		0.435	0.45	1.03448						0.472	0.375	0.794492		0.263	0.112	0.425856		0.313	0.516	1.64856
	0.382	0.251	0.657068		0.251	0.197	0.784861		0.224	0.114	0.508929		0.571	0.346	0.605954		0.254	0.29	1.14173		0.198	0.154	0.777778		0.883	0.432	0.489241		0.444	0.472	1.06306						0.683	0.255	0.373353		0.184	0.166	0.902174		0.477	0.463	0.97065
	0.174	0.199	1.14368		0.568	0.528	0.929577		0.338	0.379	1.1213		0.427	0.441	1.03279		0.485	0.438	0.903093		0.238	0.18	0.756303		0.673	0.648	0.962853		0.58	0.245	0.422414						0.469	0.242	0.515991		0.35	0.355	1.01429		0.519	0.616	1.1869
	0.493	0.333	0.675456		0.222	0.174	0.783784		0.874	1.01	1.15561		0.64	0.53	0.828125		0.202	0.151	0.747525		0.458	0.351	0.766376		0.652	0.563	0.863497		0.457	0.222	0.485777						0.508	0.129	0.253937		0.387	0.488	1.26098		0.313	0.27	0.86262
	0.242	0.71	2.93388		0.444	0.486	1.09459						0.174	0.233	1.33908		0.444	0.477	1.07432		0.221	0.251	1.13575		0.413	0.385	0.932203										0.175	0.342	1.95429		0.274	0.465	1.69708		0.391	0.38	0.971867
	0.358	0.258	0.72067		0.847	1.175	1.38725						0.395	0.384	0.972152		0.268	0.143	0.533582		0.208	0.194	0.932692		0.632	0.304	0.481013										0.34	0.247	0.726471		0.207	0.103	0.497585		0.274	0.202	0.737226
	0.36	0.402	1.11667		0.541	0.418	0.772643						0.311	0.429	1.37942		0.301	0.142	0.471761		0.247	0.256	1.03644		0.552	0.293	0.530797										0.499	0.362	0.725451		0.122	0.085	0.696721		0.43	0.435	1.01163
	0.423	0.285	0.673759		0.414	0.421	1.01691						0.365	0.143	0.391781		0.272	0.352	1.29412		0.338	0.203	0.600592		0.479	0.267	0.557411										0.475	0.444	0.934737		0.181	0.134	0.740331		0.345	0.41	1.18841
	0.194	0.327	1.68557		0.177	0.154	0.870056						0.197	0.22	1.11675		0.216	0.12	0.555556		0.207	0.476	2.29952		0.302	0.141	0.466887										0.385	0.602	1.56364		0.254	0.224	0.88189		0.76	0.826	1.08684
	0.396	0.639	1.61364		0.441	0.49	1.11111						0.33	0.457	1.38485		0.32	0.351	1.09687		0.385	0.382	0.992208		0.62	0.678	1.09355										0.346	0.292	0.843931		0.269	0.187	0.695167		0.284	0.175	0.616197
	0.427	0.308	0.721311		0.14	0.169	1.20714						0.577	0.431	0.746967		0.256	0.418	1.63281		0.324	0.33	1.01852		0.497	0.23	0.462777										0.378	0.167	0.441799		0.348	0.619	1.77874		0.444	0.364	0.81982
	0.325	0.207	0.636923		0.213	0.187	0.877934						0.437	0.5	1.14416		0.33	0.238	0.721212		0.218	0.52	2.38532		0.305	0.245	0.803279										0.51	0.378	0.741176		0.126	0.205	1.62698		0.194	0.164	0.845361
	0.223	0.263	1.17937		0.385	0.538	1.3974						0.281	0.226	0.80427		0.455	0.472	1.03736		0.295	0.403	1.3661		0.812	0.428	0.527094										0.292	0.237	0.811644		0.088	0.113	1.28409		0.251	0.444	1.76892
	0.461	0.5	1.0846		0.271	0.266	0.98155						0.483	0.584	1.20911		0.556	0.651	1.17086		0.34	0.286	0.841176		0.7	0.498	0.711429										0.264	0.147	0.556818		0.136	0.131	0.963235		0.727	0.648	0.891334
	0.207	0.235	1.13527		0.183	0.551	3.01093						0.478	0.64	1.33891		0.242	0.152	0.628099		0.466	0.345	0.740343		0.515	0.277	0.537864										0.294	0.381	1.29592		0.23	0.412	1.7913		0.416	0.385	0.925481
	0.361	0.275	0.761773		0.21	0.49	2.33333						0.241	0.124	0.514523		0.276	0.194	0.702899		0.494	0.64	1.29555		0.63	0.355	0.563492										0.575	0.547	0.951304		0.25	0.249	0.996		0.306	0.342	1.11765
	0.501	0.275	0.548902		0.757	0.815	1.07662						0.662	0.553	0.835347		0.282	0.171	0.606383		0.145	0.198	1.36552		0.567	0.597	1.05291										0.496	0.205	0.413306		0.45	0.383	0.851111		0.262	0.267	1.01908
	0.346	0.369	1.06647		0.143	0.321	2.24476						0.51	0.44	0.862745		0.359	0.356	0.991643		0.368	0.477	1.2962		0.549	0.564	1.02732										0.597	0.55	0.921273		0.329	0.392	1.19149		0.571	0.516	0.903678
	0.344	0.38	1.10465		0.111	0.148	1.33333						0.656	0.591	0.900915		0.524	0.55	1.04962		0.418	0.434	1.03828		0.454	0.283	0.623348										0.439	0.441	1.00456		0.128	0.54	4.21875		0.233	0.438	1.87983
	0.627	0.445	0.709729										0.158	0.137	0.867089		0.155	0.222	1.43226		0.386	0.516	1.33679		0.476	0.204	0.428571										0.498	0.292	0.586345		0.458	0.355	0.775109		0.289	0.281	0.972318
	0.594	0.571	0.961279										0.67	0.663	0.989552		0.282	0.197	0.698582		0.376	0.2	0.531915		0.367	0.131	0.356948										0.312	0.236	0.75641		0.454	0.827	1.82159		0.226	0.128	0.566372
	0.566	0.571	1.00883										0.483	0.48	0.993789		0.898	0.697	0.776169		0.193	0.298	1.54404		0.364	0.043	0.118132										0.487	0.4	0.821355		0.403	0.264	0.655087
	0.486	0.327	0.67284										0.369	0.512	1.38753		0.359	0.537	1.49582		0.405	0.304	0.750617														0.497	0.277	0.557344		0.382	0.426	1.11518
	0.302	0.299	0.990066										0.209	0.291	1.39234						0.235	0.369	1.57021														0.497	0.374	0.752515		0.807	0.685	0.848823
	0.558	0.519	0.930108										0.272	0.612	2.25						0.424	0.284	0.669811														0.384	0.219	0.570312		0.482	0.594	1.23237
	0.31	0.217	0.7										0.597	0.503	0.842546						0.117	0.266	2.2735														0.763	0.627	0.821756		0.689	0.752	1.09144
	0.323	0.251	0.77709										0.237	0.564	2.37975						0.354	0.19	0.536723														0.422	0.533	1.26303		0.354	0.448	1.26554
	0.443	0.287	0.647856										0.331	0.362	1.09366						0.249	0.242	0.971888														0.374	0.261	0.697861		0.357	0.103	0.288515
													0.344	0.288	0.837209						0.48	0.341	0.710417														0.416	0.651	1.5649		0.111	0.096	0.864865
													0.375	0.293	0.781333						0.244	0.258	1.05738														0.388	0.149	0.384021		0.201	0.085	0.422886
													0.653	0.346	0.529862						0.884	0.81	0.91629														0.491	0.475	0.967413		0.726	1.048	1.44353
													0.4	0.435	1.0875						0.372	0.394	1.05914														0.376	0.298	0.792553		0.442	0.366	0.828054
													0.161	0.226	1.40373						0.334	0.372	1.11377														0.943	0.649	0.688229		0.358	0.479	1.33799
													0.271	0.254	0.937269						0.1	0.267	2.67														0.535	0.848	1.58505		0.136	0.269	1.97794
													0.385	0.5	1.2987																						0.287	0.403	1.40418		0.258	0.404	1.56589
													0.366	0.292	0.797814																						0.412	0.689	1.67233		0.493	0.783	1.58824
													0.287	0.075	0.261324																						0.535	0.635	1.18692		0.276	0.347	1.25725
													0.393	0.464	1.18066																						0.396	0.633	1.59848		0.361	0.587	1.62604
													0.461	0.251	0.544469																						0.837	0.798	0.953405		0.2	0.209	1.045
													0.723	0.997	1.37898																						0.346	0.18	0.520231		0.152	0.288	1.89474
													0.653	0.346	0.529862																						0.465	0.392	0.843011		0.164	0.273	1.66463
													0.382	0.279	0.730366																						0.134	0.186	1.38806		0.255	0.247	0.968627
													0.558	0.525	0.94086																										0.273	0.437	1.60073
													0.443	0.31	0.699774																										0.83	0.742	0.893976
													0.302	0.382	1.2649																										0.503	0.353	0.701789
													0.494	0.555	1.12348																										0.552	0.646	1.17029
													0.611	0.712	1.1653																										0.373	0.305	0.817694
													0.636	0.948	1.49057																										0.5	0.361	0.722
													0.692	0.247	0.356936
													0.25	0.371	1.484

## Sheet: Statistical analysis
	1	Table Analyzed	Data 1
		Column B	shRNF20
		vs.	vs.
		Column A	shControl
		Mann Whitney test
		P value	<0.0001
		Exact or approximate P value?	Approximate
		P value summary	****
		Significantly different (P < 0.05)?	Yes
		One- or two-tailed P value?	Two-tailed
		Sum of ranks in column A,B	80665 , 44586
		Mann-Whitney U	19833
		Difference between medians
		Median of column A	0.9250, n=278
		Median of column B	0.6727, n=222
		Difference: Actual	-0.2523
		Difference: Hodges-Lehmann	-0.2349
	2	Table Analyzed	Data 1
		Column D	shRNF20 + C5
		vs.	vs.
		Column B	shRNF20
		Mann Whitney test
		P value	<0.0001
		Exact or approximate P value?	Approximate
		P value summary	****
		Significantly different (P < 0.05)?	Yes
		One- or two-tailed P value?	Two-tailed
		Sum of ranks in column B,D	46896 , 110185
		Mann-Whitney U	22143
		Difference between medians
		Median of column B	0.6727, n=222
		Median of column D	0.9680, n=338
		Difference: Actual	0.2953
		Difference: Hodges-Lehmann	0.3019
	3	Table Analyzed	Data 1
		Column D	shRNF20 + C5
		vs.	vs.
		Column C	shControl + C5
		Mann Whitney test
		P value	0.4262
		Exact or approximate P value?	Approximate
		P value summary	ns
		Significantly different (P < 0.05)?	No
		One- or two-tailed P value?	Two-tailed
		Sum of ranks in column C,D	110389 , 115740
		Mann-Whitney U	54444
		Difference between medians
		Median of column C	0.9664, n=334
		Median of column D	0.9680, n=338
		Difference: Actual	0.001641
		Difference: Hodges-Lehmann	0.02614
