# Supplementary material for: RNF20-mediated H2B monoubiquitination protects stalled forks from degradation and promotes fork restart
Source: EMBO Rep. 2025 Jun 10;26(15):3773–803. doi: 10.1038/s44319-025-00497-3 (PMC12331980; doi:10.1038/s44319-025-00497-3)
Supplement: Supplementary file 6 — Source data Fig. 3 [file 44319_2025_497_MOESM6_ESM.zip › 3G and 3H/Fork degradation with RNF20 and fork remodelers codepletion DNA fiber calculation.xlsx]

## Sheet: Repeat 3
			shControl					shRNF20				shRNF20 +SMARCAL1					shRNF20+HLTF					shRNF20+ZRANB3					shSMARCAL1					shHLTF					shZRNB3
		CldU	IdU	RATIO			CldU	IdU	RATIO			CldU	IdU	RATIO			CldU	IdU	RATIO			CldU	IdU	RATIO			CldU	IdU	RATIO			CldU	IdU	RATIO			CldU	IdU	RATIO
		0.562	0.582	1.03559			0.408	0.769	1.8848			0.431	0.568	1.31787			0.342	0.102	0.298246			0.391	0.333	0.851662			0.476	0.536	1.12605			0.494	0.567	1.14777			0.368	0.434	1.17935
		0.385	0.446	1.15844			0.52	0.519	0.998077			0.577	0.716	1.2409			0.628	0.612	0.974522			0.214	0.247	1.15421			0.668	0.692	1.03593			0.58	0.802	1.38276			0.414	0.418	1.00966
		0.247	0.457	1.8502			0.247	0.249	1.0081			0.456	0.512	1.12281			0.495	0.307	0.620202			0.217	0.322	1.48387			0.363	0.639	1.76033			0.741	0.652	0.879892			0.425	0.118	0.277647
		0.543	0.847	1.55985			0.429	0.454	1.05828			0.349	0.331	0.948424			0.507	0.707	1.39448			0.496	0.47	0.947581			0.322	0.602	1.86957			0.25	0.527	2.108			0.594	0.893	1.50337
		0.297	0.545	1.83502			0.627	0.534	0.851675			0.653	0.694	1.06279			0.351	0.308	0.877493			0.352	0.311	0.883523			0.444	0.484	1.09009			0.635	0.849	1.33701			0.316	0.408	1.29114
		0.401	0.315	0.785536			0.39	0.414	1.06154			0.521	0.6	1.15163			0.633	0.977	1.54344			0.193	0.295	1.5285			0.434	0.641	1.47696			0.474	0.5	1.05485			0.228	0.175	0.767544
		0.347	0.704	2.02882			0.361	0.67	1.85596			0.281	0.623	2.21708			0.337	0.321	0.952522			0.146	0.228	1.56164			0.417	0.328	0.786571			0.454	0.334	0.735683			0.3	0.232	0.773333
		0.574	0.306	0.533101			0.534	0.126	0.235955			0.453	0.566	1.24945			0.432	0.75	1.73611			0.295	0.368	1.24746			0.152	0.37	2.43421			0.585	0.732	1.25128			0.233	0.494	2.12017
		0.367	0.411	1.11989			0.478	0.552	1.15481			0.426	0.842	1.97653			0.7	0.573	0.818571			0.519	0.444	0.855491			0.341	0.313	0.917889			0.578	0.897	1.5519			0.23	0.372	1.61739
		0.227	0.416	1.8326			0.372	0.384	1.03226			0.47	0.638	1.35745			0.496	0.385	0.77621			0.254	0.23	0.905512			0.253	0.762	3.01186			0.467	0.536	1.14775			0.356	0.334	0.938202
		0.41	0.394	0.960976			0.484	0.429	0.886364			0.593	0.558	0.940978			0.445	0.242	0.54382			0.143	0.402	2.81119			0.19	0.449	2.36316			0.405	0.669	1.65185			0.269	0.143	0.531599
		0.12	0.387	3.225			0.446	0.651	1.45964			0.654	0.603	0.922018			0.322	0.487	1.51242			0.233	0.173	0.742489			0.323	0.329	1.01858			0.606	0.95	1.56766			0.33	0.345	1.04545
		0.367	0.313	0.852861			0.29	0.307	1.05862			0.449	0.427	0.951002			0.473	0.44	0.930233			0.344	0.158	0.459302			0.404	0.287	0.710396			0.394	0.248	0.629442			0.274	0.385	1.40511
		0.532	0.557	1.04699			0.403	0.482	1.19603			0.532	0.571	1.07331			0.362	0.607	1.6768			0.127	0.134	1.05512			0.522	0.331	0.6341			0.699	1.002	1.43348			0.322	0.409	1.27019
		0.67	0.814	1.21493			0.389	0.283	0.727506			0.293	0.632	2.157			0.329	0.374	1.13678			0.406	0.264	0.650246			0.525	0.441	0.84			0.782	0.93	1.18926			0.478	0.519	1.08577
		0.267	0.333	1.24719			0.275	0.503	1.82909			0.492	0.604	1.22764			0.389	0.504	1.29563			0.285	0.211	0.740351			0.397	0.509	1.28212			0.856	0.883	1.03154			0.266	0.367	1.3797
		0.242	0.273	1.1281			0.264	0.357	1.35227			0.443	0.871	1.96614			0.349	0.453	1.29799			0.692	0.656	0.947977			0.143	0.491	3.43357			0.383	0.326	0.851175			0.427	0.29	0.679157
		0.392	0.476	1.21429			0.447	0.238	0.532438			0.589	0.985	1.67233			0.394	0.547	1.38832			0.267	0.409	1.53184			0.577	0.751	1.30156			0.516	0.693	1.34302			0.097	0.138	1.42268
		0.455	0.49	1.07692			0.411	0.164	0.399027			0.552	0.689	1.24819			0.176	0.274	1.55682			0.307	0.217	0.70684			0.467	0.516	1.10493			0.727	0.76	1.04539			0.43	0.692	1.6093
		0.402	0.233	0.579602			0.333	0.395	1.18619			0.493	0.878	1.78093			0.339	0.623	1.83776			0.212	0.39	1.83962			0.212	0.585	2.75943			0.442	0.631	1.4276			0.391	0.36	0.920716
		0.21	0.209	0.995238			0.399	0.238	0.596491			0.599	0.683	1.14023			0.183	0.26	1.42077			0.295	0.227	0.769492			0.477	0.481	1.00839			0.462	0.733	1.58658			0.213	0.301	1.41315
		0.361	0.441	1.22161			0.5	0.369	0.738			0.537	0.772	1.43762			0.185	0.39	2.10811			0.158	0.4	2.53165			0.189	0.203	1.07407			0.752	0.813	1.08112			0.306	0.263	0.859477
		0.23	0.441	1.91739			0.222	0.103	0.463964			0.564	0.774	1.37234			0.316	0.433	1.37025			0.354	0.309	0.872881			0.394	0.573	1.45431			0.395	0.301	0.762025			0.335	0.389	1.16119
		0.254	0.494	1.94488			0.46	0.309	0.671739			0.58	0.679	1.17069			0.457	0.42	0.919037			0.278	0.408	1.46763			0.266	0.068	0.255639			0.844	0.768	0.909953			0.217	0.211	0.97235
		0.613	0.88	1.43556			0.173	0.261	1.50867			0.425	0.592	1.39294			0.224	0.252	1.125			0.296	0.134	0.452703			0.36	0.28	0.777778			0.321	0.421	1.31153			0.155	0.195	1.25806
		0.613	0.532	0.867863			0.405	0.471	1.16296			0.556	0.527	0.947842			0.41	0.785	1.91463			0.389	0.432	1.11054			0.447	0.925	2.06935			1.23	1.299	1.0561			0.217	0.222	1.02304
		0.447	0.641	1.434			0.346	0.66	1.90751			0.598	0.649	1.08528			0.457	0.403	0.881838			0.42	0.325	0.77381			0.145	0.149	1.02759			0.536	0.588	1.09701			0.156	0.178	1.14103
		0.614	0.69	1.12378			0.361	0.084	0.232687			0.685	0.687	1.00292			0.215	0.283	1.31628			0.363	0.375	1.03306			0.163	0.231	1.41718			0.8	1.092	1.365			0.341	0.514	1.50733
		0.217	0.666	3.06912			0.488	0.381	0.780738			0.54	0.492	0.911111			0.463	0.591	1.27646			0.412	0.774	1.87864			0.464	0.511	1.10129			0.476	0.741	1.55672			0.54	1.023	1.89444
		0.654	0.608	0.929664			0.293	0.556	1.89761			0.533	0.679	1.27392			0.417	0.692	1.65947			0.327	0.194	0.593272			0.846	0.846	1			0.462	0.762	1.64935			0.309	0.542	1.75405
		0.197	0.264	1.3401			0.675	0.543	0.804444			0.514	0.664	1.29183			0.252	0.455	1.80556			0.242	0.217	0.896694			0.346	0.707	2.04335			0.317	0.655	2.06625			0.294	0.476	1.61905
		0.379	0.368	0.970976			0.262	0.069	0.263359			0.406	0.712	1.75369			0.344	0.234	0.680233			0.255	0.279	1.09412			0.14	0.373	2.66429			0.303	0.515	1.69967			0.327	0.559	1.70948
		0.552	0.528	0.956522			0.427	0.45	1.05386			0.464	0.704	1.51724			0.422	0.546	1.29384			0.442	0.746	1.68778			0.34	0.254	0.747059			0.889	0.978	1.10011			0.531	0.379	0.713748
		0.582	0.638	1.09622			0.496	0.428	0.862903			0.322	0.353	1.09627			0.214	0.502	2.34579			0.263	0.49	1.86312			0.371	0.722	1.94609			1.174	1.314	1.11925			0.348	0.362	1.04023
		0.345	0.598	1.73333			0.723	0.813	1.12448			0.598	0.687	1.14883			0.369	0.507	1.37398			0.732	0.436	0.595628			0.455	0.62	1.36264			0.273	0.2	0.732601			0.594	0.967	1.62795
		0.494	0.901	1.82389			0.54	0.441	0.816667			0.587	0.722	1.22998			0.19	0.462	2.43158			0.315	0.347	1.10159			0.49	0.485	0.989796			0.798	1.012	1.26817			0.575	0.769	1.33739
		0.558	0.686	1.22939			0.686	0.564	0.822157			0.18	0.207	1.15			0.366	0.421	1.15027			0.513	0.335	0.653021			0.475	0.614	1.29263			0.581	0.721	1.24096			0.299	0.446	1.49164
		0.316	0.171	0.541139			0.234	0.042	0.179487			0.357	0.474	1.32773			0.34	0.245	0.720588			0.181	0.133	0.734807			0.235	0.445	1.89362			0.699	0.671	0.959943			0.253	0.296	1.16996
		0.349	0.368	1.05444			0.567	0.507	0.89418			0.334	0.076	0.227545			0.549	0.934	1.70128			0.195	0.209	1.07179			0.319	0.614	1.92476			0.539	0.347	0.643785			0.458	0.272	0.593886
		0.463	0.495	1.06911			0.483	0.368	0.761905			0.294	0.495	1.68367			0.383	0.949	2.47781			0.183	0.234	1.27869			0.561	0.247	0.440285			0.467	0.807	1.72805			0.564	0.581	1.03014
		0.438	0.633	1.44521			0.287	0.201	0.700348			0.394	0.236	0.598985			0.29	0.401	1.38276			0.437	0.397	0.908467			0.306	0.632	2.06536			1.71	1.013	0.592398			0.485	0.617	1.27216
		0.294	0.209	0.710884			0.4	0.456	1.14			0.161	0.233	1.4472			0.513	0.524	1.02144			0.427	0.507	1.18735			0.414	0.712	1.71981			0.283	0.686	2.42403			0.34	0.669	1.96765
		0.314	0.193	0.61465			0.4	0.386	0.965			0.344	0.328	0.953488			0.278	0.391	1.40647			0.27	0.57	2.11111			0.386	0.474	1.22798			0.471	0.535	1.13588			0.511	0.699	1.36791
		0.204	0.292	1.43137			0.424	0.388	0.915094			0.344	0.255	0.741279			0.21	0.22	1.04762			0.289	0.393	1.35986			0.571	0.722	1.26445			0.804	0.817	1.01617			0.948	0.627	0.661392
		0.475	0.299	0.629474			0.37	0.459	1.24054			0.26	0.245	0.942308			0.393	0.353	0.898219			0.313	0.446	1.42492			0.122	0.226	1.85246			0.754	0.915	1.21353			0.378	0.704	1.86243
		0.432	0.632	1.46296			0.552	0.251	0.45471			0.314	0.25	0.796178			0.182	0.201	1.1044			0.235	0.364	1.54894			0.084	0.216	2.57143			0.693	0.454	0.655123			0.283	0.768	2.71378
		0.42	0.42	1			0.385	0.146	0.379221			0.437	0.152	0.347826			0.213	0.092	0.431925			0.271	0.411	1.51661			0.173	0.205	1.18497			1.03	0.702	0.681553			0.566	0.638	1.12721
		0.568	0.623	1.09683			0.3	0.146	0.486667			0.764	0.92	1.20419			0.384	0.878	2.28646			0.242	0.378	1.56198			0.321	0.538	1.67601			0.514	0.379	0.737354			0.567	0.77	1.35802
		0.323	0.261	0.80805			0.357	0.295	0.826331			0.405	0.227	0.560494			0.361	0.4	1.10803			0.255	0.317	1.24314			0.272	0.198	0.727941			0.975	0.727	0.745641			0.611	0.701	1.1473
		0.347	0.587	1.69164			0.434	0.407	0.937788			0.212	0.361	1.70283			0.227	0.504	2.22026			0.452	0.665	1.47124			0.169	0.217	1.28402			0.362	0.6	1.65746			0.437	0.709	1.62243
		0.527	0.493	0.935484			0.625	0.592	0.9472			0.212	0.251	1.18396			0.287	0.398	1.38676			0.171	0.329	1.92398			0.222	0.215	0.968468			0.547	0.754	1.37843			1.182	1.14	0.964467
		0.447	0.507	1.13423			0.387	0.293	0.757106			0.19	0.427	2.24737			0.329	0.378	1.14894			0.302	0.278	0.92053			0.492	0.649	1.31911			0.395	0.719	1.82025			0.494	0.802	1.62348
		0.517	0.607	1.17408			0.602	0.42	0.697674			0.218	0.298	1.36697			0.371	0.396	1.06739			0.155	0.206	1.32903			0.465	0.71	1.52688			0.75	0.614	0.818667			0.466	0.636	1.36481
		0.671	0.629	0.937407			0.372	0.348	0.935484			0.368	0.292	0.793478			0.212	0.161	0.759434			0.197	0.113	0.573604			0.224	0.346	1.54464			0.297	0.239	0.804714			0.584	0.535	0.916096
		0.549	0.622	1.13297			0.236	0.115	0.487288			0.32	0.527	1.64688			0.174	0.169	0.971264			0.839	0.888	1.0584			0.198	0.225	1.13636			0.397	0.44	1.10831			0.236	0.34	1.44068
		0.312	0.608	1.94872			0.59	0.547	0.927119			0.525	0.427	0.813333			0.24	0.294	1.225			0.217	0.34	1.56682			0.334	0.56	1.67665			0.498	0.23	0.461847			0.388	0.244	0.628866
		0.392	0.343	0.875			0.398	0.789	1.98241			0.443	0.548	1.23702			0.442	0.264	0.597285			0.812	0.525	0.646552			0.349	0.456	1.30659			0.593	0.765	1.29005			0.572	0.439	0.767483
		0.236	0.43	1.82203			0.286	0.297	1.03846			0.354	0.424	1.19774			0.121	0.279	2.30579			0.212	0.189	0.891509			0.228	0.197	0.864035			0.915	1.309	1.4306			0.258	0.482	1.86822
		0.874	0.945	1.08124			0.209	0.427	2.04306			0.224	0.428	1.91071			0.18	0.242	1.34444			0.137	0.273	1.9927			0.279	0.228	0.817204			0.669	0.689	1.0299			0.201	0.24	1.19403
		0.308	0.168	0.545455			0.593	0.621	1.04722			0.215	0.457	2.12558			0.204	0.187	0.916667			0.256	0.323	1.26172			0.268	0.312	1.16418			0.276	0.259	0.938406			0.274	0.476	1.73723
		0.526	0.386	0.73384			0.387	0.496	1.28165			0.292	0.358	1.22603			0.134	0.193	1.4403			0.197	0.183	0.928934			0.379	0.241	0.635884			0.696	0.56	0.804598			0.268	0.307	1.14552
		0.553	0.532	0.962025			0.402	0.748	1.8607			0.359	0.394	1.09749			0.257	0.501	1.94942			0.384	0.409	1.0651			0.366	0.282	0.770492			0.508	0.635	1.25			0.137	0.302	2.20438
		0.433	0.543	1.25404			0.59	0.471	0.798305			0.482	0.368	0.763485			0.351	0.267	0.760684			0.288	0.114	0.395833			0.259	0.131	0.505792			0.817	1.086	1.32925			0.414	0.344	0.830918
		0.308	0.505	1.63961			0.507	0.349	0.688363			0.236	0.067	0.283898			0.541	0.456	0.842884			0.326	0.328	1.00613			0.267	0.336	1.25843			0.441	0.796	1.80499			0.401	0.403	1.00499
		0.321	0.739	2.30218			0.312	0.371	1.1891			0.316	0.422	1.33544			0.52	0.496	0.953846			0.212	0.413	1.94811			0.278	0.26	0.935252			0.735	1.107	1.50612			0.262	0.267	1.01908
		0.56	0.612	1.09286			0.602	0.4	0.664452			0.233	0.282	1.2103			0.35	0.259	0.74			0.155	0.257	1.65806			0.11	0.143	1.3			1.047	0.647	0.617956			0.323	0.252	0.780186
		0.256	0.208	0.8125			0.348	0.368	1.05747			0.233	0.214	0.918455			0.269	0.413	1.53532			0.255	0.234	0.917647			0.401	0.75	1.87032			0.575	0.875	1.52174			0.505	0.553	1.09505
		0.978	0.864	0.883436			0.694	0.936	1.3487			0.439	0.631	1.43736			0.245	0.219	0.893878			0.276	0.242	0.876812			0.143	0.251	1.75524			0.336	0.663	1.97321			0.271	0.272	1.00369
		0.308	0.482	1.56494			0.618	0.812	1.31392			0.293	0.258	0.880546			0.334	0.454	1.35928			0.266	0.3	1.12782			0.444	0.573	1.29054			0.47	0.568	1.20851			0.412	0.486	1.17961
		0.546	0.452	0.827839			0.56	0.716	1.27857			0.3	0.367	1.22333			0.415	0.503	1.21205			0.267	0.429	1.60674			0.355	0.505	1.42254			0.399	0.59	1.4787			0.474	0.519	1.09494
		0.545	0.57	1.04587			0.508	0.586	1.15354			0.349	0.511	1.46418			0.362	0.3	0.828729			0.4	0.373	0.9325			0.326	0.695	2.1319			0.513	0.581	1.13255			0.287	0.29	1.01045
		0.607	0.807	1.32949			0.573	0.642	1.12042			0.145	0.431				0.352	0.561	1.59375			0.286	0.171	0.597902			0.354	0.406	1.14689			0.369	0.813	2.20325			0.342	0.419	1.22515
		0.364	0.353	0.96978			0.773	0.751	0.971539			0.258	0.423	1.63953			0.308	0.387	1.25649			0.289	0.961	3.32526			0.527	0.406	0.770398			0.552	0.396	0.717391			0.281	0.383	1.36299
		0.443	0.579	1.307			0.591	0.529	0.895093			0.326	0.355	1.08896			0.243	0.5	2.05761			0.313	0.529	1.6901			0.221	0.247	1.11765			0.89	0.997	1.12022			0.354	0.276	0.779661
							0.582	0.411	0.706186			0.273	0.37	1.35531			0.397	0.455	1.1461			0.438	0.396	0.90411			0.549	0.355	0.64663			0.638	1.019	1.59718			0.383	0.352	0.91906
							0.382	0.402	1.05236			0.385	0.418	1.08571			0.16	0.287	1.79375			0.198	0.408	2.06061			0.442	0.465	1.05204			0.72	0.493	0.684722			0.201	0.155	0.771144
							0.289	0.308	1.06574			0.36	0.353	0.980556			0.268	0.276	1.02985			0.621	0.863	1.38969			0.193	0.121	0.626943			0.974	0.581	0.596509			0.431	0.494	1.14617
							0.471	0.434	0.921444			0.422	0.583	1.38152			0.254	0.212	0.834646			0.173	0.179	1.03468			0.353	0.421	1.19263			0.911	1.029	1.12953			0.527	0.552	1.04744
							0.37	0.451	1.21892			0.506	0.529	1.04545			0.297	0.43	1.44781			0.228	0.195	0.855263			0.236	0.24	1.01695			0.541	0.434	0.802218			0.157	0.15	0.955414
							0.615	0.38	0.617886			0.359	0.687	1.91365			0.317	0.4	1.26183			0.481	0.564	1.17256			0.323	0.197	0.609907			1.193	1.912	1.60268			0.424	0.45	1.06132
							0.672	0.561	0.834821			0.495	0.757	1.52929			0.171	0.168	0.982456			0.487	0.56	1.1499			0.368	0.462	1.25543			0.757	0.85	1.12285			0.489	0.631	1.29039
							0.546	0.512	0.937729			0.258	0.433	1.67829			0.368	0.442	1.20109			0.363	0.241	0.663912			0.444	0.37	0.833333			0.624	0.831	1.33173			0.344	0.293	0.851744
							0.234	0.053	0.226496			0.251	0.219	0.87251			0.504	0.628	1.24603			0.253	0.403	1.59289			0.458	0.464	1.0131			0.481	0.868	1.80457			0.295	0.293	0.99322
							0.481	0.139	0.288981			0.639	0.835	1.30673			0.208	0.376	1.80769			0.415	0.568	1.36867			0.484	0.614	1.2686			0.519	0.65	1.25241			0.245	0.186	0.759184
							0.616	0.538	0.873377			0.364	0.523	1.43681			0.245	0.697	2.8449			0.38	0.434	1.14211			0.49	0.57	1.16327			0.688	0.822	1.19477			0.254	0.345	1.35827
							0.281	0.312	1.11032			0.216	0.418	1.93519			0.193	0.182	0.943005			0.397	0.447	1.12594			0.365	0.618	1.69315			0.444	0.64	1.44144			0.552	0.76	1.37681
							0.647	0.713	1.10201			0.487	0.279	0.572895			0.358	0.627	1.7514			0.415	0.494	1.19036			0.589	0.567	0.962649			0.567	0.681	1.20106			0.283	0.401	1.41696
							0.319	0.098	0.30721			0.71	0.367	0.516901			0.339	0.24	0.707965			0.326	0.126	0.386503			0.314	0.453	1.44268			0.574	0.841	1.46516			0.688	0.533	0.774709
							0.582	0.56	0.962199			0.16	0.278	1.7375			0.441	0.278	0.630385			0.376	0.495	1.31649			0.323	0.444	1.37461			0.501	0.467	0.932136			0.544	0.441	0.810662
							0.449	0.477	1.06236			0.8	0.576	0.72			0.245	0.254	1.03673			0.431	0.498	1.15545			0.486	0.679	1.39712			0.767	0.639	0.833116			0.595	0.557	0.936134
							0.756	0.536	0.708995			0.704	0.677	0.961648			0.185	0.424	2.29189			0.333	0.418	1.25526			0.62	0.707	1.14032			0.68	0.9	1.32353			0.423	0.467	1.10402
							0.731	0.577	0.78933			0.301	0.429	1.42525			0.141	0.22	1.56028			0.352	0.37	1.05114			0.38	0.556	1.46316			0.474	0.6	1.26582			0.371	0.551	1.48518
							0.435	0.215	0.494253			0.319	0.437	1.36991			0.283	0.067	0.236749			0.36	0.379	1.05278			0.415	0.305	0.73494			0.411	0.718	1.74696			0.324	0.344	1.06173
							0.575	0.642	1.11652			0.228	0.317	1.39035			0.177	0.381	2.15254			0.364	0.256	0.703297			0.333	0.424	1.27327			0.689	0.538	0.780842			0.251	0.351	1.39841
							0.614	0.722	1.1759			0.24	0.517	2.15417			0.183	0.424	2.31694			0.422	0.431	1.02133			0.689	0.501	0.727141			0.391	0.84	2.14834			0.453	0.586	1.2936
							0.28	0.3	1.07143			0.405	0.351	0.866667			0.22	0.35	1.59091			0.605	0.837	1.38347			0.552	0.558	1.01087			0.339	0.427	1.25959
							0.32	0.488	1.525			0.463	0.437	0.943844			0.154	0.258	1.67532			0.379	0.552	1.45646			0.673	0.442	0.656761			0.274	0.607	2.21533
							0.302	0.47	1.55629			0.377	0.478	1.2679			0.125	0.19	1.52								0.415	0.249	0.6			0.161	0.147	0.913043
							0.308	0.571	1.8539			0.233	0.408	1.75107			0.279	0.411	1.47312								0.407	0.543	1.33415			0.277	0.5	1.80505
							0.389	0.544	1.39846			0.644	0.911	1.4146													0.404	0.554	1.37129			0.264	0.43	1.62879
							0.336	0.355	1.05655			0.274	0.557	2.03285													0.244	0.204	0.836066			0.413	0.665	1.61017
							0.42	0.409	0.97381			0.501	0.785	1.56687													0.328	0.491	1.49695			0.572	0.391	0.683566
							0.662	0.528	0.797583			0.403	0.632	1.56824													0.493	0.569	1.15416			0.337	0.307	0.910979
							0.349	0.522	1.4957			0.482	0.445	0.923237													0.469	0.268	0.571429			0.507	0.943	1.85996
							0.37	0.527	1.42432			0.371	0.394	1.06199													0.296	0.349	1.17905			0.28	0.494	1.76429
							0.274	0.137	0.5			0.45	0.353	0.784444													0.116	0.222	1.91379			0.147	0.44	2.9932
							0.533	0.495	0.928705			0.397	0.728	1.83375
							0.215	0.245	1.13953			0.371	0.598	1.61186
							0.498	0.638	1.28112			0.327	0.467	1.42813
							0.621	0.607	0.977456			0.277	0.504	1.81949
							0.449	0.535	1.19154
							0.324	0.417	1.28704
							0.255	0.541	2.12157
							0.13	0.073	0.561538

## Sheet: Repeat 2
									shRNF20					shHLTF					shHLTF+RNF20				shSMARCAL1				shSMARCAL1+RNF20				shZRANB3				shZRANB3+RNF20
				Control				CldU	IdU	RATIO			CldU	IdU	RATIO			CldU	IdU	RATIO			CldU	IdU	RATIO		CldU	IdU	RATIO		CldU	IdU	RATIO		CldU	IdU	RATIO
			CldU	IdU	RATIO			0.614	0.599	0.97557			0.385	0.299	0.776623			0.439	0.577	1.31435			0.66	0.508	0.769697		0.383	1.024	2.67363		0.081	0.175	2.16049		0.267	0.167	0.625468
			0.559	0.802	1.4347			0.648	0.361	0.557099			0.78	0.658	0.84359			0.27	0.213	0.788889			0.228	0.552	2.42105		0.953	1.01	1.05981		0.519	0.629	1.21195		0.326	0.306	0.93865
			0.275	0.489	1.77818			0.6	0.689	1.14833			0.464	0.585	1.26078			0.408	0.596	1.46078			0.531	0.529	0.996234		0.302	0.633	2.09603		0.409	0.395	0.96577		0.455	0.726	1.5956
			0.365	0.441	1.20822			0.864	0.576	0.666667			0.427	0.488	1.14286			0.36	0.367	1.01944			0.321	0.561	1.74766		0.633	0.382	0.603476		0.653	0.333	0.509954		0.593	0.447	0.753794
			0.394	0.464	1.17766			0.815	0.567	0.695706			0.535	0.24	0.448598			0.089	0.173	1.94382			0.426	0.12	0.28169		0.315	0.708	2.24762		0.519	0.322	0.620424		0.277	0.24	0.866426
			0.389	0.492	1.26478			0.52	0.588	1.13077			1.04	0.321	0.308654			0.173	0.238	1.37572			0.592	0.882	1.48986		0.194	0.447	2.30412		0.539	0.292	0.541744		0.521	0.621	1.19194
			0.331	0.254	0.767372			0.397	0.219	0.551637			0.439	0.586	1.33485			0.367	0.371	1.0109			0.265	0.194	0.732075		0.444	0.802	1.80631		0.406	0.38	0.935961		0.425	0.736	1.73176
			0.537	0.411	0.765363			0.738	0.207	0.280488			0.457	0.192	0.420131			0.278	0.116	0.417266			0.332	0.705	2.12349		0.471	0.635	1.3482		0.427	0.265	0.620609		0.474	0.639	1.3481
			0.333	0.278	0.834835			0.2	0.127	0.635			0.327	0.501	1.53211			0.223	0.44	1.97309			0.652	0.686	1.05215		0.601	0.66	1.09817		0.281	0.412	1.46619		0.248	0.417	1.68145
			0.687	0.763	1.11063			0.525	0.658	1.25333			0.888	0.629	0.708333			0.433	0.462	1.06697			0.405	0.843	2.08148		0.275	0.547	1.98909		0.289	0.409	1.41522		0.49	0.47	0.959184
			0.436	0.38	0.87156			0.357	0.466	1.30532			0.537	0.597	1.11173			0.433	0.713	1.64665			0.406	0.565	1.39163		0.367	0.233	0.634877		0.54	0.522	0.966667		0.339	0.409	1.20649
			0.558	0.753	1.34946			0.796	1.079	1.35553			0.233	0.142	0.609442			0.369	0.738	2			0.354	0.327	0.923729		0.738	0.55	0.745257		0.844	0.782	0.92654		0.571	0.584	1.02277
			0.561	0.673	1.19964			0.664	0.641	0.965361			0.281	0.245	0.871886			0.422	0.636	1.50711			0.506	0.415	0.820158		0.158	0.255	1.61392		0.217	0.203	0.935484		0.349	0.585	1.67622
			0.383	0.387	1.01044			0.927	0.761	0.820928			0.413	0.317	0.767554			0.387	0.374	0.966408			0.323	0.481	1.48916		0.649	0.553	0.85208		0.187	0.227	1.2139		0.523	0.379	0.724665
			0.549	0.51	0.928962			0.787	0.707	0.898348			0.688	0.498	0.723837			0.387	0.775	2.00258			0.367	0.347	0.945504		0.607	0.511	0.841845		0.302	0.261	0.864238		0.544	0.62	1.13971
			0.301	0.415	1.37874			0.57	0.434	0.761404			0.502	0.352	0.701195			0.622	0.816	1.3119			0.656	0.899	1.37043		0.334	0.675	2.02096		0.282	0.267	0.946809		0.231	0.6	2.5974
			0.391	0.564	1.44246			0.813	0.623	0.766298			0.265	0.356	1.3434			0.374	0.592	1.58289			0.541	0.529	0.977819		0.705	0.697	0.988652		0.627	0.569	0.907496		0.137	0.397	2.89781
			0.344	0.414	1.20349			0.397	0.674	1.69773			0.814	0.584	0.717445			0.374	0.361	0.965241			0.379	0.627	1.65435		0.468	0.301	0.643162		0.49	0.357	0.728571		0.506	0.971	1.91897
			0.547	0.661	1.20841			0.636	0.77	1.21069			0.462	0.268	0.580087			0.329	0.393	1.19453			0.356	0.449	1.26124		0.36	0.462	1.28333		0.299	0.418	1.39799		0.527	0.403	0.764706
			0.431	0.611	1.41763			0.78	0.66	0.846154			0.463	0.597	1.28942			0.623	0.449	0.720706			0.668	0.61	0.913174		0.212	0.402	1.89623		0.821	0.609	0.741778		0.344	0.627	1.82267
			0.545	0.647	1.18716			1.032	0.935	0.906008			0.834	0.631	0.756595			0.676	0.638	0.943787			0.594	0.628	1.05724		0.492	0.389	0.79065		0.69	0.568	0.823188		0.456	0.451	0.989035
			0.267	0.432	1.61798			0.607	0.709	1.16804			0.483	0.737	1.52588			0.612	0.581	0.949346			0.529	0.509	0.962193		0.234	0.254	1.08547		0.327	0.295	0.902141		0.582	0.452	0.776632
			0.39	0.439	1.12564			0.428	0.587	1.3715			0.18	0.134	0.744444			0.528	0.496	0.939394			0.555	0.51	0.918919		0.526	0.701	1.3327		0.633	0.74	1.16904		0.3	0.35	1.16667
			0.531	0.483	0.909605			0.323	0.342	1.05882			0.453	0.707	1.56071			0.5	0.556	1.112			0.78	0.74	0.948718		0.524	0.508	0.969466		0.269	0.338	1.25651		0.564	0.478	0.847518
			0.77	0.614	0.797403			1.126	0.943	0.837478			0.165	0.189	1.14545			0.18	0.278	1.54444			0.468	0.394	0.84188		0.712	0.6	0.842697		0.796	0.571	0.717337		0.478	0.677	1.41632
			0.365	0.587	1.60822			0.522	0.413	0.791188			0.732	0.841	1.14891			0.364	0.421	1.15659			0.662	0.607	0.916918		0.595	0.882	1.48235		0.396	0.387	0.977273		0.394	0.328	0.832487
			0.249	0.608	2.44177			0.567	0.588	1.03704			0.155	0.367	2.36774			0.237	0.318	1.34177			0.572	0.531	0.928322		0.617	0.762	1.23501		0.421	0.536	1.27316		0.418	0.479	1.14593
			0.432	0.485	1.12269			0.298	0.323	1.08389			0.506	0.612	1.20949			0.141	0.161	1.14184			0.724	0.721	0.995856		0.889	0.695	0.781777		0.713	0.565	0.792426		0.464	0.513	1.1056
			0.39	0.285	0.730769			0.608	0.618	1.01645			0.304	0.176	0.578947			0.175	0.25	1.42857			0.907	0.679	0.748622		0.589	0.633	1.0747		0.361	0.308	0.853186		0.546	0.803	1.4707
			0.342	0.331	0.967836			0.761	0.448	0.588699			0.42	0.397	0.945238			0.106	0.118	1.11321			0.349	0.581	1.66476		0.829	0.993	1.19783		0.595	0.747	1.25546		0.237	0.188	0.793249
			0.122	0.245	2.0082			0.485	0.39	0.804124			0.418	0.306	0.732057			0.563	0.478	0.849023			0.42	0.418	0.995238		1.019	0.63	0.618253		0.404	0.276	0.683168		0.375	0.311	0.829333
			0.254	0.287	1.12992			0.515	0.442	0.858252			0.325	0.424	1.30462			0.136	0.243	1.78676			0.278	0.204	0.733813		0.311	0.306	0.983923		0.186	0.758	4.07527		0.485	0.494	1.01856
			0.208	0.333	1.60096			0.626	0.514	0.821086			0.38	0.593	1.56053			0.52	0.717	1.37885			0.531	0.614	1.15631		0.618	0.49	0.79288		0.546	0.419	0.767399		0.281	0.35	1.24555
			0.523	0.958	1.83174			0.713	0.357	0.500701			0.54	0.486	0.9			0.524	0.343	0.65458			0.725	0.719	0.991724		0.424	0.829	1.95519		0.511	0.365	0.714286		0.453	0.332	0.732892
			0.287	0.455	1.58537			0.391	0.517	1.32225			0.576	0.372	0.645833			0.488	0.565	1.15779			0.525	0.586	1.11619		0.731	0.614	0.839945		0.342	0.373	1.09064		0.221	0.246	1.11312
			0.466	1.148	2.46352			0.682	0.827	1.21261			0.718	0.504	0.70195			0.669	0.353	0.527653			0.515	0.886	1.72039		0.455	0.467	1.02637		0.593	0.488	0.822934		0.387	0.46	1.18863
			0.414	0.394	0.951691			0.263	0.215	0.81749			0.264	0.309	1.17045			0.415	0.176	0.424096			0.456	0.695	1.52412		0.429	0.668	1.55711		0.471	0.654	1.38854		0.128	0.153	1.19531
			0.519	0.467	0.899807			0.253	0.091	0.359684			0.658	0.544	0.826748			0.362	0.392	1.08287			0.695	0.733	1.05468		0.344	0.412	1.19767		0.396	0.611	1.54293		0.161	0.236	1.46584
			0.346	0.38	1.09827			0.552	0.633	1.14674			0.623	0.558	0.895666			0.683	0.537	0.786237			0.284	0.228	0.802817		0.385	0.441	1.14545		0.51	0.444	0.870588		0.406	0.778	1.91626
			0.53	0.68	1.28302			0.616	0.516	0.837662			0.806	0.801	0.993797			0.561	0.583	1.03922			0.314	0.602	1.9172		0.445	0.61	1.37079		0.726	0.718	0.988981		0.55	0.544	0.989091
			0.348	0.594	1.7069			0.587	0.392	0.667802			0.681	0.508	0.745962			0.268	0.239	0.891791			0.895	0.671	0.749721		0.448	0.472	1.05357		0.618	1.347	2.17961		0.48	0.61	1.27083
			0.495	0.555	1.12121			0.501	0.313	0.62475			0.384	0.361	0.940104			0.252	0.363	1.44048			0.537	0.552	1.02793		0.519	0.17	0.327553		0.259	0.185	0.714286		0.404	0.723	1.7896
			0.6	0.402	0.67			0.587	0.521	0.887564			0.54	0.66	1.22222			0.189	0.208	1.10053			0.364	0.454	1.24725		0.317	0.55	1.73502		0.316	0.307	0.971519		0.254	0.277	1.09055
			0.333	0.414	1.24324			0.482	0.404	0.838174			0.469	0.718	1.53092			0.579	0.651	1.12435			0.343	0.42	1.22449		0.328	0.084	0.256098		0.185	0.453	2.44865		0.309	0.218	0.705502
			0.204	0.403	1.97549			0.705	0.594	0.842553			0.686	0.636	0.927114			0.585	0.732	1.25128			0.702	0.457	0.650997		0.161	0.202	1.25466		0.571	0.592	1.03678		0.455	0.388	0.852747
			0.156	0.273	1.75			0.302	0.375	1.24172			0.6	0.647	1.07833			0.745	0.464	0.622819			0.377	0.454	1.20424		0.278	0.443	1.59353		0.309	0.161	0.521036		0.189	0.203	1.07407
			0.5	0.56	1.12			0.585	0.372	0.635897			0.591	0.847	1.43316			0.552	0.578	1.0471			0.27	0.241	0.892593		0.222	0.299	1.34685		0.6	0.552	0.92		0.457	0.387	0.846827
			0.32	0.02	0.0625			0.274	0.391	1.42701			0.502	0.352	0.701195			0.316	0.411	1.30063			0.27	0.233	0.862963		0.272	0.42	1.54412		0.211	0.246	1.16588		0.201	0.104	0.517413
			0.413	0.204	0.493947			0.188	0.128	0.680851			0.424	0.532	1.25472			0.465	0.324	0.696774			0.363	0.361	0.99449		0.656	0.701	1.0686		0.328	0.17	0.518293		0.128	0.259	2.02344
			0.281	0.448	1.59431			0.329	0.256	0.778116			0.386	0.26	0.673575			0.264	0.26	0.984848			0.323	0.31	0.959752		0.164	0.173	1.05488		0.368	0.388	1.05435		0.376	0.288	0.765957
			0.257	0.507	1.97276			0.632	0.508	0.803797			0.662	0.747	1.1284			0.612	0.312	0.509804			0.596	0.519	0.870805		0.307	0.549	1.78827		0.25	0.627	2.508		0.424	0.411	0.96934
			0.27	0.181	0.67037			0.31	0.302	0.974194			0.449	0.712	1.58575			0.411	0.373	0.907543			0.496	0.454	0.915323		0.261	0.293	1.12261		0.272	0.266	0.977941		0.185	0.206	1.11351
			0.281	0.38	1.35231			0.226	0.361	1.59735			0.776	0.845	1.08892			0.389	0.32	0.822622			0.236	0.203	0.860169		0.227	0.234	1.03084		0.511	0.738	1.44423		0.136	0.217	1.59559
			0.569	0.696	1.2232			0.453	0.44	0.971302			0.529	0.536	1.01323			0.496	0.9	1.81452			0.381	0.421	1.10499		0.31	0.417	1.34516		0.184	0.396	2.15217		0.115	0.254	2.2087
			0.383	0.374	0.976501			0.314	0.359	1.14331			0.549	0.254	0.462659			0.379	0.459	1.21108			0.475	0.289	0.608421		0.176	0.24	1.36364		0.593	0.582	0.98145		0.472	0.544	1.15254
			0.336	0.603	1.79464			0.462	0.119	0.257576			0.788	0.498	0.63198			0.446	0.275	0.616592			0.196	0.38	1.93878		0.838	0.617	0.736277		0.504	0.328	0.650794		0.337	0.353	1.04748
			0.32	0.259	0.809375			0.641	0.516	0.804992			0.521	0.616	1.18234			0.266	0.477	1.79323			0.374	0.251	0.671123		0.591	0.762	1.28934		0.594	0.467	0.786195		0.336	0.333	0.991071
			0.301	0.311	1.03322			0.498	0.481	0.965863			0.526	0.169	0.321293			0.367	0.262	0.713896			0.49	0.515	1.05102		0.496	0.407	0.820565		0.492	0.553	1.12398		0.222	0.632	2.84685
			0.222	0.34	1.53153			0.633	0.288	0.454976			0.314	0.313	0.996815			0.476	0.346	0.726891			0.28	0.495	1.76786		0.457	0.671	1.46827		0.61	0.478	0.783607		0.355	0.552	1.55493
			0.348	0.491	1.41092			0.361	0.4	1.10803			0.301	0.387	1.28571			0.445	0.401	0.901124			0.192	0.322	1.67708		1.234	0.978	0.792545		0.471	0.584	1.23992		0.418	0.563	1.34689
			0.431	0.5	1.16009			0.561	0.547	0.975045			0.254	0.107	0.42126			0.401	0.473	1.17955			0.188	0.203	1.07979		0.974	0.668	0.685832		0.565	0.592	1.04779		0.557	0.229	0.411131
			0.242	0.487	2.0124			0.133	0.049	0.368421			0.36	0.775	2.15278			0.405	0.427	1.05432			0.428	0.597	1.39486		0.374	0.264	0.705882		0.612	0.538	0.879085		0.292	0.392	1.34247
			0.293	0.34	1.16041			0.336	0.313	0.931548			0.327	0.485	1.48318			0.462	0.387	0.837662			0.47	0.459	0.976596		0.521	0.589	1.13052		0.641	0.715	1.11544		0.281	0.43	1.53025
			0.249	0.089	0.35743			0.762	0.382	0.501312			0.256	0.511	1.99609			0.388	0.446	1.14948			0.618	0.486	0.786408		0.477	0.445	0.932914		0.481	0.655	1.36175		0.616	0.573	0.930195
			0.305	0.49	1.60656			0.563	0.127	0.225577			0.514	0.478	0.929961			0.589	0.67	1.13752			0.269	0.213	0.791822		0.608	0.5	0.822368		0.285	0.477	1.67368		0.605	0.922	1.52397
			0.264	0.134	0.507576			0.561	0.102	0.181818			0.401	0.388	0.967581			0.454	0.43	0.947137			0.454	0.523	1.15198		0.807	0.522	0.64684		0.507	0.74	1.45957		0.438	0.759	1.73288
			0.393	0.445	1.13232			0.61	0.649	1.06393			0.411	0.727	1.76886			0.241	0.314	1.3029			0.247	0.188	0.761134		0.78	0.503	0.644872		0.434	0.554	1.2765		0.498	0.548	1.1004
			0.524	0.505	0.96374			0.521	0.642	1.23225			0.671	0.682	1.01639			0.433	0.806	1.86143			0.327	0.437	1.33639		0.423	0.313	0.739953		0.227	0.198	0.872247		0.453	0.231	0.509934
			0.146	0.197	1.34932			0.653	0.632	0.967841			0.302	0.927	3.06954			0.667	0.735	1.10195			0.286	0.257	0.898601		0.39	0.721	1.84872		0.467	0.49	1.04925		0.238	0.237	0.995798
			0.496	0.465	0.9375			0.628	0.716	1.14013			0.448	0.593	1.32366			0.574	0.685	1.19338			0.494	0.634	1.2834		0.379	0.447	1.17942		0.335	0.606	1.80896		0.476	0.517	1.08613
			0.348	0.184	0.528736			0.314	0.437	1.39172			0.638	0.642	1.00627			0.459	0.565	1.23094			0.519	0.458	0.882466		0.707	0.603	0.8529		0.572	1.027	1.79545		0.186	0.194	1.04301
			0.656	0.399	0.608232			0.785	0.636	0.810191			0.704	0.428	0.607955			0.575	0.615	1.06957			0.466	0.485	1.04077		0.59	0.567	0.961017		0.135	0.168	1.24444		0.327	0.418	1.27829
			0.57	0.523	0.917544			0.249	0.3	1.20482			0.398	0.663	1.66583			0.531	0.628	1.18267			0.353	0.379	1.07365		0.289	0.231	0.799308		0.562	0.692	1.23132		0.278	0.243	0.874101
			0.333	0.25	0.750751			0.272	0.152	0.558824			0.438	0.413	0.942922			0.683	0.481	0.704246			0.459	0.67	1.45969		0.739	0.899	1.21651		0.302	0.353	1.16887		0.226	0.096	0.424779
			0.43	0.313	0.727907			0.52	0.48	0.923077			0.552	0.557	1.00906			0.331	0.301	0.909366			0.276	0.334	1.21014		0.791	0.536	0.677623		0.126	0.657	5.21429		0.224	0.561	2.50446
			0.123	0.089	0.723577			0.259	0.186	0.718147			0.479	0.331	0.691023			0.536	0.746	1.39179			0.167	0.184	1.1018		0.307	0.335	1.09121		0.234	0.294	1.25641		0.492	0.574	1.16667
			0.333	0.357	1.07207			0.513	0.642	1.25146			0.283	0.4	1.41343			0.502	0.783	1.55976			0.501	0.373	0.744511		0.443	0.501	1.13093		0.182	0.141	0.774725		0.497	0.444	0.89336
			0.392	0.299	0.762755			0.66	0.475	0.719697			0.379	0.774	2.04222			0.198	0.27	1.36364			0.298	0.503	1.68792		0.321	0.409	1.27414		0.387	0.572	1.47804		0.477	0.289	0.60587
			0.498	0.515	1.03414			0.299	0.277	0.926421			0.418	0.753	1.80144			0.493	0.4	0.811359			0.156	0.129	0.826923		0.613	0.41	0.668842		0.495	0.573	1.15758		0.651	0.708	1.08756
			0.5	0.245	0.49			0.494	0.42	0.850202			0.587	0.649	1.10562			0.52	0.58	1.11538			0.428	0.662	1.54673		0.354	0.522	1.47458		0.809	1.212	1.49815		0.326	0.066	0.202454
			0.492	0.492	1			0.215	0.329	1.53023			0.373	0.284	0.761394			0.521	0.873	1.67562			0.349	0.561	1.60745		0.586	0.467	0.796928		0.213	0.137	0.643192		0.431	0.498	1.15545
			0.288	0.355	1.23264			0.6	0.41	0.683333			0.257	0.537	2.08949			0.757	1.042	1.37649			0.221	0.481	2.17647		0.367	0.489	1.33243		0.294	0.454	1.54422		0.445	0.549	1.23371
			0.546	0.426	0.78022			0.585	0.26	0.444444			0.555	0.479	0.863063			0.307	0.23	0.749186			0.82	0.596	0.726829		0.251	0.329	1.31076		0.433	0.58	1.33949		0.454	0.703	1.54846
			0.597	0.514	0.860972			0.294	0.313	1.06463			0.399	0.322	0.807018			0.483	0.761	1.57557			0.928	0.692	0.74569		0.483	0.633	1.31056		0.445	0.539	1.21124		0.448	0.43	0.959821
			0.339	0.368	1.08555			0.163	0.19	1.16564			0.591	0.522	0.883249			0.534	0.694	1.29963			0.751	0.637	0.848202		0.553	0.549	0.992767		0.643	0.944	1.46812		0.409	0.537	1.31296
			0.483	0.344	0.712215			0.412	0.333	0.808252			0.517	0.276	0.533849			0.487	0.267	0.548255			0.323	0.055	0.170279		0.439	0.442	1.00683		0.59	0.244	0.413559		0.34	0.294	0.864706
			0.602	0.96	1.59468			0.311	0.319	1.02572			0.878	0.689	0.784738			0.602	0.508	0.843854			0.341	0.478	1.40176		0.396	0.344	0.868687		0.642	0.638	0.993769		0.391	0.429	1.09719
			0.27	0.65	2.40741			0.642	0.525	0.817757			0.409	0.39	0.953545			0.512	0.527	1.0293			0.227	0.467	2.05727		0.367	0.288	0.784741		0.197	0.283	1.43655		0.458	0.329	0.718341
			0.375	0.524	1.39733			0.274	0.034	0.124088			0.741	0.66	0.890688			0.411	0.378	0.919708			0.377	0.199	0.527851		0.299	0.367	1.22742		0.32	0.459	1.43437		0.303	0.42	1.38614
			0.368	0.548	1.48913			0.301	0.328	1.0897			0.616	0.555	0.900974			0.347	0.527	1.51873			0.271	0.186	0.686347		0.455	0.588	1.29231		0.229	0.193	0.842795		0.481	0.662	1.3763
			0.447	0.493	1.10291			0.318	0.306	0.962264			0.331	0.839	2.53474			0.467	0.56	1.19914			0.673	0.822	1.2214		0.45	0.552	1.22667		0.808	0.577	0.714109		0.437	0.344	0.787185
			0.177	0.224	1.26554			0.488	0.442	0.905738			0.631	0.599	0.949287			0.549	0.252	0.459016			0.811	0.526	0.648582		0.291	0.133	0.457045		0.212	0.189	0.891509		0.688	0.75	1.09012
			0.433	0.467	1.07852			0.378	0.328	0.867725			0.422	0.55	1.30332			1.115	0.94	0.843049			0.262	0.48	1.83206		0.131	0.405	3.0916		0.214	0.3	1.40187		0.168	0.174	1.03571
			0.612	0.429	0.70098			0.34	0.264	0.776471			0.614	0.506	0.824104			0.824	0.931	1.12985			0.404	0.412	1.0198		0.19	0.085	0.447368		0.503	0.746	1.4831		0.255	0.333	1.30588
			0.819	0.568	0.693529			0.528	0.414	0.784091			0.695	0.412	0.592806			0.568	0.442	0.778169			0.492	0.371	0.754065		0.402	0.236	0.587065		0.575	0.629	1.09391		0.326	0.389	1.19325
			0.641	0.576	0.898596			0.295	0.271	0.918644			0.482	0.466	0.966805			0.34	0.161	0.473529			0.77	0.54	0.701299		0.467	0.466	0.997859		0.322	0.238	0.73913		0.219	0.212	0.968037
			0.34	0.412	1.21176			0.489	0.206	0.421268			0.284	0.409	1.44014			0.538	0.653	1.21375			0.408	0.425	1.04167		0.511	0.659	1.28963		0.149	0.228	1.5302		0.28	0.4	1.42857
			0.523	0.337	0.644359			0.413	0.261	0.631961			0.535	0.609	1.13832			0.55	0.249	0.452727			0.362	0.153	0.422652		0.183	0.299	1.63388		0.634	0.406	0.640379		0.329	0.364	1.10638
			0.492	0.561	1.14024			0.481	0.365	0.758836			0.428	0.479	1.11916			0.474	0.493	1.04008			0.508	0.807	1.58858		0.252	0.213	0.845238		0.416	0.202	0.485577		0.153	0.311	2.03268
			0.423	0.508	1.20095			0.476	0.301	0.632353			0.354	0.334	0.943503			0.35	0.262	0.748571			0.453	0.456	1.00662		0.607	0.416	0.685338		0.826	0.967	1.1707		0.595	0.891	1.49748
			0.478	0.423	0.884937			0.441	0.156	0.353741			0.675	0.527	0.780741			0.354	0.352	0.99435			0.298	0.094	0.315436		0.293	0.234	0.798635		0.346	0.393	1.13584		0.583	0.595	1.02058
			0.385	0.512	1.32987			0.583	0.444	0.761578			0.366	0.395	1.07923			0.595	0.474	0.796639			0.526	0.582	1.10646		0.542	0.807	1.48893		0.43	0.426	0.990698		0.637	0.754	1.18367
			0.198	0.264	1.33333			0.34	0.368	1.08235			0.349	0.463	1.32665			0.365	0.467	1.27945			0.584	0.385	0.659247		0.596	0.72	1.20805		0.605	0.777	1.2843		0.533	0.53	0.994371
			0.443	0.642	1.44921			0.416	0.274	0.658654			0.573	0.342	0.596859			0.775	0.654	0.843871			0.45	0.596	1.32444		0.367	0.151	0.411444		0.482	0.453	0.939834		0.386	0.318	0.823834
			0.526	0.361	0.686312			0.696	0.635	0.912356			0.508	0.39	0.767717			0.703	0.788	1.12091			0.664	0.792	1.19277		0.294	0.54	1.83673		0.425	0.537	1.26353		0.472	0.471	0.997881
			0.403	0.307	0.761787			0.564	0.307	0.544326			0.304	0.354	1.16447			0.321	0.143	0.445483			0.665	0.6	0.902256		0.356	0.298	0.837079		0.462	0.436	0.943723		0.303	0.339	1.11881
			0.628	0.695	1.10669			0.227	0.414	1.82379			0.303	0.323	1.06601			0.316	0.286	0.905063			0.446	0.57	1.27803		0.123	0.288	2.34146		0.281	0.212	0.754448		0.276	0.348	1.26087
			0.39	0.311	0.797436			0.509	0.567	1.11395			0.714	1.041	1.45798			0.778	0.715	0.919023			0.582	0.618	1.06186		0.276	0.426	1.54348		0.415	0.44	1.06024		0.273	0.42	1.53846
			0.561	0.35	0.623886			0.561	0.325	0.579323			0.335	0.375	1.1194			0.352	0.412	1.17045							0.23	0.173	0.752174		0.685	0.786	1.14745		0.139	0.217	1.56115
			0.552	0.818	1.48188			0.442	0.331	0.748869			0.243	0.328	1.34979			0.222	0.321	1.44595							0.283	0.206	0.727915		0.694	0.641	0.923631		0.161	0.209	1.29814
			0.8	0.603	0.75375			0.378	0.421	1.11376			0.428	0.581	1.35748			0.574	0.772	1.34495							0.399	0.43	1.07769		0.588	0.58	0.986395		0.264	0.326	1.23485
			0.512	0.307	0.599609			0.24	0.413	1.72083			0.514	0.667	1.29767			0.496	0.358	0.721774							0.439	0.421	0.958998		0.828	0.777	0.938406		0.449	0.368	0.819599
			0.549	0.438	0.797814								0.739	0.744	1.00677			0.167	0.481	2.88024							0.471	0.738	1.56688		0.228	0.094	0.412281		0.697	0.739	1.06026
			0.592	0.383	0.646959								0.466	0.418	0.896996			0.11	0.279	2.53636							0.161	0.274	1.70186		0.249	0.464	1.86345		0.422	0.443	1.04976
			0.553	0.62	1.12116								0.517	0.348	0.673114			0.415	0.827	1.99277							0.305	0.389	1.27541		0.167	0.239	1.43114		0.402	0.503	1.25124
			0.447	0.343	0.767338								0.511	1.028	2.01174			0.604	0.287	0.475166											0.281	0.287	1.02135		0.627	1.397	2.22807
			0.276	0.456	1.65217								0.627	0.567	0.904306			0.188	0.158	0.840426											0.31	0.233	0.751613		0.422	0.165	0.390995
			0.478	0.439	0.91841								0.453	0.455	1.00442			0.395	0.86	2.17722											0.175	0.261	1.49143		0.35	0.478	1.36571
			0.456	0.7	1.53509								0.38	0.358	0.942105			0.713	0.666	0.934081											0.334	0.451	1.3503		0.231	0.129	0.558442
			0.456	0.456	1								0.515	0.424	0.823301			0.66	0.572	0.866667											0.426	0.292	0.685446		0.307	0.228	0.742671
			0.488	0.694	1.42213								0.542	0.531	0.979705			0.584	0.769	1.31678											0.456	0.301	0.660088		0.378	0.307	0.812169
			0.183	0.228	1.2459								0.557	0.37	0.664273			0.747	0.447	0.598394															0.2	0.349	1.745
													0.616	0.751	1.21916			0.469	0.511	1.08955															0.212	0.363	1.71226
																		0.614	0.639	1.04072
																		0.354	0.915	2.58475
																		0.721	0.673	0.933426
																		0.517	0.374	0.723404
																		0.281	0.29	1.03203
																		0.307	0.657	2.14007
																		0.255	0.376	1.47451
																		0.394	0.379	0.961929
																		0.424	0.357	0.841981
																		0.306	0.246	0.803922
																		0.557	0.339	0.608618

## Sheet: Repeat1
											shRNF+HLTF					shSMARCAL					shSMARCAL +RNF					shHLTF					shZRANB3					shZRANB3 +RNF
			shControl					shRNF				CldU	IdU	RATIO			CldU	IdU	RATIO			CldU	IdU	RATIO			CldU	IdU	RATIO			CldU	IdU	RATIO			CldU	IdU	RATIO
			CldU	IdU	RATIO			RATIO				0.144	0.189	1.3125			0.398	0.057	0.143216			0.173	0.207	1.19653			0.165	0.091	0.551515			0.487	0.802	1.64682			0.34	0.38	1.11765
			0.284	0.377	1.32746			0.959627				0.204	0.136	0.666667			0.614	0.773	1.25896			0.297	0.369	1.24242			0.454	0.373	0.821586			0.536	0.351	0.654851			0.283	0.393	1.38869
			0.365	0.531	1.45479			1.24621				0.243	0.081	0.333333			0.422	0.176	0.417062			0.114	0.179	1.57018			0.483	1.139	2.35818			0.481	0.359	0.746362			0.289	0.146	0.50519
			0.341	0.438	1.28446			1.40351				0.168	0.175	1.04167			0.251	0.223	0.888446			0.294	0.401	1.36395			0.476	0.459	0.964286			0.283	0.541	1.91166			0.349	0.464	1.32951
			0.272	0.514	1.88971			1.38196				0.276	0.43	1.55797			0.491	0.461	0.9389			0.316	0.348	1.10127			0.516	0.344	0.666667			0.533	0.388	0.727955			0.322	0.364	1.13043
			0.194	0.39	2.01031			1.06112				0.211	0.234	1.109			0.184	0.082	0.445652			0.362	0.35	0.966851			0.328	0.494	1.5061			0.534	0.647	1.21161			0.308	0.664	2.15584
			0.346	0.44	1.27168			0.597855				0.27	0.224	0.82963			0.18	0.044	0.244444			0.236	0.299	1.26695			0.41	0.403	0.982927			0.54	0.752	1.39259			0.167	0.184	1.1018
			0.281	0.104	0.370107			1.23046				0.31	0.476	1.53548			0.636	0.589	0.926101			0.277	0.21	0.758123			0.317	0.273	0.861199			0.488	0.644	1.31967			0.175	0.434	2.48
			0.367	0.196	0.53406			0.940358				0.287	0.258	0.898955			0.431	0.464	1.07657			0.434	0.281	0.647465			0.382	0.441	1.15445			0.35	0.123	0.351429			0.241	0.214	0.887967
			0.342	0.356	1.04094			1.12009				0.169	0.275	1.62722			0.366	0.366	1			0.15	0.244	1.62667			0.23	0.177	0.769565			0.374	0.312	0.834225			0.318	0.119	0.374214
			0.145	0.136	0.937931			1.25172				0.19	0.162	0.852632			0.462	0.444	0.961039			0.331	0.288	0.870091			0.563	0.424	0.753108			0.307	0.677	2.20521			0.228	0.37	1.62281
			0.291	0.382	1.31271			0.863303				0.171	0.292	1.7076			0.11	0.262	2.38182			0.19	0.329	1.73158			0.47	0.344	0.731915			0.182	0.109	0.598901			0.159	0.257	1.61635
			0.245	0.533	2.17551			0.425909				0.148	0.178	1.2027			0.431	0.564	1.30858			0.224	0.321	1.43304			0.394	0.449	1.13959			0.331	0.36	1.08761			0.341	0.414	1.21408
			0.419	0.419	1			0.684543				0.287	0.463	1.61324			0.255	0.47	1.84314			0.176	0.322	1.82955			0.307	0.557	1.81433			0.17	0.24	1.41176			0.2	0.442	2.21
			0.317	0.428	1.35016			1.53109				0.21	0.193	0.919048			0.171	0.142	0.830409			0.206	0.364	1.76699			0.16	0.713	4.45625			0.487	0.306	0.628337			0.255	0.408	1.6
			0.438	0.606	1.38356			1.04089				0.314	0.235	0.748408			0.224	0.319	1.42411			0.11	0.14	1.27273			0.462	0.751	1.62554			0.788	0.522	0.662437			0.224	0.326	1.45536
			0.299	0.436	1.45819			1.37363				0.29	0.517	1.78276			0.212	0.103	0.485849			0.167	0.173	1.03593			0.57	0.772	1.35439			0.364	0.987	2.71154			0.454	0.442	0.973568
			0.294	0.708	2.40816			0.388889				0.394	0.356	0.903553			0.457	0.485	1.06127			0.113	0.175	1.54867			0.26	0.276	1.06154			0.467	0.898	1.92291			0.153	0.104	0.679739
			0.212	0.417	1.96698			0.922764				0.243	0.304	1.25103			0.498	0.495	0.993976			0.22	0.349	1.58636			0.237	0.563	2.37553			0.637	0.718	1.12716			0.156	0.3	1.92308
			0.355	0.541	1.52394			1.71011				0.209	0.265	1.26794			0.33	0.453	1.37273			0.418	0.443	1.05981			0.352	0.252	0.715909			0.162	0.332	2.04938			0.275	0.295	1.07273
			0.08	0.121	1.5125			1.25503				0.259	0.334	1.28958			0.322	0.255	0.791925			0.361	0.371	1.0277			0.429	0.566	1.31935			0.401	0.392	0.977556			0.383	0.543	1.41775
			0.143	0.178	1.24476			1.00629				0.182	0.303	1.66484			0.313	0.662	2.11502			0.348	0.345	0.991379			0.719	0.611	0.849791			0.394	0.397	1.00761			0.293	0.388	1.32423
			0.417	0.504	1.20863			1.30581				0.161	0.306	1.90062			0.47	0.61	1.29787			0.239	0.338	1.41423			0.213	0.358	1.68075			0.492	0.311	0.632114			0.17	0.35	2.05882
			0.343	0.503	1.46647			0.761905				0.27	0.292	1.08148			0.418	0.465	1.11244			0.127	0.151	1.18898			0.268	0.281	1.04851			0.424	0.305	0.71934			0.119	0.165	1.38655
			0.23	0.497	2.16087			1.81067				0.292	0.217	0.743151			0.496	0.585	1.17944			0.265	0.309	1.16604			0.22	0.249	1.13182			0.432	0.146	0.337963			0.236	0.353	1.49576
			0.101	0.139	1.37624			0.86236				0.213	0.285	1.33803			0.43	0.061	0.14186			0.252	0.31	1.23016			0.335	0.165	0.492537			0.463	0.453	0.978402			0.35	0.391	1.11714
			0.471	0.648	1.3758			1.03111				0.395	0.136	0.344304			0.42	0.441	1.05			0.181	0.239	1.32044			0.255	0.496	1.9451			0.245	0.371	1.51429			0.227	0.266	1.17181
			0.288	0.468	1.625			0.853093				0.221	0.275	1.24434			0.363	0.395	1.08815			0.185	0.201	1.08649			0.121	0.186	1.53719			0.268	0.42	1.56716			0.119	0.171	1.43697
			0.148	0.152	1.02703			0.980303				0.206	0.273	1.32524			0.268	0.165	0.615672			0.148	0.144	0.972973			0.119	0.318	2.67227			0.335	0.25	0.746269			0.294	0.41	1.39456
			0.159	0.211	1.32704			1.14859				0.218	0.215	0.986239			0.487	0.251	0.5154			0.283	0.414	1.4629			0.295	0.287	0.972881			0.313	0.219	0.699681			0.173	0.188	1.08671
			0.345	0.335	0.971014			1.07741				0.093	0.319	3.43011			0.307	0.394	1.28339			0.179	0.186	1.03911			0.648	0.606	0.935185			0.307	0.366	1.19218			0.207	0.246	1.18841
			0.249	0.507	2.03614			1.10472				0.34	0.154	0.452941			0.507	0.538	1.06114			0.151	0.198	1.31126			0.467	0.585	1.25268			0.386	0.404	1.04663			0.234	0.327	1.39744
			0.333	0.33	0.990991			0.728337				0.191	0.165	0.863874			0.364	0.273	0.75			0.198	0.281	1.41919			0.565	0.396	0.700885			0.367	0.388	1.05722			0.294	0.342	1.16327
			0.261	0.321	1.22989			1.41294				0.312	0.244	0.782051			0.27	0.254	0.940741			0.197	0.278	1.41117			0.311	0.275	0.884244			0.426	0.309	0.725352			0.295	0.247	0.837288
			0.182	0.342	1.87912			0.950581				0.233	0.235	1.00858			0.303	0.222	0.732673			0.283	0.327	1.15548			0.332	0.291	0.876506			0.456	0.451	0.989035			0.152	0.257	1.69079
			0.227	0.466	2.05286			1.02128				0.165	0.264	1.6			0.498	0.675	1.35542			0.187	0.24	1.28342			0.217	0.377	1.73733			0.755	0.323	0.427815			0.171	0.141	0.824561
			0.387	0.56	1.44703			0.775362				0.324	0.326	1.00617			0.156	0.081	0.519231			0.344	0.632	1.83721			0.425	0.357	0.84			0.592	0.277	0.467905			0.336	0.469	1.39583
			0.138	0.086	0.623188			1.52518				0.226	0.225	0.995575			0.793	0.681	0.858764			0.166	0.303	1.8253			0.305	0.485	1.59016			0.454	0.795	1.7511			0.302	0.285	0.943709
			0.279	0.178	0.637993			1.14762				0.314	0.382	1.21656			0.548	0.149	0.271898			0.082	0.115	1.40244			0.257	0.533	2.07393			0.49	0.576	1.17551			0.422	0.546	1.29384
			0.185	0.326	1.76216			0.739414				0.161	0.18	1.11801			0.519	0.308	0.593449			0.177	0.333	1.88136			0.183	0.141	0.770492			0.55	0.534	0.970909			0.33	0.439	1.3303
			0.174	0.301	1.72989			0.712488				0.116	0.258	2.22414			0.224	0.46	2.05357			0.301	0.425	1.41196			0.483	0.336	0.695652			0.219	0.236	1.07763			0.217	0.412	1.89862
			0.215	0.343	1.59535			1.03738				0.221	0.081	0.366516			0.309	0.117	0.378641			0.347	0.644	1.85591			0.217	0.382	1.76037			0.341	0.295	0.865103			0.493	0.61	1.23732
			0.178	0.276	1.55056			1.24227				0.279	0.229	0.820789			0.589	0.707	1.20034			0.234	0.439	1.87607			0.333	0.308	0.924925			0.31	0.428	1.38065			0.255	0.309	1.21176
			0.199	0.237	1.19095			0.143564				0.15	0.219	1.46			0.569	0.425	0.746924			0.132	0.12	0.909091			0.122	0.18	1.47541			0.296	0.446	1.50676			0.33	0.44	1.33333
			0.266	0.094	0.353383			1.67467				0.295	0.281	0.952542			0.148	0.168	1.13514			0.278	0.387	1.39209			0.33	0.452	1.3697			0.167	0.496	2.97006			0.191	0.161	0.842932
			0.226	0.41	1.81416			1.84156				0.275	0.23	0.836364			0.352	0.244	0.693182			0.265	0.474	1.78868			0.105	0.24	2.28571			0.208	0.271	1.30288			0.277	0.261	0.942238
			0.266	0.287	1.07895			1.24597				0.192	0.207	1.07812			0.317	0.072	0.227129			0.252	0.45	1.78571			0.426	0.467	1.09624			0.291	0.432	1.48454			0.149	0.245	1.6443
			0.135	0.209	1.54815			1.76159				0.291	0.203	0.697595			0.283	0.26	0.918728			0.212	0.443	2.08962			0.183	0.209	1.14208			0.571	0.324	0.567426			0.154	0.272	1.76623
			0.364	0.594	1.63187			1.70455				0.23	0.2	0.869565			0.17	0.104	0.611765			0.184	0.177	0.961957			0.204	0.19	0.931373			0.415	0.256	0.616867			0.402	0.722	1.79602
			0.348	0.378	1.08621			1.76957				0.187	0.212	1.13369			0.376	0.471	1.25266			0.261	0.296	1.1341			0.211	0.157	0.744076			0.362	0.26	0.718232			0.267	0.275	1.02996
			0.165	0.194	1.17576			1.31622				0.227	0.26	1.14537			0.34	0.273	0.802941			0.2	0.25	1.25			0.477	0.459	0.962264			0.295	0.463	1.56949			0.215	0.424	1.97209
			0.351	0.571	1.62678			1.3657				0.353	0.358	1.01416			0.524	0.766	1.46183			0.275	0.31	1.12727			0.26	0.334	1.28462			0.393	0.553	1.40712			0.339	0.498	1.46903
			0.264	0.374	1.41667			1.37957				0.107	0.317	2.96262			0.244	0.11	0.45082			0.415	0.397	0.956627			0.265	0.149	0.562264			0.339	0.434	1.28024			0.479	0.471	0.983299
			0.249	0.292	1.17269			1.51657				0.191	0.1	0.52356			0.236	0.518	2.19492			0.25	0.166	0.664			0.587	0.518	0.882453			0.238	0.32	1.34454			0.28	0.285	1.01786
			0.188	0.282	1.5			0.732719				0.197	0.202	1.02538			0.256	0.222	0.867188			0.36	0.457	1.26944			0.35	0.209	0.597143			0.523	0.622	1.18929			0.298	0.439	1.47315
			0.17	0.285	1.67647			0.676389				0.201	0.175	0.870647			0.188	0.223	1.18617			0.362	0.403	1.11326			0.514	0.439	0.854086			0.317	0.614	1.93691			0.304	0.38	1.25
			0.124	0.136	1.09677			0.494652				0.224	0.218	0.973214			0.319	0.41	1.28527			0.373	0.432	1.15818			0.639	0.794	1.24257			0.327	0.458	1.40061			0.264	0.233	0.882576
			0.208	0.273	1.3125			1.13941				0.238	0.343	1.44118			0.357	0.415	1.16246			0.234	0.482	2.05983			0.376	0.506	1.34574			0.573	0.566	0.987784			0.266	0.528	1.98496
			0.153	0.106	0.69281			0.685662				0.197	0.137	0.695431			0.394	0.429	1.08883			0.375	0.617	1.64533			0.378	0.389	1.0291			0.519	0.617	1.18882			0.299	0.188	0.628763
			0.254	0.208	0.818898			0.414918				0.192	0.227	1.18229			0.214	0.121	0.565421			0.367	0.157	0.427793			0.324	0.444	1.37037			0.519	0.3	0.578035			0.218	0.16	0.733945
			0.556	0.447	0.803957			1.31193				0.37	0.19	0.513514			0.277	0.097	0.350181			0.116	0.099	0.853448			0.35	0.221	0.631429			0.223	0.37	1.65919			0.254	0.215	0.846457
			0.459	0.645	1.40523			1.328				0.316	0.374	1.18354			0.176	0.185	1.05114			0.18	0.389	2.16111			0.313	0.435	1.38978			0.389	0.57	1.4653			0.167	0.282	1.68862
			0.137	0.093	0.678832			1.14067				0.17	0.251	1.47647			0.45	0.539	1.19778			0.247	0.169	0.684211			0.265	0.365	1.37736			0.499	0.706	1.41483			0.157	0.207	1.31847
			0.289	0.696	2.4083			1.35323				0.242	0.209	0.863636			0.177	0.411	2.32203			0.345	0.47	1.36232			0.288	0.34	1.18056			0.357	0.784	2.19608			0.229	0.321	1.40175
			0.438	0.455	1.03881			1.33141				0.311	0.252	0.810289			0.347	0.265	0.763689			0.147	0.176	1.19728			0.399	0.449	1.12531			0.49	0.384	0.783673			0.26	0.253	0.973077
			0.362	0.498	1.37569			1.23146				0.264	0.337	1.27652			0.229	0.165	0.720524			0.16	0.24	1.5			0.517	0.613	1.18569			0.372	0.468	1.25806			0.37	0.3	0.810811
			0.406	0.472	1.16256			0.665079				0.164	0.172	1.04878			0.433	0.483	1.11547			0.149	0.281	1.88591			0.569	0.453	0.796134			0.43	0.382	0.888372			0.279	0.232	0.831541
			0.265	0.49	1.84906			0.836806				0.204	0.349	1.71078			0.148	0.432	2.91892			0.317	0.453	1.42902			0.195	0.099	0.507692			0.243	0.314	1.29218			0.334	0.353	1.05689
			0.482	0.591	1.22614			0.646177				0.449	0.248	0.552339			0.135	0.367	2.71852			0.257	0.581	2.2607			0.281	0.349	1.24199			0.63	0.624	0.990476			0.367	0.653	1.77929
			0.227	0.216	0.951542			0.609844				0.328	0.187	0.570122			0.239	0.452	1.89121			0.231	0.248	1.07359			0.335	0.327	0.976119			0.534	0.512	0.958801			0.166	0.285	1.71687
			0.34	0.441	1.29706			0.927336				0.357	0.331	0.927171			0.17	0.166	0.976471			0.275	0.192	0.698182			0.152	0.128	0.842105			0.58	0.531	0.915517			0.296	0.139	0.469595
								0.46583				0.251	0.097	0.386454			0.227	0.2	0.881057			0.182	0.192	1.05495			0.12	0.163	1.35833			0.297	0.213	0.717172			0.334	0.467	1.3982
								1.04348				0.126	0.1	0.793651			0.365	0.113	0.309589			0.094	0.061	0.648936			0.195	0.211	1.08205			0.346	0.151	0.436416			0.293	0.297	1.01365
								0.774818				0.255	0.135	0.529412			0.302	0.16	0.529801			0.204	0.285	1.39706			0.169	0.246	1.45562			0.316	0.443	1.4019			0.111	0.158	1.42342
								1.25043				0.312	0.269	0.862179			0.242	0.394	1.6281			0.121	0.149	1.2314			0.143	0.141	0.986014			0.337	0.526	1.56083			0.182	0.213	1.17033
								0.710297				0.223	0.205	0.919283			0.205	0.293	1.42927			0.333	0.671	2.01502			0.421	0.627	1.48931			0.14	0.267	1.90714			0.222	0.48	2.16216
								1.37406				0.174	0.293	1.68391			0.259	0.258	0.996139			0.139	0.222	1.59712			0.424	0.353	0.832547			0.249	0.249	1			0.294	0.18	0.612245
								0.651838				0.224	0.396	1.76786			0.311	0.425	1.36656			0.128	0.19	1.48438			0.227	0.187	0.823789			0.161	0.147	0.913043			0.154	0.207	1.34416
								0.403458				0.346	0.437	1.26301			0.179	0.184	1.02793			0.149	0.215	1.44295			0.281	0.344	1.2242			0.189	0.179	0.94709			0.3	0.443	1.47667
								1.36803				0.279	0.291	1.04301			0.514	0.357	0.694553			0.205	0.29	1.41463			0.387	0.364	0.940568			0.175	0.183	1.04571			0.313	0.435	1.38978
								1.09487				0.219	0.259	1.18265			0.354	0.124	0.350282			0.126	0.167	1.3254			0.187	0.19	1.01604			0.188	0.104	0.553191			0.248	0.279	1.125
								0.590476				0.432	0.704	1.62963			0.297	0.356	1.19865			0.248	0.365	1.47177			0.106	0.109	1.0283			0.241	0.213	0.883817			0.172	0.292	1.69767
								0.801909				0.321	0.239	0.744548			0.305	0.268	0.878689			0.269	0.177	0.657993			0.27	0.288	1.06667			0.275	0.388	1.41091			0.194	0.283	1.45876
								0.990347				0.269	0.34	1.26394			0.261	0.157	0.601533			0.148	0.191	1.29054			0.296	0.321	1.08446			0.481	0.496	1.03119			0.232	0.273	1.17672
								0.632967				0.419	0.457	1.09069			0.31	0.424	1.36774			0.197	0.201	1.0203			0.389	0.435	1.11825			0.182	0.225	1.23626			0.254	0.247	0.972441
								1.35129				0.209	0.465	2.22488			0.158	0.276	1.74684			0.094	0.073	0.776596			0.181	0.252	1.39227			0.267	0.216	0.808989			0.353	0.416	1.17847
								0.986239				0.264	0.194	0.734848			0.278	0.43	1.54676			0.163	0.323	1.9816			0.175	0.215	1.22857			0.747	0.541	0.72423			0.18	0.119	0.661111
								0.90881				0.254	0.326	1.28346			0.363	0.243	0.669421			0.309	0.331	1.0712			0.212	0.282	1.33019			0.5	0.409	0.818			0.264	0.23	0.871212
								1.07391				0.27	0.273	1.01111			0.17	0.4	2.35294			0.193	0.288	1.49223			0.148	0.186	1.25676			0.34	0.275	0.808824			0.24	0.307	1.27917
								0.395075				0.318	0.474	1.49057			0.415	0.156	0.375904			0.135	0.205	1.51852			0.27	0.204	0.755556			0.418	0.7	1.67464			0.179	0.167	0.932961
								1.26039				0.423	0.499	1.17967			0.372	0.302	0.811828			0.144	0.245	1.70139			0.141	0.167	1.1844			0.387	0.425	1.09819			0.189	0.257	1.35979
								0.548689				0.325	0.3	0.923077			0.253	0.302	1.19368			0.375	0.333	0.888			0.358	0.387	1.08101			0.365	0.547	1.49863			0.137	0.128	0.934307
								1.51896				0.231	0.189	0.818182			0.203	0.406	2			0.266	0.301	1.13158			0.259	0.198	0.764479			0.358	0.394	1.10056			0.11	0.165	1.5
								1.03295				0.18	0.336	1.86667			0.174	0.335	1.92529			0.141	0.095	0.673759			0.313	0.441	1.40895			0.192	0.331	1.72396			0.346	0.465	1.34393
								0.704782				0.218	0.263	1.20642			0.2	0.057	0.285			0.211	0.414	1.96209			0.263	0.332	1.26236			0.241	0.279	1.15768			0.281	0.423	1.50534
								0.578947				0.236	0.325	1.37712			0.131	0.49	3.74046			0.141	0.262	1.85816			0.297	0.359	1.20875			0.271	0.542	2			0.322	0.374	1.16149
								0.996599				0.113	0.382	3.38053			0.333	0.141	0.423423			0.525	0.64	1.21905			0.471	0.318	0.675159			0.19	0.327	1.72105			0.294	0.522	1.77551
								1.47619				0.288	0.19	0.659722			0.409	0.459	1.12225			0.299	0.566	1.89298			0.302	0.363	1.20199			0.45	0.549	1.22			0.269	0.294	1.09294
								1.27273				0.142	0.302	2.12676			0.496	0.341	0.6875			0.171	0.291	1.70175			0.326	0.384	1.17791			0.379	0.422	1.11346			0.227	0.28	1.23348
								1.21662				0.337	0.509	1.51039			0.213	0.123	0.577465			0.167	0.107	0.640719			0.403	0.371	0.920596			0.55	0.622	1.13091			0.381	0.444	1.16535
								1.08197				0.123	0.152	1.23577			0.346	0.462	1.33526			0.222	0.209	0.941441								0.18	0.383	2.12778
								1.02863				0.345	0.212	0.614493			0.091	0.257	2.82418			0.245	0.204	0.832653								0.198	0.245	1.23737
								1.01887				0.288	0.349	1.21181			0.253	0.462	1.82609			0.263	0.525	1.9962								0.146	0.113	0.773973
								1.55888				0.411	0.512	1.24574			0.629	0.455	0.72337			0.212	0.184	0.867925								0.152	0.109	0.717105
								0.508824				0.378	0.409	1.08201			0.394	0.501	1.27157			0.384	0.532	1.38542								0.352	0.271	0.769886
								1.66168				0.268	0.411	1.53358			0.762	0.62	0.813648													0.446	0.475	1.06502
								0.707812				0.348	0.432	1.24138			0.383	0.396	1.03394													0.381	0.571	1.49869
								0.916096				0.292	0.329	1.12671			0.42	0.401	0.954762													0.364	0.541	1.48626
								0.985714				0.261	0.279	1.06897			0.379	0.394	1.03958													0.404	0.553	1.36881
								0.895288				0.319	0.465	1.45768			0.264	0.382	1.44697													0.262	0.504	1.92366
								1.61483				0.349	0.421	1.2063			0.42	0.447	1.06429													0.187	0.14	0.748663
								1.29822				0.247	0.231	0.935223			0.374	0.368	0.983957													0.461	0.657	1.42516
								0.965957				0.274	0.236	0.861314			0.424	0.347	0.818396													0.136	0.176	1.29412
								0.242297				0.182	0.401	2.2033			0.55	0.571	1.03818													0.446	0.59	1.32287
								1.45672				0.239	0.245	1.0251			0.256	0.213	0.832031													0.437	0.704	1.61098
								0.624521				0.147	0.252	1.71429			0.285	0.325	1.14035
								1.09582				0.283	0.43	1.51943			0.384	0.459	1.19531
								1.12608				0.312	0.447	1.43269			0.661	0.764	1.15582
												0.226	0.411	1.81858			0.455	0.695	1.52747
												0.275	0.132	0.48			0.456	0.578	1.26754
												0.255	0.127	0.498039			0.501	0.509	1.01597
												0.222	0.227	1.02252			0.388	0.324	0.835052
												0.365	0.288	0.789041			0.437	0.542	1.24027
												0.243	0.244	1.00412			0.412	0.504	1.2233
												0.333	0.43	1.29129			0.244	0.36	1.47541
												0.314	0.356	1.13376			0.376	0.357	0.949468
												0.318	0.395	1.24214			0.498	0.454	0.911647
												0.189	0.161	0.851852			0.378	0.398	1.05291
												0.226	0.177	0.783186			0.15	0.382	2.54667
												0.21	0.234	1.11429			0.189	0.444	2.34921
												0.139	0.164	1.17986			0.326	0.328	1.00613
												0.17	0.25	1.47059			0.294	0.394	1.34014
												0.144	0.031	0.215278			0.285	0.461	1.61754
												0.165	0.344	2.08485			0.239	0.113	0.472803
												0.183	0.267	1.45902			0.14	0.281	2.00714

## Sheet: Statistical analysis
1	Table Analyzed	Data 2
	Column B	shRNF20
	vs.	vs.
	Column A	shContol
	Mann Whitney test
	P value	<0.0001
	Exact or approximate P value?	Approximate
	P value summary	****
	Significantly different (P < 0.05)?	Yes
	One- or two-tailed P value?	Two-tailed
	Sum of ranks in column A,B	94920 , 90217
	Mann-Whitney U	31221
	Difference between medians
	Median of column A	1.173, n=265
	Median of column B	0.9660, n=343
	Difference: Actual	-0.2067
	Difference: Hodges-Lehmann	-0.2233
2	Table Analyzed	Data 2
	Column D	shRNF20 + shSMARCAL1
	vs.	vs.
	Column B	shRNF20
	Mann Whitney test
	P value	<0.0001
	Exact or approximate P value?	Approximate
	P value summary	****
	Significantly different (P < 0.05)?	Yes
	One- or two-tailed P value?	Two-tailed
	Sum of ranks in column B,D	95483 , 131319
	Mann-Whitney U	36487
	Difference between medians
	Median of column B	0.9660, n=343
	Median of column D	1.226, n=330
	Difference: Actual	0.2604
	Difference: Hodges-Lehmann	0.2579
3	Table Analyzed	Data 2
	Column F	shRNF20 + shHLTF
	vs.	vs.
	Column B	shRNF20
	Mann Whitney test
	P value	<0.0001
	Exact or approximate P value?	Approximate
	P value summary	****
	Significantly different (P < 0.05)?	Yes
	One- or two-tailed P value?	Two-tailed
	Sum of ranks in column B,F	106191 , 149065
	Mann-Whitney U	47195
	Difference between medians
	Median of column B	0.9660, n=343
	Median of column F	1.127, n=371
	Difference: Actual	0.1608
	Difference: Hodges-Lehmann	0.1845
4	Table Analyzed	Data 2
	Column H	shRNF20 + shZRANB3
	vs.	vs.
	Column B	shRNF20
	Mann Whitney test
	P value	<0.0001
	Exact or approximate P value?	Approximate
	P value summary	****
	Significantly different (P < 0.05)?	Yes
	One- or two-tailed P value?	Two-tailed
	Sum of ranks in column B,H	96665 , 123451
	Mann-Whitney U	37669
	Difference between medians
	Median of column B	0.9660, n=343
	Median of column H	1.158, n=320
	Difference: Actual	0.1925
	Difference: Hodges-Lehmann	0.217
5	Number of families	1
	Number of comparisons per family	6
	Alpha	0.05
	Dunn's multiple comparisons test	Mean rank diff.	Significant?	Summary	Adjusted P Value	A-?
	shContol vs. shSMARCAL1	113.4	No	ns	0.213	C	shSMARCAL1
	shContol vs. shRNF20 + shSMARCAL1	-49.99	No	ns	>0.9999	D	shRNF20 + shSMARCAL1
	shContol vs. shHLTF	112.9	No	ns	0.2358	E	shHLTF
	shContol vs. shRNF20 + shHLTF	55.71	No	ns	>0.9999	F	shRNF20 + shHLTF
	shContol vs. shZRANB3	94.26	No	ns	0.5098	G	shZRANB3
	shContol vs. shRNF20 + shZRANB3	5.123	No	ns	>0.9999	H	shRNF20 + shZRANB3
