# Supplementary material for: RNF20-mediated H2B monoubiquitination protects stalled forks from degradation and promotes fork restart
Source: EMBO Rep. 2025 Jun 10;26(15):3773–803. doi: 10.1038/s44319-025-00497-3 (PMC12331980; doi:10.1038/s44319-025-00497-3)
Supplement: Supplementary file 6 — Source data Fig. 3 [file 44319_2025_497_MOESM6_ESM.zip › 3I/RNF20 depletion fork restart DNA fiber calculation.xlsx]

## Sheet: Repeat1
	SAMPLE - shCONTROL								SAMPLE - shRNF20#1						SAMPLE - shRNF20#2
	Image no	No of fibers	Stalled	Restarted	New origin			Image no	No of fibers	Stalled	Restarted	New origin			Image no	No of fibers	Stalled	Restarted	New origin
	38	7	0	7	0			74	15	8	7	0			18	16	5	9	2
	42	3	0	3	0			75	10	6	4	0			19	17	3	11	3
	41	1	0	1	0			76	15	8	5	2			17	17	6	8	3
	40	9	1	6	2			71	10	6	2	2			16	25	5	16	4
	39	10	1	8	1			73	18	10	8	0			11	24	10	11	3
	38	10	9	0	1			72	8	4	4	0			13	15	6	9	0
	37	6	1	5	0			70	14	6	6	2			12	13	5	8	0
	32	5	0	5	0										7	26	5	15	6
	35	3	1	1	1				90	48	36	6				153	45	87	21
	34	4	0	4	0
	31	2	0	2	0					53.3333	40	6.66667	100				29.4118	56.8627	13.7255	100
	30	2	0	2	0
	29	4	0	4	0
	27	4	2	2	0
	28	5	0	5	0
	25	7	1	6	0
	22	4	0	4	0
		86	16	65	5
			18.6047	75.5814	5.81395	100

## Sheet: Repeat 2
SAMPLE - shCONTROL						shRNF20#1						shRNF20#2
						Image no	Stalled	Restarted	New origin			Image no	Stalled	Restarted	New origin	Total no of fibers
Image no	No of fibers	Stalled	Restarted	New origin		60	8	8	0			12	1	12	0	13
19	17	0	16	1		62	9	10	0			10	5	11	0	16
22	31	3	28	0		58	3	7	0			11	9	21	3	33
21	18	1	16	1		66	7	9	0			8	5	9	3	17
20	17	2	15	0		65	3	5	0
15	14	1	11	2		63	7	9	2				20	53	6	79
18	12	1	11	0			37	48	2	87
													25.3165	67.0886	7.59494
	109	8	97	4			42.5287	55.1724	2.29885
		7.33945	88.9908	3.66972

## Sheet: Repeat 3
	SAMPLE - shCONTROL						shRNF20#1							shRNF20#2
	Image no	No of fibers	Stalled	Restarted	New origin		Image no	No of fibers	Stalled	Restarted	New origin			Image no	No of fibers	Stalled	Restarted	New origin
	16	12	0	12	0		69	11	6	5	0			4	17	6	10	1
	10	18	1	16	1		65	23	8	14	1			7	17	5	10	2
	13	13	1	12	0		66	21	8	12	1			5	16	7	9
	12	18	2	16	0		50	9	2	5	2			6	26	7	18	1
	11	18	2	16	0		52	16	4	4	8
		79	6	72	1		68	33	14	19	0
															76	25	47	4	76
			7.59494	91.1392	1.26582			113	42	59	12					32.8947	61.8421	5.26316
									37.1681	52.2124	10.6195

## Sheet: Statistical analysis
		Table Analyzed	Data 7
		Two-way ANOVA	Ordinary
		Alpha	0.05
		Source of Variation	% of total variation	P value	P value summary	Significant?
		Interaction	18.14	<0.0001	****	Yes
		Row Factor	5.748e-14	>0.9999	ns	No
		Column Factor	78.66	<0.0001	****	Yes
		Within each column, compare rows (simple effects within columns)
		Number of families	3
		Number of comparisons per family	3
		Alpha	0.05
		Tukey's multiple comparisons test	Mean Diff.	95.00% CI of diff.	Below threshold?	Summary	Adjusted P Value
		Stalled
		shControl vs. shRNF20 #1	-33.16	-45.73 to -20.60	Yes	****	<0.0001
		shControl vs. shRNF20 #2	-18.03	-30.59 to -5.466	Yes	**	0.0048
		Restarted
		shControl vs. shRNF20 #1	36.11	23.55 to 48.67	Yes	****	<0.0001
		shControl vs. shRNF20 #2	23.31	10.74 to 35.87	Yes	***	0.0005
		New origin firing
		shControl vs. shRNF20 #1	-2.945	-15.51 to 9.617	No	ns	0.8228
		shControl vs. shRNF20 #2	-5.278	-17.84 to 7.284	No	ns	0.5427
