# Supplementary material for: RNF20-mediated H2B monoubiquitination protects stalled forks from degradation and promotes fork restart
Source: EMBO Rep. 2025 Jun 10;26(15):3773–803. doi: 10.1038/s44319-025-00497-3 (PMC12331980; doi:10.1038/s44319-025-00497-3)
Supplement: Supplementary file 7 — Source data Fig. 4 [file 44319_2025_497_MOESM7_ESM.zip]

Archive with 6 entries (6 files):
- 4A/Fork protection assay with RNF20 and RAD51 paralogs co-depletion DNA fiber calculation.xlsx
- 4B/Fork restart assay with RNF20 and RAD51 paralogs co-depletion DNA fiber calculation.xlsx
- 4C/RNF20 SIRF in RAD51C depleted cells calculation.xlsx
- 4D/RNF20 SIRF in RAD51 depleted cells calculation.xlsx
- 4E/RAD51C SIRF foci in RNF20 depleted cells calculation.xlsx
- 4F/RAD51 SIRF with RNF20 depletion calculation.xlsx
