# Supplementary material for: RNF20-mediated H2B monoubiquitination protects stalled forks from degradation and promotes fork restart
Source: EMBO Rep. 2025 Jun 10;26(15):3773–803. doi: 10.1038/s44319-025-00497-3 (PMC12331980; doi:10.1038/s44319-025-00497-3)
Supplement: Supplementary file 7 — Source data Fig. 4 [file 44319_2025_497_MOESM7_ESM.zip › 4A/Fork protection assay with RNF20 and RAD51 paralogs co-depletion DNA fiber calculation.xlsx]

## Sheet: 3 repeats
		shControl				shRNF20					sh51C				shRNF20+shRAD51C				shRNF20+shX2				shX2				shXRCC3				shRNF20+X3
	CLdU	IdU	RATIO		CldU	IdU	RATIO			CldU	IdU	RATIO		CLdU	IdU	RATIO		CLdU	IdU	RATIO		CldU	IdU	RATIO		CldU	IdU	RATIO		CLdU	IdU	RATIO
	0.306	0.355	1.16013		0.526	0.298	0.56654							0.48	0.257	0.535417		0.278	0.067	0.241007		0.347	0.301	0.867435		0.267	0.52	1.94757		0.337	0.164	0.486647
	0.168	0.165	0.982143		0.686	0.597	0.870262			0.293	0.217	0.740614		0.521	0.201	0.385797		0.319	0.264	0.827586		0.46	0.298	0.647826		0.274	0.49	1.78832		1.14	0.327	0.286842
	0.433	0.095	0.2194		0.558	0.487	0.87276			0.136	0.233	1.71324		0.536	0.269	0.501866		0.316	0.191	0.60443		0.37	0.519	1.4027		0.376	0.506	1.34574		0.394	0.047	0.119289
	0.609	0.273	0.448276		0.338	0.492	1.45562			0.267	0.433	1.62172		0.226	0.294	1.30088		0.564	0.384	0.680851		0.36	0.592	1.64444		0.37	0.681	1.84054		0.28	0.143	0.510714
	0.388	0.26	0.670103		0.552	0.455	0.824275			0.274	0.314	1.14599		0.486	0.355	0.730453		0.319	0.266	0.833856		0.416	0.358	0.860577		0.65	0.613	0.943077		0.655	0.42	0.641221
	0.512	0.436	0.851562		0.552	0.546	0.98913			0.165	0.272	1.64848		0.685	0.561	0.818978		0.305	0.308	1.00984		0.251	0.192	0.76494		0.387	0.244	0.630491		0.4	0.329	0.8225
	0.508	0.415	0.816929		0.565	0.558	0.987611			0.394	0.215	0.545685		0.54	0.295	0.546296		0.37	0.233	0.62973		0.171	0.073	0.426901		0.528	0.835	1.58144		0.434	0.334	0.769585
	0.523	0.345	0.659656		0.444	0.468	1.05405			0.332	0.447	1.34639		0.177	0.236	1.33333		0.508	0.506	0.996063		0.352	0.372	1.05682		0.315	0.294	0.933333		0.306	0.307	1.00327
	0.416	0.351	0.84375		0.339	0.432	1.27434			0.192	0.215	1.11979		0.364	0.253	0.695055		0.536	0.403	0.751866		0.306	0.186	0.607843		0.527	0.589	1.11765		0.401	0.268	0.668329
	0.473	0.517	1.09302		0.566	0.192	0.339223			0.189	0.287	1.51852		0.426	0.244	0.57277		0.499	0.204	0.408818		0.216	0.284	1.31481		0.459	0.706	1.53813		0.293	0.294	1.00341
	0.302	0.49	1.62252		0.528	0.391	0.74053			0.189	0.281	1.48677		0.922	0.532	0.577007		0.381	0.484	1.27034		0.192	0.289	1.50521		0.494	0.499	1.01012		0.401	0.344	0.857855
	0.441	0.468	1.06122		0.521	0.719	1.38004			0.188	0.17	0.904255		0.577	0.629	1.09012		0.672	0.3	0.446429		0.226	0.366	1.61947		0.555	0.287	0.517117		0.418	0.339	0.811005
	0.586	0.673	1.14846		0.752	0.704	0.93617			0.269	0.308	1.14498		0.793	0.495	0.624212		0.182	0.04	0.21978		0.367	0.334	0.910082		0.464	0.048	0.103448		1.087	0.357	0.328427
	0.363	0.439	1.20937		0.346	0.259	0.748555			0.155	0.139	0.896774		0.281	0.15	0.533808		0.492	0.505	1.02642		0.337	0.198	0.587537		1.071	0.599	0.55929		0.633	0.383	0.605055
	0.973	1.228	1.26208		0.54	0.619	1.1463			0.215	0.131	0.609302		0.552	0.409	0.740942		0.378	0.211	0.558201		0.315	0.513	1.62857		0.582	0.457	0.785223		0.327	0.274	0.83792
	0.415	0.342	0.824096		0.711	0.359	0.504923			0.149	0.123	0.825503		0.445	0.504	1.13258		0.57	0.358	0.62807		0.374	0.251	0.671123		0.373	0.299	0.801609		0.307	0.147	0.478827
	0.58	0.707	1.21897		0.737	0.746	1.01221			0.397	0.275	0.692695		0.534	0.177	0.331461		0.216	0.316	1.46296		0.291	0.141	0.484536		0.561	0.717	1.27807		0.437	0.198	0.453089
	0.607	0.371	0.611203		0.263	0.376	1.42966			0.403	0.319	0.791563		0.199	0.293	1.47236		0.271	0.322	1.18819		0.245	0.379	1.54694		0.662	0.601	0.907855		0.202	0.091	0.450495
	0.254	0.488	1.92126		0.585	0.483	0.825641			0.255	0.144	0.564706		0.557	0.266	0.477558		0.465	0.261	0.56129		0.237	0.362	1.52743		0.734	0.154	0.209809		0.261	0.2	0.766284
	0.573	0.54	0.942408		0.23	0.363	1.57826			0.288	0.26	0.902778		0.194	0.1	0.515464		0.128	0.099	0.773438		0.418	0.309	0.739234		0.779	0.823	1.05648		0.2	0.187	0.935
	0.454	0.399	0.878855		0.222	0.388	1.74775			0.354	0.253	0.714689		0.3	0.464	1.54667		0.279	0.185	0.663082		0.21	0.318	1.51429		0.284	0.752	2.64789		0.26	0.334	1.28462
	0.373	0.4	1.07239		0.495	0.52	1.05051			0.266	0.13	0.488722		0.34	0.107	0.314706		0.475	0.253	0.532632		0.147	0.054	0.367347		0.591	0.609	1.03046		0.33	0.318	0.963636
	0.5	0.667	1.334		0.459	0.334	0.727669			0.269	0.212	0.788104		0.306	0.433	1.41503		0.328	0.217	0.661585		0.353	0.309	0.875354		0.45	0.852	1.89333		1.016	1.273	1.25295
	0.301	0.469	1.55814		0.329	0.484	1.47112			0.433	0.261	0.602771		0.486	0.203	0.417695		0.29	0.165	0.568966		0.391	0.205	0.524297		0.277	0.531	1.91697		0.377	0.067	0.177719
	0.489	0.578	1.182		0.455	0.641	1.40879			0.348	0.465	1.33621		0.192	0.317	1.65104		0.522	0.3	0.574713		0.185	0.19	1.02703		0.288	0.446	1.54861		0.43	0.081	0.188372
	0.309	0.38	1.22977		0.519	0.52	1.00193			0.477	0.26	0.545073		0.519	0.418	0.805395		0.694	0.564	0.81268		0.425	0.261	0.614118		0.426	0.511	1.19953		0.397	0.087	0.219144
	0.747	0.854	1.14324		0.616	0.509	0.826299			0.26	0.163	0.626923		0.414	0.514	1.24155		0.704	0.669	0.950284		0.138	0.18	1.30435		0.758	0.123	0.162269		0.297	0.353	1.18855
	0.652	0.707	1.08436		0.247	0.367	1.48583			0.233	0.134	0.575107		0.496	0.118	0.237903		0.656	0.639	0.974085		0.354	0.238	0.672316		0.4	0.742	1.855		0.204	0.132	0.647059
	0.337	0.625	1.8546		0.522	0.314	0.601533			0.321	0.275	0.856698		0.716	0.461	0.643855		0.603	0.22	0.364842		0.334	0.534	1.5988		0.583	0.49	0.84048		0.41	0.302	0.736585
	0.311	0.117	0.376206		0.194	0.144	0.742268			0.496	0.414	0.834677		0.354	0.187	0.528249		0.506	0.297	0.586957		0.28	0.308	1.1		0.41	0.885	2.15854		0.376	0.207	0.550532
	0.267	0.297	1.11236		0.289	0.187	0.647059			0.17	0.049	0.288235		0.374	0.171	0.457219		0.712	0.436	0.61236		0.668	0.617	0.923653		0.283	0.127	0.448763		0.292	0.133	0.455479
	0.194	0.364	1.87629		0.201	0.199	0.99005			0.285	0.355	1.24561		0.664	0.281	0.423193		0.941	0.963	1.02338		0.807	0.498	0.6171		0.647	0.401	0.619784		0.385	0.225	0.584416
	0.297	0.436	1.46801		0.225	0.172	0.764444			0.27	0.167	0.618519		0.296	0.248	0.837838		0.329	0.107	0.325228		0.247	0.086	0.348178		0.311	0.39	1.25402		0.462	0.183	0.396104
	0.237	0.37	1.56118		0.219	0.365	1.66667			0.58	0.424	0.731034		0.401	0.253	0.630923		0.336	0.5	1.4881		0.693	0.827	1.19336		0.294	0.747	2.54082		0.24	0.155	0.645833
	0.627	0.522	0.832536		0.248	0.189	0.762097			0.329	0.219	0.665653		0.391	0.201	0.514066		0.633	0.417	0.658768		0.15	0.149	0.993333		0.29	0.344	1.18621		0.436	0.429	0.983945
	0.446	0.122	0.273543		0.243	0.127	0.522634			0.255	0.307	1.20392		0.443	0.186	0.419865		0.332	0.115	0.346386		0.348	0.511	1.46839		0.656	0.751	1.14482		0.401	0.194	0.483791
	0.358	0.451	1.25978		0.283	0.063	0.222615			0.356	0.272	0.764045		0.405	0.158	0.390123		0.807	0.54	0.669145		0.314	0.101	0.321656		0.435	0.469	1.07816		0.25	0.299	1.196
	0.521	0.466	0.894434		0.241	0.17	0.705394			0.316	0.209	0.661392		0.653	0.6	0.918836		0.417	0.215	0.515588		0.401	0.352	0.877805		0.722	0.777	1.07618		0.271	0.149	0.549815
	0.398	0.163	0.409548		0.22	0.359	1.63182			0.599	0.278	0.464107		0.839	0.707	0.84267		0.282	0.289	1.02482		0.125	0.166	1.328		0.434	0.622	1.43318		0.45	0.222	0.493333
	0.381	0.407	1.06824		0.142	0.161	1.1338			0.501	0.397	0.792415		1.024	0.504	0.492188		0.936	0.557	0.595085		0.202	0.318	1.57426		0.125	0.313	2.504		0.355	0.307	0.864789
	0.188	0.126	0.670213		0.248	0.116	0.467742			0.353	0.273	0.773371		0.674	0.213	0.316024		0.736	0.38	0.516304		0.365	0.566	1.55068		0.336	0.326	0.970238		0.457	0.154	0.33698
	0.464	0.387	0.834052		0.35	0.418	1.19429			0.378	0.261	0.690476		0.659	0.607	0.921093		0.395	0.167	0.422785		0.252	0.454	1.80159		0.453	0.567	1.25166		1.054	0.594	0.563567
	0.186	0.11	0.591398		0.401	0.283	0.705736			0.289	0.337	1.16609		0.563	0.689	1.2238		0.334	0.585	1.7515		0.363	0.582	1.60331		0.331	0.592	1.78852		0.39	0.411	1.05385
	0.378	0.154	0.407407		0.279	0.45	1.6129			0.313	0.392	1.2524		0.409	0.087	0.212714		0.651	0.56	0.860215		0.256	0.411	1.60547		0.537	0.359	0.668529		0.305	0.201	0.659016
	0.203	0.217	1.06897		0.356	0.497	1.39607			0.355	0.418	1.17746		0.317	0.233	0.735016		0.212	0.222	1.04717		0.342	0.357	1.04386		0.34	0.211	0.620588		0.294	0.447	1.52041
	0.293	0.186	0.634812		0.429	0.703	1.63869			0.419	0.465	1.10979		0.333	0.04	0.12012		0.554	0.272	0.490975		0.189	0.106	0.560847		0.215	0.147	0.683721		0.566	0.184	0.325088
	0.174	0.067	0.385057		0.504	0.603	1.19643			0.416	0.345	0.829327		0.091	0.173	1.9011		0.368	0.072	0.195652		0.419	0.525	1.25298		0.311	0.155	0.498392		0.394	0.256	0.649746
	0.28	0.427	1.525		0.504	0.644	1.27778			0.168	0.163	0.970238		0.585	0.26	0.444444		0.237	0.409	1.72574		0.431	0.561	1.30162		0.302	0.625	2.06954		0.549	0.774	1.40984
	0.133	0.207	1.55639		0.347	0.089	0.256484			0.254	0.244	0.96063		0.317	0.328	1.0347		0.522	0.317	0.60728		0.282	0.138	0.489362		0.526	0.386	0.73384		0.56	0.218	0.389286
	0.104	0.087	0.836538		0.665	0.56	0.842105			0.381	0.472	1.23885		0.551	0.099	0.179673		0.559	1.153	2.06261		0.256	0.185	0.722656		0.708	0.596	0.841808		0.581	0.338	0.581756
	0.187	0.26	1.39037		0.3	0.213	0.71			0.233	0.046	0.197425		0.219	0.357	1.63014		0.266	0.181	0.680451		0.414	0.349	0.842995		0.621	0.688	1.10789		0.323	0.295	0.913313
	0.314	0.198	0.630573		0.261	0.471	1.8046			0.277	0.491	1.77256		0.582	0.385	0.661512		0.451	0.305	0.676275		0.232	0.067	0.288793		0.869	0.979	1.12658		0.639	0.313	0.489828
	0.248	0.093	0.375		0.84	0.798	0.95			0.279	0.494	1.77061		0.652	0.453	0.694785		0.373	0.442	1.18499		0.24	0.29	1.20833		0.581	0.396	0.681583		0.35	0.172	0.491429
	0.236	0.267	1.13136		0.349	0.443	1.26934			0.592	0.712	1.2027		0.416	0.503	1.20913		0.779	0.298	0.382542		0.513	0.258	0.502924		0.767	0.587	0.765319		0.415	0.381	0.918072
	0.56	0.568	1.01429		0.603	0.508	0.842454			0.327	0.166	0.507645		0.485	0.4	0.824742		0.335	0.37	1.10448		0.208	0.32	1.53846		0.637	0.67	1.05181		0.398	0.39	0.979899
	0.292	0.565	1.93493		0.471	0.308	0.653928			0.415	0.266	0.640964		0.547	0.433	0.79159		0.603	0.462	0.766169		0.323	0.617	1.91022		0.632	0.685	1.08386		0.43	0.409	0.951163
	0.43	0.476	1.10698		0.54	0.483	0.894444			0.224	0.322	1.4375		0.38	0.231	0.607895		0.55	0.283	0.514545		0.346	0.355	1.02601		0.387	0.118	0.30491		0.334	0.467	1.3982
	0.413	0.384	0.929782		0.478	0.57	1.19247			0.336	0.505	1.50298		0.281	0.403	1.43416		0.827	0.368	0.444982		0.196	0.034	0.173469		0.338	0.191	0.565089		0.477	0.433	0.907757
	0.44	0.677	1.53864		0.665	0.588	0.884211			0.394	0.361	0.916244		0.322	0.307	0.953416		0.639	0.261	0.408451		0.394	0.527	1.33756		0.416	0.637	1.53125		0.581	0.408	0.702238
	0.588	0.471	0.80102		0.444	0.456	1.02703			0.189	0.469	2.48148		0.287	0.253	0.881533		0.337	0.136	0.403561		0.365	0.171	0.468493		0.465	0.32	0.688172		0.253	0.222	0.87747
	0.36	0.264	0.733333		0.29	0.158	0.544828			0.73	0.377	0.516438		0.378	0.35	0.925926		1.03	1.008	0.978641		0.196	0.139	0.709184		0.203	0.199	0.980296		0.287	0.233	0.811847
	0.457	0.355	0.776805		0.37	0.531	1.43514			0.244	0.28	1.14754		0.409	0.32	0.782396		0.752	0.52	0.691489		0.447	0.384	0.85906		0.701	0.659	0.940086		0.467	0.127	0.271949
	0.377	0.512	1.35809		0.738	0.821	1.11247			1.018	0.885	0.869352		0.515	0.36	0.699029		0.504	0.337	0.668651		0.142	0.179	1.26056		0.214	0.541	2.52804		0.504	0.446	0.884921
	0.44	0.446	1.01364		0.49	0.745	1.52041			0.557	0.548	0.983842		0.552	0.313	0.567029		0.844	0.351	0.415877		0.3	0.2	0.666667		0.396	0.25	0.631313		0.399	0.173	0.433584
	0.26	0.307	1.18077		0.439	0.388	0.883827			0.425	0.275	0.647059		0.341	0.127	0.372434		0.613	0.384	0.626427		0.214	0.2	0.934579		0.109	0.192	1.76147		0.293	0.113	0.385666
	0.412	0.312	0.757282		0.498	0.223	0.447791			0.258	0.289	1.12016		0.31	0.453	1.46129		0.5	0.375	0.75		0.406	0.342	0.842365		0.22	0.56	2.54545		0.427	0.233	0.545667
	0.548	0.487	0.888686		0.639	0.613	0.959311			0.23	0.185	0.804348		0.34	0.12	0.352941		0.17	0.161	0.947059		0.173	0.29	1.6763		0.323	0.161	0.498452		0.383	0.117	0.305483
	0.311	0.284	0.913183		0.32	0.133	0.415625			0.701	0.471	0.671897		0.183	0.129	0.704918		0.699	0.491	0.702432		0.338	0.165	0.488166		0.287	0.18	0.627178		0.17	0.222	1.30588
	0.43	0.452	1.05116		0.567	0.668	1.17813			0.181	0.093	0.513812		0.197	0.233	1.18274		0.533	0.144	0.270169		0.418	0.16	0.382775		0.311	0.496	1.59486		0.255	0.179	0.701961
	0.44	0.373	0.847727		0.68	0.477	0.701471			0.42	0.414	0.985714		0.202	0.243	1.20297		0.552	0.589	1.06703		0.155	0.198	1.27742		0.272	0.309	1.13603		0.267	0.123	0.460674
	0.587	0.721	1.22828		0.644	0.618	0.959627			0.133	0.217	1.63158		0.228	0.168	0.736842		0.476	0.499	1.04832		0.29	0.151	0.52069		0.243	0.338	1.39095		0.223	0.238	1.06726
	0.668	0.479	0.717066		0.593	0.739	1.24621			0.233	0.243	1.04292		0.383	0.31	0.809399		0.453	0.096	0.211921		0.481	0.458	0.952183		0.155	0.194	1.25161		0.726	0.384	0.528926
	0.285	0.308	1.0807		0.741	1.04	1.40351			0.129	0.227	1.75969		0.489	0.322	0.658487		0.465	0.345	0.741935		0.322	0.235	0.729814		0.466	0.432	0.927039		0.191	0.13	0.680628
	0.518	0.379	0.73166		0.521	0.72	1.38196			0.36	0.275	0.763889		0.361	0.209	0.578947		0.333	0.35	1.05105		0.172	0.313	1.81977		0.2	0.068	0.34		0.374	0.147	0.393048
	0.478	0.683	1.42887		0.409	0.434	1.06112			0.228	0.302	1.32456		0.3	0.154	0.513333		0.573	0.374	0.652705		0.133	0.241	1.81203		0.493	0.383	0.776876		0.228	0.441	1.93421
	0.529	0.567	1.07183		0.373	0.223	0.597855			0.213	0.212	0.995305		0.646	0.655	1.01393		0.577	0.445	0.771231		0.276	0.286	1.03623		0.275	0.089	0.323636		0.665	0.263	0.395489
	0.439	0.165	0.375854		0.755	0.929	1.23046			0.367	0.221	0.60218		0.595	0.526	0.884034		0.754	0.996	1.32095		0.429	0.236	0.550117		0.155	0.06	0.387097		0.347	0.161	0.463977
	0.409	0.19	0.464548		0.503	0.473	0.940358			0.29	0.203	0.7		0.146	0.092	0.630137		0.631	0.671	1.06339		0.316	0.115	0.363924		0.256	0.234	0.914062		0.427	0.275	0.644028
	0.31	0.196	0.632258		0.458	0.513	1.12009			0.373	0.254	0.680965		0.279	0.061	0.218638		0.649	0.707	1.08937		0.418	0.335	0.801435		0.157	0.056	0.356688		0.401	0.222	0.553616
	0.571	0.547	0.957968		0.58	0.726	1.25172			0.238	0.209	0.878151		0.302	0.176	0.582781		0.872	0.375	0.430046		0.37	0.257	0.694595		0.118	0.109	0.923729		0.126	0.182	1.44444
	0.468	0.665	1.42094		1.09	0.941	0.863303			0.2	0.177	0.885		0.438	0.297	0.678082		0.414	0.585	1.41304		0.275	0.236	0.858182		0.231	0.248	1.07359		0.257	0.224	0.871595
	0.3	0.298	0.993333		1.127	0.48	0.425909			0.297	0.163	0.548822		0.399	0.084	0.210526		0.46	0.378	0.821739		0.189	0.256	1.3545		0.134	0.097	0.723881		0.453	0.322	0.710817
	0.679	0.497	0.731959		0.634	0.434	0.684543			0.324	0.242	0.746914		0.36	0.387	1.075		0.494	0.693	1.40283		0.392	0.367	0.936224		0.82	0.695	0.847561		0.116	0.167	1.43966
	0.533	0.494	0.926829		0.386	0.591	1.53109			0.374	0.248	0.663102		0.24	0.153	0.6375		0.656	0.63	0.960366		0.435	0.265	0.609195		0.455	0.304	0.668132		0.129	0.102	0.790698
	0.323	0.261	0.80805		0.538	0.56	1.04089			0.136	0.163	1.19853		0.398	0.337	0.846734		0.5	0.427	0.854		0.308	0.152	0.493506		0.196	0.409	2.08673		0.47	0.428	0.910638
	0.348	0.321	0.922414		0.364	0.5	1.37363			0.343	0.077	0.22449		0.408	0.075	0.183824		0.724	0.22	0.303867		0.231	0.354	1.53247		0.398	0.462	1.1608		0.275	0.143	0.52
	0.533	0.463	0.868668		1.08	0.42	0.388889			0.145	0.267	1.84138		0.447	0.175	0.391499		0.831	0.595	0.716005		0.395	0.331	0.837975		0.618	0.535	0.865696		0.393	0.362	0.92112
	0.355	0.266	0.749296		0.492	0.396	0.804878			0.226	0.347	1.5354		0.343	0.084	0.244898		0.758	0.716	0.944591		0.313	0.303	0.968051		0.328	0.1	0.304878		0.331	0.12	0.362538
	0.429	0.379	0.88345		0.541	0.389	0.719039			0.388	0.186	0.479381		0.353	0.174	0.492918		0.339	0.288	0.849558		0.286	0.166	0.58042		0.257	0.316	1.22957		0.501	0.301	0.600798
	0.691	0.49	0.709117		0.803	0.095	0.118306			0.113	0.18	1.59292		0.36	0.429	1.19167		0.92	0.827	0.898913		0.378	0.41	1.08466		0.644	0.176	0.273292		0.28	0.307	1.09643
	0.336	0.215	0.639881		0.399	0.374	0.937343			0.145	0.148	1.02069		0.519	0.865	1.66667		0.42	0.127	0.302381		1.01	0.836	0.827723		0.305	0.322	1.05574		0.189	0.144	0.761905
	0.653	0.619	0.947933		0.529	0.359	0.678639			0.239	0.301	1.25941		0.791	0.294	0.371681		0.428	0.279	0.651869		1.038	0.66	0.635838		0.47	0.654	1.39149		0.487	0.41	0.841889
	0.551	0.787	1.42831		0.679	0.326	0.480118			0.318	0.381	1.19811		0.217	0.103	0.474654		0.952	0.441	0.463235		0.5	0.506	1.012		0.283	0.414	1.4629		0.184	0.172	0.934783
	0.14	0.152	1.08571		0.544	0.281	0.516544			0.251	0.371	1.47809		0.24	0.233	0.970833		0.628	0.366	0.582803		0.353	0.424	1.20113		0.293	0.217	0.740614		0.301	0.267	0.887043
	0.329	0.153	0.465046		0.708	0.366	0.516949			0.282	0.387	1.37234		0.319	0.241	0.755486		0.829	0.688	0.829916		0.619	0.652	1.05331		0.474	0.307	0.647679		0.347	0.203	0.585014
	0.584	0.605	1.03596		0.522	0.498	0.954023			0.286	0.274	0.958042		0.194	0.2	1.03093		1.029	0.454	0.441205		0.607	0.495	0.815486		0.4	0.3	0.75		0.41	0.389	0.94878
	0.811	0.435	0.536375		0.685	0.363	0.529927			0.239	0.186	0.778243		0.174	0.22	1.26437		0.934	0.362	0.38758		0.871	0.284	0.326062		0.571	0.525	0.91944		0.631	0.769	1.2187
	0.56	0.614	1.09643		0.415	0.447	1.07711			0.19	0.14	0.736842		0.161	0.085	0.52795		1.107	0.602	0.543812		0.707	0.385	0.544554		0.443	0.448	1.01129		0.313	0.265	0.846645
	0.524	0.446	0.851145		0.537	0.564	1.05028			0.173	0.357	2.06358		0.335	0.15	0.447761		0.689	0.453	0.657475		0.6	0.481	0.801667		0.183	0.162	0.885246		0.157	0.147	0.936306
	0.62	0.575	0.927419		0.604	0.401	0.663907			0.195	0.228	1.16923		0.505	0.487	0.964356		0.487	0.745	1.52977		0.411	0.375	0.912409		0.609	0.488	0.801314		0.17	0.207	1.21765
	0.469	0.499	1.06397		0.611	0.54	0.883797			0.644	0.202	0.313665		0.234	0.063	0.269231		0.235	0.162	0.689362		0.436	0.531	1.21789		0.427	0.383	0.896956		0.288	0.14	0.486111
	0.231	0.25	1.08225		0.621	0.479	0.771337			0.441	0.377	0.854875		0.365	0.259	0.709589		0.471	0.492	1.04459		0.489	0.408	0.834356		0.568	0.335	0.589789		0.44	0.161	0.365909
	0.375	0.243	0.648		0.906	0.344	0.379691			0.301	0.239	0.79402		1.031	0.633	0.613967		0.516	0.414	0.802326		0.429	0.481	1.12121		0.407	0.487	1.19656		0.437	0.135	0.308924
	0.269	0.216	0.802974		0.737	0.291	0.394844			0.332	0.268	0.807229		0.315	0.395	1.25397		0.246	0.322	1.30894		0.394	0.522	1.32487		0.447	0.314	0.702461		0.331	0.377	1.13897
	0.496	0.488	0.983871		0.229	0.211	0.921397			0.667	0.147	0.22039		0.749	0.77	1.02804		0.702	0.573	0.816239		0.724	0.631	0.871547		0.581	0.49	0.843373		0.23	0.248	1.07826
	0.272	0.224	0.823529		0.248	0.227	0.915323			0.23	0.468	2.03478		0.656	0.158	0.240854		0.374	0.47	1.25668		0.447	0.467	1.04474		0.315	0.171	0.542857		0.161	0.411	2.5528
	0.493	0.51	1.03448		0.227	0.196	0.863436			0.118	0.108	0.915254		0.588	0.245	0.416667		0.2	0.233	1.165		0.425	0.473	1.11294		0.346	0.278	0.803468		0.485	0.256	0.527835
	0.29	0.352	1.21379		0.307	0.202	0.65798			0.436	0.297	0.681193		0.305	0.208	0.681967		0.368	0.367	0.997283		0.396	0.085	0.214646		0.316	0.457	1.4462		0.368	0.186	0.505435
	0.36	0.273	0.758333		0.258	0.228	0.883721			0.302	0.159	0.52649		0.758	0.739	0.974934		0.301	0.118	0.392027		0.239	0.391	1.63598		0.443	0.467	1.05418		0.244	0.413	1.69262
	0.3	0.294	0.98		0.281	0.224	0.797153			0.292	0.124	0.424658		0.825	0.416	0.504242		0.18	0.21	1.16667		0.366	0.359	0.980874		0.31	0.163	0.525806		0.48	0.567	1.18125
	0.301	0.233	0.774086		0.348	0.295	0.847701			0.153	0.173	1.13072		0.291	0.352	1.20962		0.326	0.276	0.846626		0.294	0.378	1.28571		0.375	0.311	0.829333		0.574	0.241	0.419861
	0.495	0.278	0.561616		0.214	0.219	1.02336			0.299	0.16	0.535117		0.579	0.495	0.854922		0.266	0.201	0.755639		0.194	0.094	0.484536		0.385	0.22	0.571429		0.384	0.167	0.434896
	0.297	0.353	1.18855		0.497	0.293	0.589537			0.252	0.133	0.527778		0.594	0.487	0.819865		0.328	0.222	0.676829		0.465	0.32	0.688172		0.433	0.298	0.688222		0.15	0.227	1.51333
	0.321	0.406	1.2648		0.473	0.381	0.805497			0.442	0.187	0.423077		0.38	0.134	0.352632		0.379	0.569	1.50132		0.38	0.368	0.968421		0.33	0.602	1.82424		0.247	0.103	0.417004
	0.486	0.505	1.03909		0.214	0.301	1.40654			0.183	0.317	1.73224		0.575	0.707	1.22957		0.288	0.217	0.753472		0.446	0.43	0.964126		0.152	0.139	0.914474		0.28	0.227	0.810714
	0.432	0.36	0.833333		0.481	0.187	0.388773			0.336	0.228	0.678571		0.471	0.251	0.532909		0.649	0.482	0.742681		0.594	0.624	1.05051		0.106	0.099	0.933962		0.157	0.254	1.61783
	0.585	0.477	0.815385		0.299	0.193	0.645485			0.239	0.27	1.12971		0.468	0.423	0.903846		0.301	0.287	0.953488		0.363	0.587	1.61708		0.319	0.146	0.45768		0.157	0.25	1.59236
	0.381	0.487	1.27822		0.36	0.119	0.330556			0.149	0.133	0.892617		0.231	0.212	0.917749		0.435	0.492	1.13103		0.523	0.264	0.50478		0.276	0.18	0.652174		0.183	0.277	1.51366
	0.265	0.276	1.04151		0.107	0.051	0.476636			0.314	0.217	0.691083		0.815	0.839	1.02945		0.761	0.52	0.683311		0.58	0.406	0.7		0.273	0.195	0.714286		0.353	0.422	1.19547
	0.472	0.344	0.728814		0.17	0.204	1.2			0.52	0.335	0.644231		0.193	0.259	1.34197		0.383	0.464	1.21149		0.449	0.466	1.03786		0.261	0.272	1.04215		0.273	0.229	0.838828
	0.373	0.517	1.38606		0.39	0.247	0.633333			0.188	0.384	2.04255		0.898	0.44	0.489978		0.687	0.485	0.705968		0.672	1.041	1.54911		0.19	0.289	1.52105		0.152	0.159	1.04605
	0.595	0.346	0.581513		0.487	0.374	0.767967			0.341	0.252	0.739003		0.2	0.236	1.18		0.643	0.485	0.754277		0.407	0.378	0.928747		0.205	0.121	0.590244		0.907	0.273	0.300992
	0.39	0.431	1.10513		0.275	0.18	0.654545			0.461	0.378	0.819957		0.614	0.394	0.641694		0.677	0.498	0.735598		0.563	0.48	0.852575		0.265	0.28	1.0566		0.18	0.211	1.17222
	0.269	0.265	0.98513		0.312	0.213	0.682692			0.317	0.582	1.83596		0.717	0.508	0.708508		0.632	0.375	0.593354		0.409	0.437	1.06846		0.537	0.572	1.06518		0.305	0.47	1.54098
	0.238	0.31	1.30252		0.387	0.282	0.728682			0.271	0.349	1.28782		0.429	0.636	1.48252		0.692	0.396	0.572254		0.567	0.585	1.03175		0.233	0.293	1.25751		0.503	0.72	1.43141
	0.542	0.48	0.885609		0.259	0.311	1.20077			0.287	0.311	1.08362		0.592	0.62	1.0473		0.546	0.421	0.771062		0.442	0.466	1.0543		0.247	0.082	0.331984		0.934	0.11	0.117773
	0.371	0.432	1.16442		0.342	0.261	0.763158			0.239	0.241	1.00837		0.263	0.518	1.96958		0.271	0.11	0.405904		0.455	0.321	0.705495		0.163	0.367	2.25153		0.483	0.194	0.401656
	0.416	0.358	0.860577		0.397	0.196	0.493703			0.206	0.154	0.747573		0.392	0.779	1.98724		0.311	0.424	1.36334		0.474	0.164	0.345992		0.402	0.407	1.01244		1.241	0.309	0.248993
	0.622	0.736	1.18328		0.285	0.294	1.03158			0.325	0.175	0.538462		0.397	0.444	1.11839		0.111	0.095	0.855856		0.381	0.435	1.14173		0.481	0.367	0.762994		0.427	0.481	1.12646
	0.099	0.007	0.0707071		0.207	0.18	0.869565			0.54	0.468	0.866667		0.631	0.887	1.40571		0.198	0.316	1.59596		0.555	0.223	0.401802		0.537	0.209	0.389199		0.401	0.393	0.98005
	0.23	0.222	0.965217		0.277	0.321	1.15884			0.502	0.422	0.840637		0.783	0.49	0.625798		0.273	0.539	1.97436		0.414	0.581	1.40338		0.694	0.16	0.230548		0.174	0.377	2.16667
	0.122	0.088	0.721311		0.319	0.193	0.605016			0.352	0.332	0.943182		0.363	0.281	0.774105		0.126	0.3	2.38095		0.464	0.586	1.26293		0.13	0.233	1.79231		0.335	0.254	0.758209
	0.24	0.267	1.1125		0.249	0.244	0.97992			0.316	0.318	1.00633		0.38	0.494	1.3		0.123	0.35	2.84553		0.505	0.652	1.29109		0.217	0.236	1.08756		0.267	0.481	1.8015
	0.15	0.222	1.48		0.207	0.252	1.21739			0.414	0.27	0.652174		0.346	0.297	0.858382		0.387	0.6	1.55039		0.55	0.435	0.790909		0.235	0.157	0.668085		0.558	0.215	0.385305
	0.293	0.295	1.00683		0.534	0.249	0.466292			0.304	0.307	1.00987		0.849	0.636	0.749117		0.189	0.326	1.72487		0.777	0.789	1.01544		0.33	0.296	0.89697		0.217	0.397	1.82949
	0.381	0.281	0.737533		0.233	0.342	1.46781			0.479	0.498	1.03967		0.366	0.518	1.4153		0.329	0.494	1.50152		0.794	0.621	0.782116		0.318	0.183	0.575472		0.364	0.427	1.17308
	0.253	0.381	1.50593		0.367	0.305	0.831063			0.069	0.051	0.73913		0.836	0.093	0.111244		0.231	0.406	1.75758		0.83	0.447	0.538554		0.214	0.347	1.6215		0.575	0.361	0.627826
	0.077	0.128	1.66234		0.423	0.147	0.347518			0.113	0.084	0.743363		0.407	0.472	1.15971		0.135	0.347	2.57037		0.51	0.552	1.08235		0.363	0.275	0.757576		0.208	0.3	1.44231
	0.041	0.339	8.26829		0.228	0.256	1.12281			0.404	0.133	0.329208		0.361	0.455	1.26039		0.205	0.314	1.53171		0.623	0.533	0.855538		0.258	0.171	0.662791		0.293	0.301	1.0273
	0.225	0.348	1.54667		0.298	0.288	0.966443			0.201	0.103	0.512438		0.349	0.477	1.36676		0.129	0.198	1.53488		0.325	0.351	1.08		0.527	0.2	0.379507		0.364	0.171	0.46978
	0.201	0.09	0.447761		0.317	0.239	0.753943			0.489	0.253	0.517382		0.435	0.641	1.47356		0.314	0.429	1.36624		0.47	0.455	0.968085		0.597	0.234	0.39196		0.362	0.31	0.856354
	0.238	0.188	0.789916		0.32	0.256	0.8			0.644	0.122	0.189441		0.353	0.695	1.96884		0.234	0.286	1.22222		0.825	0.639	0.774545		0.348	0.233	0.66954		0.375	0.338	0.901333
	0.381	0.286	0.750656		0.362	0.296	0.81768			0.358	0.085	0.23743		0.622	0.573	0.921222		0.314	0.452	1.43949		0.448	0.458	1.02232		0.251	0.127	0.505976		0.284	0.621	2.18662
	0.204	0.097	0.47549		0.434	0.168	0.387097			0.238	0.104	0.436975		0.24	0.445	1.85417		0.129	0.11	0.852713		0.341	0.379	1.11144		0.192	0.277	1.44271		0.335	0.297	0.886567
	0.231	0.367	1.58874		0.275	0.133	0.483636			0.241	0.102	0.423237		0.499	0.558	1.11824		0.258	0.414	1.60465		0.614	0.418	0.680782		0.46	0.238	0.517391		0.384	0.456	1.1875
	0.394	0.413	1.04822		0.447	0.2	0.447427			0.506	0.176	0.347826		0.443	0.501	1.13093		0.143	0.249	1.74126		0.623	0.853	1.36918		0.285	0.292	1.02456		0.685	0.387	0.564964
	0.205	0.218	1.06341		0.28	0.273	0.975			0.158	0.239	1.51266		0.804	0.722	0.89801		0.265	0.441	1.66415		0.703	0.501	0.71266		0.259	0.171	0.660232		0.254	0.516	2.0315
	0.429	0.587	1.3683		0.34	0.354	1.04118			0.24	0.274	1.14167		0.229	0.431	1.8821		0.257	0.55	2.14008		0.498	0.118	0.236948		0.493	0.326	0.661258		0.235	0.2	0.851064
	0.324	0.544	1.67901		0.344	0.4	1.16279			0.503	0.508	1.00994		0.332	0.328	0.987952		0.228	0.259	1.13596		0.631	0.265	0.419968		0.372	0.208	0.55914		0.153	0.608	3.97386
	0.234	0.248	1.05983		0.35	0.223	0.637143			0.522	0.373	0.714559		0.464	0.137	0.295259		0.167	0.254	1.52096		0.609	0.429	0.704433		0.165	0.179	1.08485		0.459	0.147	0.320261
	0.355	0.55	1.5493		0.228	0.082	0.359649			0.131	0.05	0.381679		0.608	0.795	1.30757		0.208	0.395	1.89904		0.316	0.401	1.26899		0.203	0.174	0.857143		0.14	0.27	1.92857
	0.243	0.365	1.50206		0.26	0.253	0.973077			0.44	0.467	1.06136		0.526	0.385	0.731939		0.297	0.546	1.83838		0.324	0.358	1.10494		0.369	0.312	0.845528		0.259	0.198	0.764479
	0.428	0.648	1.51402		0.243	0.226	0.930041			0.438	0.178	0.406393		0.418	0.373	0.892344		0.25	0.272	1.088		0.503	0.296	0.588469		0.548	0.346	0.631387		0.367	0.33	0.899183
	0.208	0.157	0.754808		0.243	0.375	1.54321			0.425	0.3	0.705882		0.556	0.598	1.07554		0.102	0.329	3.22549		0.56	0.453	0.808929		0.198	0.289	1.4596		0.241	0.274	1.13693
	0.531	0.502	0.945386		0.228	0.252	1.10526			0.434	0.161	0.370968		0.377	0.49	1.29973		0.085	0.398	4.68235		0.658	0.758	1.15198		0.239	0.215	0.899582		0.263	0.209	0.794677
	0.42	0.564	1.34286		0.341	0.271	0.794721			0.181	0.289	1.59669		0.191	0.363	1.90052		0.111	0.35	3.15315		0.248	0.23	0.927419		0.173	0.241	1.39306		0.164	0.31	1.89024
	0.437	0.632	1.44622		0.317	0.107	0.337539			0.461	0.275	0.596529		0.327	0.075	0.229358		0.187	0.449	2.40107		0.394	0.354	0.898477		0.189	0.123	0.650794		0.154	0.318	2.06494
	0.177	0.167	0.943503		0.212	0.138	0.650943			0.452	0.303	0.670354		0.895	0.948	1.05922		0.279	0.317	1.1362		0.209	0.188	0.899522		0.359	0.294	0.818942		0.335	0.25	0.746269
	0.448	0.115	0.256696		0.216	0.234	1.08333			0.201	0.146	0.726368		0.471	0.14	0.29724		0.276	0.242	0.876812		0.436	0.474	1.08716		0.219	0.322	1.47032		0.252	0.42	1.66667
	0.253	0.425	1.67984		0.308	0.275	0.892857			0.356	0.441	1.23876		0.247	0.163	0.659919		0.144	0.319	2.21528		0.324	0.089	0.274691		0.329	0.182	0.553191		0.406	0.353	0.869458
	0.337	0.4	1.18694		0.448	0.391	0.872768			0.359	0.473	1.31755		0.396	0.472	1.19192		0.251	0.31	1.23506		0.368	0.434	1.17935		0.167	0.239	1.43114		0.44	0.327	0.743182
	0.161	0.171	1.06211		0.421	0.327	0.776722			0.364	0.14	0.384615		0.585	0.283	0.483761		0.523	0.344	0.657744		0.435	0.457	1.05057		0.215	0.277	1.28837		0.205	0.433	2.1122
	0.356	0.572	1.60674		0.459	0.34	0.740741			0.235	0.174	0.740426		0.623	0.537	0.861958		0.335	0.307	0.916418		0.453	0.376	0.830022		0.292	0.244	0.835616		1.009	0.434	0.430129
	0.24	0.186	0.775		0.423	0.267	0.631206			0.425	0.392	0.922353		0.352	0.212	0.602273		0.384	0.502	1.30729		0.46	0.169	0.367391		0.224	0.107	0.477679		0.351	0.158	0.450142
	0.244	0.216	0.885246		0.667	0.415	0.622189			0.394	0.18	0.456853		0.589	0.526	0.893039		0.119	0.221	1.85714		0.547	0.454	0.829982		0.514	0.273	0.531128		0.366	0.567	1.54918
	0.28	0.107	0.382143		0.354	0.274	0.774011			0.243	0.081	0.333333		0.573	0.447	0.780105		0.281	0.424	1.5089		0.536	0.419	0.781716		0.2	0.063	0.315		0.569	0.196	0.344464
	0.377	0.419	1.11141		0.303	0.216	0.712871			0.625	0.51	0.816						0.326	0.137	0.420245		0.17	0.122	0.717647		0.367	0.273	0.743869		0.258	0.375	1.45349
	0.359	0.492	1.37047		0.28	0.403	1.43929			0.152	0.263	1.73026						0.308	0.201	0.652597		0.362	0.503	1.3895		0.421	0.178	0.422803		0.354	0.413	1.16667
	0.648	0.514	0.79321		0.3	0.266	0.886667			0.365	0.143	0.391781						0.438	0.215	0.490868		0.816	0.836	1.02451		0.227	0.181	0.797357		0.2	0.392	1.96
	0.424	0.307	0.724057		0.709	0.483	0.681241			0.516	0.683	1.32364						0.327	0.142	0.434251		0.161	0.114	0.708075		0.294	0.163	0.554422		0.379	0.118	0.311346
	0.419	0.424	1.01193		0.258	0.219	0.848837			0.378	0.457	1.20899						0.241	0.255	1.05809		0.553	0.351	0.63472		0.213	0.18	0.84507		0.254	0.261	1.02756
	0.211	0.391	1.85308		0.433	0.26	0.600462			0.43	0.242	0.562791						0.193	0.289	1.49741		0.614	0.263	0.428339		0.24	0.2	0.833333		0.285	0.109	0.382456
	0.396	0.176	0.444444		0.309	0.435	1.40777			0.302	0.293	0.970199						0.226	0.195	0.862832		0.719	0.494	0.687065		0.161	0.096	0.596273		0.161	0.1	0.621118
	0.255	0.043	0.168627		0.337	0.281	0.833828			0.526	0.422	0.802281						0.344	0.078	0.226744		0.707	0.952	1.34653		0.433	0.234	0.540416		0.22	0.093	0.422727
	0.265	0.405	1.5283		0.28	0.252	0.9			0.313	0.596	1.90415						0.322	0.054	0.167702		0.195	0.209	1.07179		0.226	0.391	1.73009		0.107	0.298	2.78505
	0.726	0.496	0.683196		0.325	0.264	0.812308			0.461	0.221	0.479393						0.227	0.151	0.665198		0.248	0.203	0.818548		0.208	0.233	1.12019		0.592	0	0
	0.215	0.337	1.56744		0.324	0.146	0.450617			0.401	0.283	0.705736						0.152	0.22	1.44737		0.259	0.18	0.694981		0.475	0.215	0.452632		0.129	0.189	1.46512
	0.505	0.379	0.750495		0.472	0.261	0.552966			0.517	0.613	1.18569						0.227	0.188	0.828194		0.448	0.467	1.04241		0.259	0.311	1.20077		0.302	0.253	0.837748
	0.4	0.389	0.9725		0.648	0.394	0.608025			0.43	0.327	0.760465						0.174	0.257	1.47701		0.673	0.386	0.573551		0.307	0.094	0.306189		0.284	0.241	0.848592
	0.381	0.452	1.18635		0.814	0.55	0.675676			0.24	0.177	0.7375						0.271	0.172	0.634686		0.324	0.312	0.962963		0.209	0.174	0.832536		0.489	0.289	0.591002
	0.142	0.141	0.992958		0.602	0.721	1.19767			0.259	0.06	0.23166						0.4	0.137	0.3425		0.465	0.462	0.993548		0.396	0.511	1.2904		0.332	0.131	0.394578
	0.115	0.468	4.06957		1.04	0.843	0.810577			0.526	0.251	0.477186						0.299	0.151	0.505017		0.2	0.09	0.45		0.302	0.149	0.493377		0.453	0.3	0.662252
	0.333	0.396	1.18919		0.561	0.395	0.7041			0.38	0.297	0.781579						0.25	0.103	0.412		0.581	0.625	1.07573		0.358	0.31	0.865922		0.236	0.229	0.970339
	0.487	0.523	1.07392		0.762	0.415	0.544619			0.467	0.434	0.929336						0.288	0.34	1.18056		0.626	0.579	0.92492		0.327	0.18	0.550459		0.224	0.373	1.66518
	0.331	0.203	0.613293		0.768	0.878	1.14323			0.308	0.332	1.07792						0.533	0.193	0.362101		0.363	0.447	1.2314		0.298	0.227	0.761745		0.221	0.139	0.628959
	0.259	0.045	0.173745		1.032	0.462	0.447674			0.307	0.246	0.801303						0.398	0.253	0.635678		0.233	0.319	1.3691		0.19	0.157	0.826316		0.337	0.231	0.68546
	0.385	0.439	1.14026		0.614	0.516	0.840391			0.348	0.284	0.816092						0.316	0.157	0.496835		0.434	0.409	0.942396		0.541	0.307	0.567468		0.223	0.235	1.05381
	0.123	0.344	2.79675		0.801	0.587	0.732834			0.359	0.501	1.39554						0.337	0.125	0.37092		0.663	0.137	0.206637		0.503	0.213	0.423459		0.274	0.165	0.60219
	0.477	0.409	0.857442		0.77	0.687	0.892208			0.565	0.215	0.380531						0.286	0.205	0.716783		0.293	0.279	0.952218		0.236	0.331	1.40254		0.401	0.136	0.339152
	0.326	0.407	1.24847		1.051	0.823	0.783064			0.198	0.259	1.30808						0.224	0.06	0.267857		0.584	0.801	1.37158		0.654	0.261	0.399083		0.133	0.149	1.1203
	0.367	0.46	1.25341		0.695	0.682	0.981295			0.46	0.328	0.713043						0.274	0.048	0.175182		0.739	0.39	0.52774		0.251	0.074	0.294821		0.313	0.267	0.853035
	0.109	0.14	1.2844							0.243	0.46	1.893						0.199	0.311	1.56281		0.242	0.325	1.34298		0.308	0.22	0.714286		0.217	0.139	0.640553
	0.3	0.394	1.31333							0.4	0.336	0.84						0.242	0.241	0.995868		0.153	0.18	1.17647		0.325	0.228	0.701538		0.274	0.021	0.0766423
	0.54	0.387	0.716667							0.205	0.289	1.40976						0.216	0.057	0.263889		0.46	0.581	1.26304		0.284	0.267	0.940141		0.138	0.166	1.2029
	0.417	0.377	0.904077							0.285	0.361	1.26667						0.169	0.21	1.2426		0.48	0.567	1.18125		0.233	0.105	0.450644		0.112	0.222	1.98214
	0.358	0.444	1.24022							0.222	0.311	1.4009						0.212	0.055	0.259434						0.127	0.215	1.69291		0.287	0.182	0.634146
	0.361	0.488	1.3518							0.374	0.251	0.671123						0.222	0.245	1.1036						0.227	0.228	1.00441		0.141	0.094	0.666667
	0.507	0.452	0.891519							0.265	0.19	0.716981						0.274	0.089	0.324818						0.16	0.167	1.04375		0.276	0.141	0.51087
	0.233	0.284	1.21888							0.448	0.549	1.22545						0.159	0.215	1.3522						0.248	0.12	0.483871		0.163	0.156	0.957055
	0.135	0.413	3.05926							0.349	0.285	0.816619						0.238	0.281	1.18067						0.187	0.081	0.433155		0.213	0.154	0.723005
	0.414	0.449	1.08454							0.396	0.515	1.30051						0.165	0.17	1.0303						0.401	0.274	0.683292		0.182	0.109	0.598901
	0.143	0.373	2.60839							0.23	0.278	1.2087						0.366	0.266	0.726776						0.294	0.208	0.707483		0.211	0.13	0.616114
	0.449	0.367	0.817372							0.283	0.401	1.41696						0.285	0.241	0.845614						0.193	0.167	0.865285		0.153	0.098	0.640523
	0.289	0.488	1.68858							0.31	0.248	0.8						0.256	0.165	0.644531						0.147	0.186	1.26531		0.202	0.034	0.168317
	0.262	0.265	1.01145							0.24	0.251	1.04583						0.362	0.201	0.555249						0.471	0.144	0.305732		0.085	0.117	1.37647
	0.201	0.5	2.48756							0.466	0.161	0.345494						0.208	0.114	0.548077						0.153	0.195	1.27451		0.613	0.415	0.676998
	0.401	0.37	0.922693							0.151	0.102	0.675497						0.269	0.191	0.710037						0.42	0.302	0.719048		0.246	0.154	0.626016
	0.346	0.538	1.55491							0.415	0.156	0.375904						0.217	0.241	1.1106						0.454	0.415	0.914097		0.193	0.11	0.569948
	0.098	0.217	2.21429							0.419	0.509	1.2148						0.611	0.182	0.297872						0.201	0.212	1.05473		0.21	0.256	1.21905
	0.196	0.736	3.7551							0.381	0.376	0.986877						0.254	0.301	1.18504						0.4	0.275	0.6875		0.287	0.194	0.675958
	0.201	0.334	1.66169							0.411	0.206	0.501217						0.24	0.205	0.854167						0.273	0.147	0.538462		0.217	0.174	0.801843
	0.265	0.662	2.49811							0.189	0.283	1.49735						0.146	0.146	1						0.265	0.21	0.792453		0.137	0.147	1.07299
	0.299	0.444	1.48495							0.484	0.469	0.969008						0.182	0.124	0.681319						0.407	0.295	0.724816		0.295	0.23	0.779661
	0.165	0.114	0.690909							0.608	0.59	0.970395						0.357	0.157	0.439776						0.189	0.214	1.13228		0.095	0.213	2.24211
	0.213	0.253	1.18779							0.292	0.247	0.84589						0.152	0.156	1.02632						0.242	0.147	0.607438		0.196	0.279	1.42347
	0.256	0.632	2.46875							0.251	0.39	1.55378						0.429	0.255	0.594406						0.243	0.284	1.16872
	0.542	0.46	0.848708							0.205	0.314	1.53171						0.17	0.034	0.2						0.34	0.191	0.561765
	0.505	0.467	0.924752							0.94	0.49	0.521277						0.17	0.12	0.705882						0.181	0.206	1.13812
	0.194	0.489	2.52062							0.518	0.407	0.785714						0.227	0.219	0.964758						0.344	0.242	0.703488
	0.521	0.501	0.961612							0.648	0.415	0.640432						0.113	0.065	0.575221						0.301	0.158	0.524917
	0.291	0.469	1.61168							0.655	0.555	0.847328						0.244	0.146	0.598361						0.165	0.235	1.42424
	0.751	0.516	0.687084							0.189	0.066	0.349206						0.196	0.099	0.505102						0.408	0.214	0.52451
	0.287	0.54	1.88153							0.235	0.057	0.242553						0.235	0.253	1.0766						0.351	0.309	0.880342
	0.159	0.489	3.07547							0.452	0.416	0.920354						0.304	0.146	0.480263						0.326	0.151	0.46319
	0.414	0.409	0.987923							0.245	0.084	0.342857						0.122	0.097	0.795082						0.527	0.304	0.57685
	0.157	0.409	2.6051							0.16	0.265	1.65625						0.262	0.195	0.744275						0.167	0.254	1.52096
	0.259	0.332	1.28185							0.244	0.063	0.258197						0.367	0.112	0.305177						0.251	0.347	1.38247
	0.42	0.4	0.952381							0.383	0.196	0.511749						0.373	0.177	0.474531						0.18	0.264	1.46667
	0.425	0.405	0.952941							0.315	0.459	1.45714						0.33	0.099	0.3						0.291	0.285	0.979381
	0.345	0.373	1.08116							0.265	0.4	1.50943						0.512	0.111	0.216797						0.231	0.115	0.497835
	0.178	0.184	1.03371							0.412	0.133	0.322816						0.335	0.134	0.4
	0.453	0.408	0.900662							0.233	0.35	1.50215
	0.448	0.605	1.35045							0.306	0.298	0.973856
	0.307	0.259	0.843648							0.112	0.097	0.866071
	0.254	0.337	1.32677							0.365	0.147	0.40274
	0.52	0.677	1.30192							0.27	0.247	0.914815
	0.429	0.415	0.967366							0.292	0.076	0.260274
	0.316	0.483	1.52848							0.291	0.376	1.2921
	0.464	0.571	1.2306							0.33	0.292	0.884848
	0.173	0.105	0.606936							0.251	0.188	0.749004
	0.113	0.173	1.53097							0.19	0.101	0.531579
										0.375	0.262	0.698667
										0.206	0.154	0.747573
										0.325	0.175	0.538462
										0.54	0.468	0.866667
										0.502	0.422	0.840637
										0.352	0.332	0.943182
										0.316	0.318	1.00633
										0.414	0.27	0.652174
										0.304	0.307	1.00987
										0.479	0.498	1.03967
										0.069	0.051	0.73913
										0.113	0.084	0.743363
										0.179	0.361	2.01676
										0.404	0.133	0.329208
										0.201	0.103	0.512438
										0.489	0.253	0.517382
										0.644	0.122	0.189441
										0.358	0.085	0.23743

## Sheet: Statistical analysis
CldU and IdU track lengths were calculated using ImageJ line tool and their ratio indicates the extent of fork protection in each sample.
Ratio = 1 indicates fork protection
Ratio < 1 indicates fork degradation
1	Table Analyzed	Data 1
	Column B	shRNF20
	vs.	vs.
	Column A	shControl
	Mann Whitney test
	P value	<0.0001
	Exact or approximate P value?	Approximate
	P value summary	****
	Significantly different (P < 0.05)?	Yes
	One- or two-tailed P value?	Two-tailed
	Sum of ranks in column A,B	58529 , 34999
	Mann-Whitney U	16663
	Difference between medians
	Median of column A	1.036, n=241
	Median of column B	0.8477, n=191
	Difference: Actual	-0.1883
	Difference: Hodges-Lehmann	-0.1801
2	Table Analyzed	Data 1
	Column C	shRAD51C
	vs.	vs.
	Column A	shControl
	Mann Whitney test
	P value	<0.0001
	Exact or approximate P value?	Approximate
	P value summary	****
	Significantly different (P < 0.05)?	Yes
	One- or two-tailed P value?	Two-tailed
	Sum of ranks in column A,C	68365 , 56385
	Mann-Whitney U	22974
	Difference between medians
	Median of column A	1.036, n=241
	Median of column C	0.8227, n=258
	Difference: Actual	-0.2132
	Difference: Hodges-Lehmann	-0.1891
3	Table Analyzed	Data 1
	Column D	shXRCC2
	vs.	vs.
	Column A	shControl
	Mann Whitney test
	P value	0.0026
	Exact or approximate P value?	Approximate
	P value summary	**
	Significantly different (P < 0.05)?	Yes
	One- or two-tailed P value?	Two-tailed
	Sum of ranks in column A,D	56593 , 38674
	Mann-Whitney U	19564
	Difference between medians
	Median of column A	1.036, n=241
	Median of column D	0.9346, n=195
	Difference: Actual	-0.1014
	Difference: Hodges-Lehmann	-0.118
4	Table Analyzed	Data 1
	Column E	shXRCC3
	vs.	vs.
	Column A	shControl
	Mann Whitney test
	P value	<0.0001
	Exact or approximate P value?	Approximate
	P value summary	****
	Significantly different (P < 0.05)?	Yes
	One- or two-tailed P value?	Two-tailed
	Sum of ranks in column A,E	63088 , 48069
	Mann-Whitney U	21504
	Difference between medians
	Median of column A	1.036, n=241
	Median of column E	0.8453, n=230
	Difference: Actual	-0.1907
	Difference: Hodges-Lehmann	-0.167
5	Table Analyzed	Data 1
	Column F	shRNF20 +shRAD51C
	vs.	vs.
	Column B	shRNF20
	Mann Whitney test
	P value	0.1048
	Exact or approximate P value?	Approximate
	P value summary	ns
	Significantly different (P < 0.05)?	No
	One- or two-tailed P value?	Two-tailed
	Sum of ranks in column B,F	35767 , 28136
	Mann-Whitney U	14275
	Difference between medians
	Median of column B	0.8477, n=191
	Median of column F	0.7813, n=166
	Difference: Actual	-0.06645
	Difference: Hodges-Lehmann	-0.06822
6	Table Analyzed	Data 1
	Column G	shRNF20 + shXRCC2
	vs.	vs.
	Column B	shRNF20
	Mann Whitney test
	P value	0.1622
	Exact or approximate P value?	Approximate
	P value summary	ns
	Significantly different (P < 0.05)?	No
	One- or two-tailed P value?	Two-tailed
	Sum of ranks in column B,G	41836 , 46154
	Mann-Whitney U	20048
	Difference between medians
	Median of column B	0.8477, n=191
	Median of column G	0.7609, n=228
	Difference: Actual	-0.0868
	Difference: Hodges-Lehmann	-0.05335
7	Table Analyzed	Data 1
	Column H	shRNF20 + shXRCC3
	vs.	vs.
	Column B	shRNF20
	Mann Whitney test
	P value	0.0955
	Exact or approximate P value?	Approximate
	P value summary	ns
	Significantly different (P < 0.05)?	No
	One- or two-tailed P value?	Two-tailed
	Sum of ranks in column B,H	40837 , 41785
	Mann-Whitney U	18565
	Difference between medians
	Median of column B	0.8477, n=191
	Median of column H	0.7907, n=215
	Difference: Actual	-0.057
	Difference: Hodges-Lehmann	-0.0638
