# Supplementary material for: RNF20-mediated H2B monoubiquitination protects stalled forks from degradation and promotes fork restart
Source: EMBO Rep. 2025 Jun 10;26(15):3773–803. doi: 10.1038/s44319-025-00497-3 (PMC12331980; doi:10.1038/s44319-025-00497-3)
Supplement: Supplementary file 7 — Source data Fig. 4 [file 44319_2025_497_MOESM7_ESM.zip › 4B/Fork restart assay with RNF20 and RAD51 paralogs co-depletion DNA fiber calculation.xlsx]

## Sheet: Sheet1
			Control1				shRNF20.1					sh51C					shX3					shRNF2+51C 1						shRNF2+X3 1
	Image no	Stalled	Restarted	New origin			Image no	Stalled	Restarted	New origin		Image no	Stalled	Restarted	New origin		Image no	Stalled	Restarted	New origin		Image no	Stalled	Restarted	New origin			Image no	Stalled	Restarted	New origin
	74	0	9	1			40	7	2	0		24	8	3								59	9	8	1			89	14	8	1
	73	0	8	0			42	5	9	0		23	7	6								62	8	8	0			88	8	6	1
	76	2	18	1			41	3	3	0		21	6	12	2		53	8	8	1		63	4	5				93	9	13	2
	76	2	17	1			44	8	15	0		20	6	5	5		50	6	6	1		65	5	6	1			92	6	14
	77	1	12	0			43	9	13	3		19	11	5	1		49	11	10			64	6	6	1			91	6	7
	90	9	13	1				32	42	3			38	31	8		48	9	16	1		66	15	9	0			94	11	11	2
		14	77	4														34	40	3		68	4	8	0			96	9	22	2
		25	137.5	7.14286	95			20.7792	27.2727	1.94805			35.8491	29.2453	7.54717							67	11	8	0			95	11	12	0
		15.3846	84.6154					43.2432	56.7568				55.0725	44.9275				29.0598	34.188	2.5641			62	58	3	123			74	93	8
																		44.1558	51.9481
							shRNF20.2																50.4065	47.1545	2.43902				42.2857	53.1429	4.57143
			Control2				Image no	Stalled	Restarted	New origin													51.6667	48.3333					44.3114	55.6886
	Image no	Stalled	Restarted	New origin			33	1	11	0
	83	0	8	1			35	4	15	3							shX3 2					shRNF2+51C 2						shRNF2+X3 2
	89	7	18	0			34	9	7	0		sh51C 2					Image no	Stalled	Restarted	New origin		Image no	Stalled	Restarted	New origin			Image no	Stalled	Restarted	New origin
	91	2	6	1			37	7	6	1		Image no	Stalled	Restarted	New origin		44	11	15	3		28	16	12	0			13	11	14	1
	93	4	11	0			39	6	6	1		16	5	9	1		42	7	16	1		32	6	13	1			11	5	9	0
	92	3	10	2				27	45			14	5	4			41	11	20	0		31	9	13	1			16	4	16	1
		16	53	4								10	19	10				29	51	4		30	7	11	0
								37.5	62.5			13	9	7								29	11	10	0			14	13	24	0
		16.1616	53.5354	4.0404								12	4	9				37.5887	55.3191	7.0922			49	59	2	110		8	9	22	4
		23.1884	76.8116				shRNF20.3						42	39	1			36.25	63.75									10	4	5	2
							Image no	Stalled	Restarted	New origin													44.5455	53.6364	1.81818			9	4	11	1
					73		52	11	11				34.7107	32.2314	0.826446		shX3 3						45.3704	54.6296					50	101	9
			Control3				58	3	18				51.8519	48.1481			Image no	Stalled	Restarted	New origin		shRNF2+51C 3
	Image no	Stalled	Restarted	New origin			54	7	19								51	11	12			Image no	Stalled	Restarted	New origin				31.25	63.125	5.625
	92	3	10	2			50	8	8			sh51C 3					52	9	8			85	7	13	1				33.1126	66.8874
	75	2	36	1				29	56			Image no	Stalled	Restarted	New origin		43	7	8	0		83	10	14	4			shRNF2+X3 3
	84	4	10	0								26	8	5			47	13	9	5		79	9	9	1			Image no	Stalled	Restarted	New origin
		9	56					34.1176	65.8824			27	6	10			45	4	10	1		77	11	5	0			45	7	9	2
												19	11	5	1			44	47			74	6	14				44	5	12	0
		13.8462	86.1538									17	12	10								71	7	14	1			46	3	9	1
													37	30				48.3516	51.6484				50	69	7	126		48	8	6	1
													55.2239	44.7761									39.6825	54.7619	5.55556			47	4	5	0
																							42.0168	57.9832				49	9	7	0
																													36	48	4
																													40.9091	54.5455	4.54545
																													42.8571	57.1429

## Sheet: Sheet2
Stalled and restarted forks were calculated as percentage of total forks (stalled+restarted).
2 way ANOVA with Tukey's multiple comparison test was used to find the statistical difference between means of different groups.
Table Analyzed	Data 3
Two-way ANOVA	Ordinary
Alpha	0.05
Source of Variation	% of total variation	P value	P value summary	Significant?
Interaction	52.08	<0.0001	****	Yes
Row Factor	0.1146	0.9947	ns	No
Column Factor	40.97	<0.0001	****	Yes
ANOVA table	SS	DF	MS	F (DFn, DFd)	P value
Interaction	4572	5	914.5	F (5, 24) = 36.56	P<0.0001
Row Factor	10.06	5	2.012	F (5, 24) = 0.08044	P=0.9947
Column Factor	3597	1	3597	F (1, 24) = 143.8	P<0.0001
Residual	600.2	24	25.01
Difference between column means
Mean of Stalled	39.7
Mean of Restarted	59.69
Difference between means	-19.99
SE of difference	1.667
95% CI of difference	-23.43 to -16.55
Data summary
Number of columns (Column Factor)	2
Number of rows (Row Factor)	6
Number of values	36
Within each column, compare rows (simple effects within columns)
Number of families	2
Number of comparisons per family	15
Alpha	0.05
Tukey's multiple comparisons test	Mean Diff.	95.00% CI of diff.	Below threshold?	Summary	Adjusted P Value
Stalled
shControl vs. shRNF20	-20.81	-33.44 to -8.189	Yes	***	0.0004
shControl vs. shRAD51C	-36.16	-48.79 to -23.53	Yes	****	<0.0001
shControl vs. shXRCC3	-24.87	-37.50 to -12.25	Yes	****	<0.0001
shControl vs. shRNF20 + shRAD51C	-28.88	-41.50 to -16.25	Yes	****	<0.0001
shControl vs. shRNF20 + shXRCC3	-22.62	-35.25 to -9.995	Yes	***	0.0001
shRNF20 vs. shRAD51C	-15.35	-27.97 to -2.721	Yes	*	0.011
shRNF20 vs. shXRCC3	-4.057	-16.68 to 8.568	No	ns	0.9155
shRNF20 vs. shRNF20 + shRAD51C	-8.064	-20.69 to 4.561	No	ns	0.3847
shRNF20 vs. shRNF20 + shXRCC3	-1.807	-14.43 to 10.82	No	ns	0.9976
shRAD51C vs. shXRCC3	11.29	-1.336 to 23.91	No	ns	0.0986
shRAD51C vs. shRNF20 + shRAD51C	7.282	-5.344 to 19.91	No	ns	0.4943
shRAD51C vs. shRNF20 + shXRCC3	13.54	0.9139 to 26.16	Yes	*	0.0306
shXRCC3 vs. shRNF20 + shRAD51C	-4.008	-16.63 to 8.618	No	ns	0.9194
shXRCC3 vs. shRNF20 + shXRCC3	2.25	-10.38 to 14.88	No	ns	0.9932
shRNF20 + shRAD51C vs. shRNF20 + shXRCC3	6.258	-6.368 to 18.88	No	ns	0.6478
Restarted
shControl vs. shRNF20	20.81	8.189 to 33.44	Yes	***	0.0004
shControl vs. shRAD51C	36.96	24.34 to 49.59	Yes	****	<0.0001
shControl vs. shXRCC3	27.76	15.13 to 40.38	Yes	****	<0.0001
shControl vs. shRNF20 + shRAD51C	28.88	16.25 to 41.50	Yes	****	<0.0001
shControl vs. shRNF20 + shXRCC3	22.62	9.995 to 35.25	Yes	***	0.0001
shRNF20 vs. shRAD51C	16.15	3.524 to 28.77	Yes	**	0.0069
shRNF20 vs. shXRCC3	6.943	-5.682 to 19.57	No	ns	0.5446
shRNF20 vs. shRNF20 + shRAD51C	8.064	-4.561 to 20.69	No	ns	0.3847
shRNF20 vs. shRNF20 + shXRCC3	1.807	-10.82 to 14.43	No	ns	0.9976
shRAD51C vs. shXRCC3	-9.206	-21.83 to 3.419	No	ns	0.2509
shRAD51C vs. shRNF20 + shRAD51C	-8.085	-20.71 to 4.540	No	ns	0.3819
shRAD51C vs. shRNF20 + shXRCC3	-14.34	-26.97 to -1.717	Yes	*	0.0196
shXRCC3 vs. shRNF20 + shRAD51C	1.122	-11.50 to 13.75	No	ns	0.9998
shXRCC3 vs. shRNF20 + shXRCC3	-5.136	-17.76 to 7.489	No	ns	0.8041
shRNF20 + shRAD51C vs. shRNF20 + shXRCC3	-6.258	-18.88 to 6.368	No	ns	0.6478
