# Supplementary material for: RNF20-mediated H2B monoubiquitination protects stalled forks from degradation and promotes fork restart
Source: EMBO Rep. 2025 Jun 10;26(15):3773–803. doi: 10.1038/s44319-025-00497-3 (PMC12331980; doi:10.1038/s44319-025-00497-3)
Supplement: Supplementary file 7 — Source data Fig. 4 [file 44319_2025_497_MOESM7_ESM.zip › 4C/RNF20 SIRF in RAD51C depleted cells calculation.xlsx]

## Sheet: Repeat1
		shControl Progress 2						shControl Stall 2						shRAD51C Prog 2						shRAD51C Stall2
		IntDen	RawIntDen	No. of foci/cell				IntDen	RawIntDen	No. of foci/cell				IntDen	RawIntDen	No. of foci/cell				IntDen	RawIntDen	No. of foci/cell
	1	0.079	1785	7			1	1.337	30090	118			1	0.317	7140	28			1	0.283	6375	25
	2	0.533	11985	47			2	0.034	765	3			2	0.363	8160	32			2	0.465	10455	41
	3	0.884	19890	78			3	0.521	11730	46			3	0.011	255	1			3	0.045	1020	4
	4	0.623	14025	55			4	0.011	255	1			4	0.385	8670	34			4	0.465	10455	41
	5	0.272	6120	24			5	0.034	765	3			5	0.011	255	1			5	0.045	1020	4
	6	0.351	7905	31			6	1.133	25500	100			6	0.68	15300	60			6	0.408	9180	36
	7	0.045	1020	4			7	0.034	765	3			7	0.023	510	2			7	0.011	255	1
	8	0.499	11220	44			8	0.011	255	1			8	0.034	765	3			8	0.011	255	1
	9	0.034	765	3			9	0.929	20910	82			9	0.023	510	2			9	0.011	255	1
	10	0.068	1530	6			10	0.861	19380	76			10	0.827	18615	73			10	0.227	5100	20
	11	0.193	4335	17			11	0	0	0			11	0.533	11985	47			11	0.431	9690	38
	12	0.51	11475	45			12	0.023	510	2			12	0	0	0			12	0.011	255	1
	13	0.283	6375	25			13	0.011	255	1			13	0.068	1530	6			13	0.068	1530	6
	14	0.419	9435	37			14	0.873	19635	77			14	0.057	1275	5			14	0.476	10710	42
	15	0	0	0			15	0.034	765	3			15	0.839	18870	74			15	0.034	765	3
	16	0.408	9180	36			16	0.068	1530	6			16	0.329	7395	29			16	0.045	1020	4
	17	0.045	1020	4			17	1.02	22950	90			17	0.011	255	1			17	0.521	11730	46
	18	0.555	12495	49			18	0.057	1275	5			18	0.34	7650	30			18	0.113	2550	10
	19	0.136	3060	12			19	0	0	0			19	0.045	1020	4			19	0.261	5865	23
	20	0.567	12750	50			20	0.023	510	2			20	0	0	0			20	0.045	1020	4
	21	0.941	21165	83			21	0.057	1275	5			21	0.011	255	1			21	0.487	10965	43
	22	0.057	1275	5			22	0.023	510	2			22	0.034	765	3			22	0.612	13770	54
	23	0.147	3315	13			23	0.589	13260	52			23	0.057	1275	5			23	0.023	510	2
	24	0.68	15300	60			24	0.748	16830	66			24	0.612	13770	54			24	0.793	17850	70
	25	0.578	13005	51			25	0.034	765	3			25	0.136	3060	12			25	0.555	12495	49
	26	0.68	15300	60			26	0.057	1275	5			26	0.034	765	3			26	0.691	15555	61
	27	0.113	2550	10			27	0.011	255	1			27	0.011	255	1			27	0.363	8160	32
	28	0.159	3570	14			28	0.102	2295	9			28	0.397	8925	35			28	0.011	255	1
	29	0.521	11730	46			29	0.567	12750	50			29	0.023	510	2			29	0.079	1785	7
	30	0.023	510	2			30	0.045	1020	4			30	0.238	5355	21			30	0.737	16575	65
	31	0.011	255	1			31	0.895	20145	79			31	0.023	510	2			31	0.895	20145	79
	32	0.17	3825	15			32	0.011	255	1			32	1.065	23970	94			32	0.045	1020	4
	33	0.113	2550	10			33	0.023	510	2			33	0	0	0			33	0.034	765	3
	34	0.034	765	3			34	0.057	1275	5			34	0.204	4590	18			34	0.045	1020	4
	35	0.306	6885	27			35	0.079	1785	7			35	0.113	2550	10			35	0.555	12495	49
	36	0.261	5865	23			36	0.079	1785	7			36	0.011	255	1			36	0.034	765	3
	37	0.091	2040	8			37	0	0	0			37	0.181	4080	16			37	0.034	765	3
	38	0.102	2295	9			38	0.363	8160	32			38	0.034	765	3			38	0.023	510	2
	39	0.102	2295	9			39	0.657	14790	58			39	0.011	255	1			39	0.147	3315	13
	40	0.045	1020	4			40	0.329	7395	29			40	0.453	10200	40			40	0.317	7140	28
	41	0.215	4845	19			41	0.317	7140	28			41	0.011	255	1			41	0	0	0
	42	0.476	10710	42			42	0.045	1020	4			42	0.193	4335	17			42	0.034	765	3
	43	0.091	2040	8			43	1.371	30855	121			43	0.17	3825	15			43	0.011	255	1
	44	0.034	765	3			44	1.553	34935	137			44	0.533	11985	47			44	0.363	8160	32
	45	0.453	10200	40			45	0.034	765	3			45	0.011	255	1			45	0.045	1020	4
	46	0.544	12240	48			46	0.465	10455	41			46	0.17	3825	15			46	0.374	8415	33
	47	0.011	255	1			47	0.147	3315	13			47	0.408	9180	36			47	0.193	4335	17
	48	0.068	1530	6			48	0.34	7650	30			48	0.011	255	1			48	0	0	0
	49	0.442	9945	39			49	0.034	765	3			49	0.193	4335	17			49	0.102	2295	9
	50	0.193	4335	17			50	0.102	2295	9			50	0.147	3315	13			50	0.034	765	3
	51	0.521	11730	46			51	0.544	12240	48			51	0.034	765	3			51	0.873	19635	77
	52	0.589	13260	52			52	0.011	255	1			52	0	0	0			52	0.215	4845	19
	53	0.045	1020	4			53	0.011	255	1			53	0.034	765	3			53	0.68	15300	60
	54	0.544	12240	48			54	0.011	255	1			54	0.023	510	2			54	0.374	8415	33
	55	0.023	510	2			55	0	0	0			55	0.023	510	2			55	0	0	0
	56	0.317	7140	28			56	0.476	10710	42			56	0.748	16830	66			56	0.351	7905	31
	57	0.997	22440	88			57	0.045	1020	4			57	0.261	5865	23			57	0.589	13260	52
	58	0.567	12750	50			58	0.023	510	2			58	0.034	765	3			58	0.023	510	2
	59	0.499	11220	44			59	0.057	1275	5			59	0.034	765	3			59	0.023	510	2
	60	0.34	7650	30			60	0.045	1020	4			60	0.249	5610	22			60	0.351	13515	53
	61	0.011	255	1			61	0.023	510	2			61	0.023	510	2			61	0.623	14025	55
	62	0.623	14025	55			62	0.034	765	3			62	0	0	0			62	0.567	12750	50
	63	0.034	765	3			63	0.045	1020	4			63	0.023	510	2			63	0.238	5355	21
	64	0.011	255	1			64	0.476	10710	42			64	0	0	0			64	0.034	765	3
	65	0.465	10455	41			65	0.034	765	3			65	0.045	1020	4			65	0.034	765	3
	66	0.011	255	1			66	0.057	1275	5			66	0.317	7140	28			66	0.385	8670	34
	67	0.589	13260	52			67	0.057	1275	5			67	0.295	6630	26			67	0.691	15555	61
	68	0.759	17085	67			68	1.258	28305	111			68	0.453	10200	40			68	0.249	5610	22
	69	0.827	18615	73			69	1.088	24480	96			69	0.023	510	2			69	0.011	255	1
	70	0.113	2550	10			70	0.646	14535	57			70	0.011	255	1			70	0.023	510	2
	71	0.023	510	2			71	0.646	14535	57			71	0.351	7905	31			71	0.397	8925	35
	72	0.068	1530	6			72	0.521	11730	46			72	0.023	510	2			72	0.034	765	3
	73	0.227	5100	20			73	0.079	1785	7			73	0.295	6630	26			73	0.17	3825	15
	74	0.068	1530	6			74	0.068	1530	6			74	0.816	18360	72			74	0.351	7905	31
	75	0.023	510	2			75	0.465	10455	41			75	0.34	7650	30			75	0	0	0
	76	0.057	1275	5			76	0.068	1530	6			76	0.215	4845	19			76	0.023	510	2
	77	0.363	8160	32			77	0.068	1530	6			77	0.079	1785	7			77	0.544	12240	48
	78	0.023	510	2			78	0.091	2040	8			78	0.567	12750	50			78	0.385	8670	34
	79	0.045	1020	4			79	0.975	21930	86			79	0.011	255	1			79	0.113	2550	10
	80	0.068	1530	6			80	0.068	1530	6			80	0.011	255	1			80	0.011	255	1
	81	0.045	1020	4			81	0.034	765	3			81	0.034	765	3			81	0	0	0
	82	0.079	1785	7			82	0.601	13515	53			82	0.079	1785	7			82	0.023	510	2
	83	0.193	4335	17			83	0.793	17850	70			83	0.272	6120	24			83	0.159	3570	14
	84	0.011	255	1			84	0.011	255	1			84	0.057	1275	5			84	0.034	765	3
	85	0.68	15300	60			85	0.703	15810	62			85	0.011	255	1			85	0.238	5355	21
	86	0	0	0			86	0.079	1785	7			86	0.011	255	1			86	0.555	12495	49
	87	0.363	8160	32			87	0.091	2040	8			87	0.102	2295	9			87	0.555	12495	49
	88	0.351	7905	31			88	0.011	255	1			88	0.215	4845	19			88	0.193	4335	17
							89	0.374	8415	33			89	0.635	14280	56			89	0.091	2040	8
							90	0.601	13515	53			90	0.023	510	2			90	0.091	2040	8
							91	0.85	19125	75			91	0.295	6630	26			91	0.023	510	2
													92	0.034	765	3			92	0.057	1275	5
													93	0.714	16065	63
													94	0.011	255	1
													95	0.023	510	2
													96	0.023	510	2
													97	0.351	7905	31
													98	0	0	0

## Sheet: Repeat2
		shControl Progress					shControl Stall					shRAD51C Progress					shRAD51C Stalled
		IntDen	RawIntDen	No. of foci/cell			IntDen	RawIntDen	No. of foci/cell
	1	0.351	7905	31		1	0.023	510	2			IntDen	RawIntDen	No. of foci/cell			IntDen	RawIntDen	No. of foci/cell
	2	0.17	3825	15		2	0.283	6375	25		1	0.805	18105	71		1	0.159	3570	14
	3	0.193	4335	17		3	0.023	510	2		2	0.023	510	2		2	0.487	10965	43
	4	0.102	2295	9		4	1.213	27285	107		3	0.023	510	2		3	0.555	12495	49
	5	0.045	1020	4		5	0.057	1275	5		4	0.011	255	1		4	0.351	7905	31
	6	0.079	1785	7		6	0.079	1785	7		5	0.023	510	2		5	0.725	16320	64
	7	0.102	2295	9		7	0.612	13770	54		6	0.147	3315	13		6	0.34	7650	30
	8	0.147	3315	13		8	0.136	3060	12		7	0.034	765	3		7	0.374	8415	33
	9	0.068	1530	6		9	0.521	11730	46		8	0.034	765	3		8	0.057	1275	5
	10	0.193	4335	17		10	0.147	3315	13		9	0.057	1275	5		9	0.499	11220	44
	11	0.113	2550	10		11	0.827	18615	73		10	0.578	13005	51		10	0.703	15810	62
	12	0.068	1530	6		12	0.215	4845	19		11	0.091	2040	8		11	0.034	765	3
	13	0.193	4335	17		13	0.34	7650	30		12	0.057	1275	5		12	0.125	2805	11
	14	0.045	1020	4		14	0.317	7140	28		13	0.601	13515	53		13	0.827	18615	73
	15	0.079	1785	7		15	0.873	19635	77		14	0.306	6885	27		14	0.113	2550	10
	16	0.023	510	2		16	0.034	765	3		15	0.419	9435	37		15	0.805	18105	71
	17	0	0	0		17	0.057	1275	5		16	0.034	765	3		16	0.045	1020	4
	18	0.045	1020	4		18	0.057	1275	5		17	0.034	765	3		17	0.408	9180	36
	19	0.499	11220	44		19	0.023	510	2		18	0.057	1275	5		18	0.397	8925	35
	20	0.204	4590	18		20	0.453	10200	40		19	0.578	13005	51		19	0.113	2550	10
	21	0.204	4590	18		21	0.023	510	2		20	0.091	2040	8		20	0.646	14535	57
	22	0.839	18870	74		22	0.374	8415	33		21	0.057	1275	5		21	0.034	765	3
	23	0.091	2040	8		23	0.533	11985	47		22	0.601	13515	53		22	0.181	4080	16
	24	0.057	1275	5		24	0.068	1530	6		23	0.306	6885	27		23	0.113	2550	10
	25	0.249	5610	22		25	0.839	18870	74		24	0.419	9435	37		24	0.113	2550	10
	26	0.612	13770	54		26	0.159	3570	14		25	0	0	0		25	0.193	4335	17
	27	0.091	2040	8		27	0.51	11475	45		26	0.023	510	2		26	0.102	2295	9
	28	0.193	4335	17		28	0.68	15300	60		27	0.748	16830	66		27	0.125	2805	11
	29	0	0	0							28	0.011	255	1		28	1.19	26775	105
	30	0.057	1275	5							29	0.045	1020	4		29	0.521	11730	46
	31	0.272	6120	24							30	0.045	1020	4		30	0.091	2040	8
	32	0	0	0							31	0.023	510	2		31	0.159	3570	14
	33	0.374	8415	33							32	0.748	16830	66		32	0.034	765	3
	34	0.227	5100	20							33	0.011	255	1		33	0.589	13260	52
	35	0.057	1275	5							34	0.306	6885	27		34	0.782	17595	69
	36	0.181	4080	16							35	0.011	255	1		35	0.272	6120	24
	37	1.099	24735	97							36	0.136	3060	12		36	0.283	6375	25
	38	0.068	1530	6							37	0	0	0		37	0.034	765	3
	39	0.227	5100	20							38	0.023	510	2		38	0.521	11730	46
	40	0.385	8670	34							39	0.442	9945	39		39	0.782	17595	69
	41	0.091	2040	8							40	0.034	765	3		40	0.079	1785	7
	42	0.057	1275	5							41	0.759	17085	67		41	0.703	15810	62
	43	0.34	7650	30							42	0	0	0		42	0.612	13770	54
	44	0.057	1275	5							43	0.023	510	2		43	0.442	9945	39
	45	0.091	2040	8							44	0.057	1275	5		44	0.023	510	2
	46	0.068	1530	6							45	0.045	1020	4		45	0.011	255	1
	47	0.181	4080	16							46	0.374	8415	33		46	0.045	1020	4
	48	0.102	2295	9							47	0.295	6630	26		47	0.045	1020	4
	49	0.147	3315	13							48	0.521	11730	46		48	0.34	7650	30
	50	0.113	2550	10							49	0.805	18105	71		49	0.601	13515	53
	51	0.068	1530	6							50	0.669	15045	59		50	0.045	1020	4
	52	0.034	765	3							51	0.567	12750	50		51	0.034	765	3
	53	0.023	510	2												52	0.034	765	3
	54	0.023	510	2												53	0.045	1020	4
	55	0.079	1785	7												54	0.612	13770	54
	56	0.079	1785	7												55	0.748	16830	66
	57	0.034	765	3
	58	0	0	0
	59	0.431	9690	38
	60	0.204	4590	18
	61	0.045	1020	4
	62	0.227	5100	20
	63	0.034	765	3
	64	0.283	6375	25
	65	0.079	1785	7
	66	0.034	765	3
	67	0.17	3825	15
	68	0.578	13005	51
	69	0.374	8415	33
	70	0.306	6885	27
	71	0.011	255	1

## Sheet: Repeat3
	shControl progress 1						shControl Stall 1						shRAD51C Progress 1						shAD51C Stall1
		IntDen	RawIntDen	No. of foci/cell				IntDen	RawIntDen	No. of foci/cell				IntDen	RawIntDen	No. of foci/cell			No. of foci/cell
	1	0.068	1530	6			1	0.589	13260	52			1	0.272	6120	24		1	25
	2	0.499	11220	44			2	0.011	255	1			2	0.068	1530	6		2	38
	3	0.147	3315	13			3	0.102	2295	9			3	0.17	3825	15		3	15
	4	0.601	13515	53			4	0.272	6120	24			4	0.091	2040	8		4	26
	5	0.431	9690	38			5	0.034	765	3			5	0.612	13770	54		5	33
	6	1.02	22950	90			6	0	0	0			6	0.023	510	2		6	3
	7	0.714	16065	63			7	0.385	8670	34			7	0.057	1275	5		7	1
	8	0.204	4590	18			8	0.011	255	1			8	0.238	5355	21		8	1
	9	0.057	1275	5			9	0.125	2805	11			9	0.465	10455	41		9	1
	10	0.147	3315	13			10	0.51	11475	45			10	0.011	255	1		10	0
	11	0.125	2805	11			11	0.453	10200	40			11	0.714	16065	63		11	20
	12	0.204	4590	18			12	0.011	255	1			12	0.249	5610	22		12	21
	13	0.737	16575	65			13	0.295	6630	26			13	0.125	2805	11		13	39
	14	0.521	11730	46			14	0.51	11475	45			14	0.057	1275	5		14	2
	15	0.238	5355	21			15	0.51	11475	45			15	0.363	8160	32		15	63
	16	0.612	13770	54			16	0.011	255	1			16	0.079	1785	7		16	2
	17	0.079	1785	7			17	0.011	255	1			17	0.261	5865	23		17	29
	18	0.521	11730	46			18	0.034	765	3			18	0.034	765	3		18	2
	19	0.057	1275	5			19	0.011	255	1			19	0.125	2805	11		19	52
	20	0.17	3825	15			20	0.295	6630	26			20	0.034	765	3		20	1
	21	0.181	4080	16			21	0.193	4335	17			21	0.623	14025	55		21	3
	22	1.213	27285	107			22	0.034	765	3			22	0.589	13260	52		22	30
	23	0.669	15045	59			23	0.011	255	1			23	0.011	255	1		23	2
	24	0.737	16575	65			24	0.374	8415	33			24	0.125	2805	11		24	2
	25	0.181	4080	16			25	0.363	8160	32			25	0.023	510	2		25	32
	26	0.68	15300	60			26	0	0	0			26	0.057	1275	5		26	1
	27	0.125	2805	11			27	0.125	2805	11			27	0.136	3060	12		27	46
	28	0.521	11730	46			28	0	0	0			28	0.034	765	3		28	54
	29	0.408	9180	36			29	0	0	0			29	0.374	8415	33		29	40
	30	0.17	3825	15			30	0.521	11730	46			30	0.045	1020	4		30	2
	31	0.238	5355	21			31	0	0	0			31	0.091	2040	8		31	24
	32	0.125	2805	11			32	0.476	10710	42			32	0.227	5100	20		32	5
	33	0.057	1275	5			33	0.034	765	3			33	0.261	5865	23		33	3
	34	0.238	5355	21			34	0.204	4590	18			34	0.011	255	1		34	37
	35	0.465	10455	41			35	0.023	510	2			35	0.102	2295	9		35	5
	36	0.125	2805	11			36	0.453	10200	40			36	0.102	2295	9		36	20
	37	0.023	510	2			37	0.465	10455	41			37	0.555	12495	49		37	41
	38	0.159	3570	14			38	0.771	17340	68			38	0.068	1530	6		38	41
	39	0.045	1020	4			39	0.068	1530	6			39	0.057	1275	5		39	4
	40	0.317	7140	28			40	0.249	5610	22			40	0.147	3315	13		40	0
	41	0.215	4845	19			41	0.567	12750	50			41	0.057	1275	5		41	30
	42	0.725	16320	64			42	0.272	6120	24			42	0.125	2805	11		42	14
	43	0.011	255	1			43	0.805	18105	71			43	0.249	5610	22		43	34
	44	0.057	1275	5			44	0.011	255	1			44	0.193	4335	17		44	49
	45	0.023	510	2			45	0.193	4335	17			45	0.079	1785	7		45	21
	46	0.011	255	1			46	0.023	510	2			46	0.057	1275	5		46	2
	47	0.011	255	1			47	0.034	765	3			47	0.431	9690	38		47	1
	48	0.011	255	1			48	0.703	15810	62			48	0.011	255	1		48	1
	49	0.011	255	1			49	0.045	1020	4			49	0.079	1785	7		49	19
	50	0.034	765	3			50	0.011	255	1			50	0.068	1530	6		50	58
	51	0.159	3570	14			51	0	0	0			51	0.102	2295	9		51	31
	52	0.045	1020	4			52	0.555	12495	49			52	0.283	6375	25		52	56
	53	0.011	255	1			53	0.102	2295	9			53	0.045	1020	4		53	74
	54	0.068	1530	6			54	0.045	1020	4			54	0.193	4335	17		54	102
	55	0.034	765	3			55	0.646	14535	57			55	0.011	255	1		55	50
	56	0.011	255	1			56	0.079	1785	7			56	0.091	2040	8		56	67
	57	0.567	12750	50			57	0.034	765	3			57	0.306	6885	27		57	2
	58	0.113	2550	10			58	0	0	0			58	0.023	510	2		58	36
	59	0.759	17085	67			59	0.011	255	1			59	0.045	1020	4		59	64
	60	0.317	7140	28			60	0.499	11220	44			60	0.385	8670	34		60	2
	61	0.045	1020	4			61	0.34	7650	30			61	0.057	1275	5		61	22
	62	0	0	0			62	0.51	11475	45			62	0.941	21165	83		62	1
	63	0.057	1275	5			63	0.465	10455	41			63	0.045	1020	4		63	4
	64	0.873	19635	77			64	0.261	5865	23			64	0.238	5355	21		64	1
	65	0.079	1785	7			65	0.521	11730	46			65	0.147	3315	13		65	3
	66	0.204	4590	18			66	0.011	255	1			66	0.113	2550	10		66	1
	67	0.079	1785	7			67	0.011	255	1			67	0.034	765	3		67	55
	68	0	0	0			68	0.034	765	3			68	0	0	0		68	1
	69	0.612	13770	54			69	0.306	6885	27			69	0.045	1020	4		69	48
	70	0.17	3825	15			70	0.034	765	3			70	0.329	7395	29		70	26
	71	0.045	1020	4			71	0.079	1785	7			71	0.045	1020	4		71	2
	72	0.045	1020	4			72	0.17	3825	15			72	0.147	3315	13		72	43
	73	0.034	765	3			73	0.555	12495	49			73	0.431	9690	38		73	65
	74	0.045	1020	4			74	0.363	8160	32			74	1.043	23460	92		74	0
	75	0.476	10710	42			75	0.295	6630	26			75	0.079	1785	7		75	84
	76	0.034	765	3			76	0.136	3060	12			76	0.045	1020	4		76	2
	77	0.034	765	3			77	0.011	255	1			77	0.612	13770	54		77	45
	78	0.057	1275	5			78	0	0	0			78	0.045	1020	4		78	3
	79	0.714	16065	63			79	0.431	9690	38			79	0.045	1020	4		79	58
	80	0.091	2040	8			80	0	0	0			80	0.091	2040	8		80	1
	81	0.091	2040	8			81	0.578	13005	51			81	0.125	2805	11		81	35
	82	0.045	1020	4			82	0.431	9690	38			82	0.125	2805	11		82	52
	83	0.578	13005	51			83	0.023	510	2			83	0.317	7140	28		83	0
	84	0.635	14280	56			84	0.011	255	1			84	0.238	5355	21		84	15
	85	0.023	510	2			85	0.589	13260	52			85	0.487	10965	43		85	57
	86	0.045	1020	4			86	0.635	14280	56			86	0.499	11220	44		86	0
	87	0.011	255	1			87	0.465	10455	41			87	0.453	10200	40		87	12
	88	0.079	1785	7			88	0.034	765	3			88	0.091	2040	8		88	13
	89	0.091	2040	8			89	0.034	765	3			89	0.057	1275	5		89	59
	90	0.011	255	1			90	0.431	9690	38			90	0.034	765	3		90	11
	91	0.079	1785	7			91	0.011	255	1			91	0.136	3060	12		91	36
	92	0.057	1275	5			92	0.023	510	2			92	0.045	1020	4		92	8
	93	0.295	6630	26			93	0.011	255	1			93	0.431	9690	38		93	52
	94	0.238	5355	21			94	0.023	510	2			94	0.295	6630	26		94	0
	95	0.295	6630	26			95	0.193	4335	17			95	0.725	16320	64		95	42
	96	0.034	765	3			96	0.011	255	1			96	0.476	10710	42		96	2
	97	0.045	1020	4			97	1.02	22950	90			97	0.691	15555	61		97	2
	98	0.023	510	2			98	0.805	18105	71			98	0.34	7650	30		98	4
	99	0.079	1785	7			99	0.385	8670	34			99	0.102	2295	9		99	2
	100	0.295	6630	26			100	0.102	2295	9			100	0.136	3060	12
	101	0.238	5355	21			101	0.601	13515	53			101	0.272	6120	24
	102	0.295	6630	26			102	0.193	4335	17			102	0.363	8160	32
	103	0.091	2040	8			103	0.465	10455	41			103	0.125	2805	11
	104	0.023	510	2			104	0.057	1275	5			104	0.102	2295	9
	105	0.079	1785	7			105	1.292	29070	114			105	0.057	1275	5
	106	0.102	2295	9			106	0.181	4080	16			106	0.227	5100	20
	107	0.045	1020	4			107	0.17	3825	15			107	0.567	12750	50
	108	0.068	1530	6			108	0.011	255	1			108	0.034	765	3
	109	0.102	2295	9			109	0.011	255	1			109	0.113	2550	10
	110	0.034	765	3			110	0	0	0			110	0.272	6120	24
	111	0.057	1275	5			111	0.023	510	2			111	0.329	7395	29
	112	0.045	1020	4			112	0.612	13770	54			112	0.227	5100	20
	113	0.034	765	3			113	0.317	7140	28			113	0.091	2040	8
	114	0.045	1020	4			114	0.612	13770	54			114	0.125	2805	11
	115	0.023	510	2			115	0.011	255	1			115	0.34	7650	30
	116	0.034	765	3			116	0.023	510	2			116	0.034	765	3
	117	0.351	7905	31			117	0.487	10965	43			117	0.646	14535	57
	118	0.057	1275	5			118	0.374	8415	33			118	0.544	12240	48
	119	0.125	2805	11			119	0.601	13515	53			119	1.077	24225	95
	120	0.068	1530	6			120	0.635	14280	56			120	0.079	1785	7
	121	0.306	6885	27			121	0.499	11220	44			121	0.431	9690	38
	122	0.351	7905	31			122	0.023	510	2			122	0.181	4080	16
	123	0.227	5100	20			123	0.023	510	2			123	0.034	765	3
	124	0.465	10455	41			124	0.068	1530	6			124	0.102	2295	9
	125	0.351	7905	31									125	0.023	510	2
	126	0.023	510	2									126	0.023	510	2
	127	0.045	1020	4									127	0.385	8670	34
	128	0.011	255	1									128	0.113	2550	10
	129	0.193	4335	17									129	0.839	18870	74
	130	0.204	4590	18									130	0.057	1275	5
	131	0.669	15045	59									131	0.023	510	2
	132	0.385	8670	34									132	0.136	3060	12
	133	0.057	1275	5									133	0.363	8160	32
	134	0.023	510	2									134	0.431	9690	38
	135	0.023	510	2									135	0.136	3060	12
	136	0.034	765	3									136	0.034	765	3
	137	0.612	13770	54									137	0.091	2040	8
	138	0.125	2805	11									138	0.068	1530	6
	139	0.204	4590	18									139	0.113	2550	10
	140	0.011	255	1									140	0.533	11985	47
	141	0.147	3315	13									141	0.465	10455	41
	142	0.487	10965	43									142	0.295	6630	26
	143	0.646	14535	57									143	0.011	255	1
	144	0.181	4080	16									144	0.023	510	2
	145	0.057	1275	5									145	0.023	510	2
	146	0.317	7140	28									146	0.544	12240	48
	147	0.034	765	3									147	0.147	3315	13
	148	0.034	765	3									148	0.113	2550	10
													149	0.023	510	2
													150	0.51	11475	45
													151	0.079	1785	7
													152	0.589	13260	52
													153	0.079	1785	7
													154	0.011	255	1
													155	0.261	5865	23
													156	0.714	16065	63
													157	0	0	0
													158	0.068	1530	6
													159	0.861	19380	76
													160	0.079	1785	7
													161	0.351	7905	31
													162	0.045	1020	4
													163	0.102	2295	9
													164	0.091	2040	8
													165	0.351	7905	31
													166	0.363	8160	32
													167	0.419	9435	37
													168	0.453	10200	40
													169	0.034	765	3
													170	0.045	1020	4
													171	0.079	1785	7
													172	0.272	6120	24
													173	0	0	0
													174	0.045	1020	4
													175	0	0	0
													176	0	0	0
													177	0.159	3570	14
													178	0.045	1020	4
													179	0.057	1275	5
													180	0	0	0
													181	0.238	5355	21
													182	0.385	8670	34
													183	0.487	10965	43
													184	0.011	255	1

## Sheet: Only EdU controls
			shRAD51C Prog Only EdU				shRAD51C Stall Only EdU					shControl Prog Only EdU						shControl Stall Only EdU
			IntDen	RawIntDen	No. of foci/cell			IntDen	RawIntDen	No. of foci/cell			IntDen	RawIntDen	No. of foci/cell				IntDen	RawIntDen	No. of foci/cell
		1	0.011	255	1		1	0	0	0		1	0.045	1020	4			1	0.057	1275	5
		2	0.011	255	1		2	0.011	255	1		2	0.011	255	1			1	0	0	0
		3	0.034	765	3		3	0	0	0		3	0	0	0			3	0.034	765	3
		4	0.045	1020	4		4	0.057	1275	5		4	0	0	0			3.66667	0.011	255	1
		5	0.011	255	1		5	0	0	0		5	0.011	255	1			4.66667	0.079	1785	7
		6	0.011	255	1		6	0	0	0		6	0.023	510	2			5.66667	0.034	765	3
		7	0.011	255	1		7	0	0	0		7	0.011	255	1			6.66667	0.102	2295	9
		8	0	0	0		8	0	0	0		8	0.023	510	2			7.66667	0.034	765	3
		9	0.011	255	1		9	0	0	0		9	0.011	255	1			8.66667	0.057	1275	5
		10	0.023	510	2		10	0	0	0		10	0	0	0			9.66667	0.011	255	1
		11	0.011	255	1		11	0	0	0		11	0.011	255	1			10.6667	0.011	255	1
		12	0	0	0		12	0	0	0		12	0.045	1020	4			11.6667	0.045	1020	4
		13	0	0	0		13	0	0	0		13	0.023	510	2			12.6667	0	0	0
		14	0	0	0		14	0	0	0		14	0.011	255	1			13.6667	0.011	255	1
		15	0.011	255	1		15	0	0	0		15	0.023	510	2			14.6667	0	0	0
		16	0.011	255	1		16	0	0	0		16	0.045	1020	4			15.6667	0.011	255	1
		17	0.023	510	2		17	0.011	255	1		17	0	0	0			16.6667	0.011	255	1
		18	0	0	0		18	0.023	510	2		18	0	0	0			17.6667	0.023	510	2
		19	0	0	0		19	0.068	1530	6		19	0.011	255	1			18.6667	0	0	0
		20	0	0	0		20	0.023	510	2		20	0.068	1530	6			19.6667	0.023	510	2
		21	0.011	255	1		21	0	0	0		21	0.011	255	1			20.6667	0.011	255	1
		22	0	0	0		22	0.011	255	1		22	0.023	510	2			21.6667	0.068	1530	6
		23	0.011	255	1		23	0.057	1275	5		23	0.011	255	1			22.6667	0	0	0
		24	0.011	255	1		24	0.045	1020	4		24	0.023	510	2			23.6667	0	0	0
		25	0	0	0		25	0	0	0		25	0	0	0			24.6667	0	0	0
		26	0.011	255	1		26	0	0	0		26	0	0	0			25.6667	0	0	0
		27	0.011	255	1		27	0	0	0		27	0.045	1020	4			26.6667	0	0	0
		28	0	0	0		28	0.045	1020	4		28	0.045	1020	4			27.6667	0.079	1785	7
		29	0.011	255	1		29	0.023	510	2		29	0.023	510	2			28.6667	0.034	765	3
		30	0.011	255	1		30	0.068	1530	6		30	0	0	0			29.6667	0	0	0
		31	0.011	255	1		31	0	0	0		31	0.011	255	1			30.6667	0.045	1020	4
		32	0	0	0		32	0.011	255	1		32	0.011	255	1			31.6667	0.068	1530	6
		33	0.045	1020	4		33	0	0	0		33	0	0	0			32.6667	0	0	0
		34	0	0	0		34	0.091	2040	8		34	0.045	1020	4			33.6667	0.011	255	1
		35	0.011	255	1		35	0	0	0		35	0.011	255	1			34.6667	0	0	0
		36	0.023	510	2		36	0.011	255	1		36	0	0	0			35.6667	0	0	0
		37	0	0	0		37	0.023	510	2		37	0.011	255	1			36.6667	0	0	0
		38	0	0	0		38	0.011	255	1		38	0	0	0			37.6667	0.045	1020	4
		39	0.034	765	3		39	0	0	0		39	0.023	510	2			38.6667	0	0	0
		40	0.011	255	1		40	0.113	2550	10		40	0.023	510	2			39.6667	0.057	1275	5
		41	0.011	255	1		41	0	0	0		41	0	0	0			40.6667	0	0	0
		42	0.023	510	2		42	0	0	0		42	0	0	0			41.6667	0.057	1275	5
		43	0.011	255	1		43	0.079	1785	7		43	0	0	0			42.6667	0.011	255	1
		44	0	0	0		44	0.023	510	2		44	0	0	0			43.6667	0.091	2040	8
		45	0.023	510	2		45	0.023	510	2		45	0.011	255	1			44.6667	0	0	0
		46	0.011	255	1		46	0	0	0		46	0.011	255	1			45.6667	0.091	2040	8
		47	0.011	255	1		47	0	0	0		47	0.023	510	2			46.6667	0.057	1275	5
		48	0.011	255	1		48	0	0	0		48	0	0	0			47.6667	0	0	0
		49	0	0	0		49	0.011	255	1		49	0.011	255	1			48.6667	0.011	255	1
		50	0	0	0		50	0.011	255	1		50	0.011	255	1			49.6667	0.023	510	2
		51	0	0	0		51	0	0	0		51	0.011	255	1			50.6667	0.045	1020	4
		52	0.011	255	1		52	0	0	0		52	0.011	255	1			51.6667	0	0	0
		53	0.011	255	1		53	0.057	1275	5		53	0.011	255	1			52.6667	0	0	0
		54	0.011	255	1		54	0	0	0		54	0	0	0			53.6667	0.011	255	1
		55	0.023	510	2		55	0.034	765	3		55	0.011	255	1			54.6667	0	0	0
		56	0	0	0		56	0.023	510	2		56	0	0	0			55.6667	0.068	1530	6
		57	0.023	510	2		57	0.034	765	3		57	0.011	255	1			56.6667	0.011	255	1
		58	0.045	1020	4		58	0	0	0		58	0.011	255	1			57.6667	0.068	1530	6
		59	0.023	510	2		59	0.011	255	1		59	0.011	255	1			58.6667	0	0	0
		60	0.011	255	1		60	0	0	0		60	0.011	255	1			59.6667	0.091	2040	8
		61	0.057	1275	5		61	0	0	0		61	0.011	255	1			60.6667	0	0	0
		62	0.023	510	2		62	0.057	1275	5		62	0.011	255	1			61.6667	0.068	1530	6
		63	0.034	765	3		63	0.102	2295	9		63	0	0	0			62.6667	0.011	255	1
		64	0	0	0		64	0.011	255	1		64	0.011	255	1			63.6667	0	0	0
		65	0.023	510	2		65	0.023	510	2		65	0.011	255	1			64.6667	0	0	0
		66	0.011	255	1		66	0.045	1020	4		66	0	0	0			65.6667	0	0	0
		67	0	0	0		67	0.045	1020	4		67	0	0	0			66.6667	0	0	0
		68	0.023	510	2		68	0.113	2550	10		68	0.011	255	1			67.6667	0	0	0
		69	0.045	1020	4		69	0	0	0		69	0	0	0			68.6667	0.034	765	3
		70	0.011	255	1		70	0.091	2040	8		70	0.057	1275	5			69.6667	0	0	0
		71	0.057	1275	5		71	0	0	0		71	0.011	255	1			70.6667	0.011	255	1
		72	0.011	255	1		72	0	0	0		72	0.011	255	1			71.6667	0.011	255	1
		73	0.057	1275	5		73	0.068	1530	6		73	0.023	510	2			72.6667	0	0	0
		74	0.034	765	3		74	0.011	255	1		74	0	0	0			73.6667	0	0	0
		75	0.023	510	2		75	0.011	255	1		75	0.011	255	1			74.6667	0	0	0
		76	0	0	0		76	0	0	0		76	0	0	0			75.6667	0.023	510	2
		77	0.045	1020	4		77	0	0	0		77	0.011	255	1			76.6667	0	0	0
		78	0.079	1785	7		78	0	0	0		78	0	0	0			77.6667	0.011	255	1
		79	0.023	510	2		79	0	0	0		79	0	0	0			78.6667	0.102	2295	9
		80	0.023	510	2		80	0	0	0		80	0	0	0			79.6667	0.011	255	1
		81	0.011	255	1		81	0	0	0		81	0	0	0			80.6667	0.068	1530	6
		82	0.011	255	1		82	0.011	255	1		82	0	0	0			81.6667	0.023	510	2
		83	0	0	0		83	0	0	0		83	0	0	0			82.6667	0.011	255	1
		84	0.011	255	1		84	0.011	255	1		84	0.011	255	1			83.6667	0	0	0
		85	0.068	1530	6		85	0	0	0		85	0	0	0			84.6667	0	0	0
		86	0.011	255	1		86	0	0	0		86	0.045	1020	4			85.6667	0	0	0
		87	0	0	0		87	0.011	255	1		87	0.011	255	1			86.6667	0	0	0
		88	0.011	255	1		88	0	0	0		88	0.011	255	1			87.6667	0	0	0
		89	0	0	0		89	0	0	0		89	0	0	0			88.6667	0.023	510	2
		90	0	0	0		90	0	0	0		90	0	0	0			89.6667	0.011	255	1
		91	0.011	255	1		91	0	0	0		91	0.011	255	1			90.6667	0	0	0
		92	0.011	255	1		92	0.011	255	1		92	0	0	0			91.6667	0.023	510	2
		93	0	0	0		93	0	0	0		93	0	0	0			92.6667	0	0	0
		94	0.011	255	1		94	0	0	0		94	0.011	255	1			93.6667	0.011	255	1
		95	0.011	255	1		95	0	0	0		95	0.023	510	2			94.6667	0.045	1020	4
		96	0.136	3060	12		96	0	0	0		96	0	0	0			95.6667	0.091	2040	8
		97	0.023	510	2		97	0.011	255	1		97	0.011	255	1			96.6667	0.011	255	1
		98	0.034	765	3		98	0	0	0		98	0.011	255	1			97.6667	0.045	1020	4
		99	0.011	255	1		99	0.011	255	1		99	0	0	0			98.6667	0	0	0
		100	0.011	255	1		100	0.023	510	2		100	0.011	255	1			99.6667	0	0	0
		101	0.011	255	1		101	0.023	510	2		101	0.011	255	1			100.667	0.011	255	1
		102	0.011	255	1		102	0.113	2550	10		102	0	0	0			101.667	0.079	1785	7
		103	0.068	1530	6		103	0	0	0		103	0.023	510	2			102.667	0.034	765	3
		104	0	0	0		104	0.023	510	2		104	0	0	0			103.667	0.102	2295	9
		105	0.011	255	1		105	0.011	255	1		105	0.011	255	1			104.667	0	0	0
		106	0.045	1020	4		106	0.011	255	1		106	0	0	0			105.667	0	0	0
		107	0.011	255	1		107	0.034	765	3		107	0.023	510	2			106.667	0.079	1785	7
		108	0.011	255	1		108	0	0	0		108	0.023	510	2			107.667	0.011	255	1
		109	0	0	0		109	0	0	0		109	0.057	1275	5			108.667	0.045	1020	4
		110	0.023	510	2		110	0.023	510	2		110	0	0	0			109.667	0.011	255	1
		111	0.023	510	2		111	0.011	255	1		111	0	0	0			110.667	0.023	510	2
		112	0.023	510	2		112	0.011	255	1		112	0.011	255	1			111.667	0.011	255	1
		113	0.034	765	3		113	0.023	510	2		113	0.011	255	1			112.667	0	0	0
		114	0.068	1530	6		114	0	0	0		114	0.011	255	1			113.667	0	0	0
		115	0.045	1020	4		115	0.023	510	2		115	0.011	255	1			114.667	0.068	1530	6
		116	0.023	510	2		116	0.011	255	1		116	0.011	255	1			115.667	0.057	1275	5
		117	0	0	0		117	0	0	0		117	0.011	255	1			116.667	0	0	0
		118	0.113	2550	10		118	0	0	0		118	0.011	255	1			117.667	0	0	0
		119	0	0	0		119	0.011	255	1		119	0.011	255	1			118.667	0.057	1275	5
		120	0	0	0		120	0	0	0		120	0.057	1275	5			119.667	0	0	0
		121	0.023	510	2		121	0	0	0		121	0.011	255	1			120.667	0.011	255	1
		122	0	0	0		122	0	0	0		122	0.011	255	1			121.667	0.045	1020	4
		123	0.023	510	2		123	0	0	0		123	0	0	0			122.667	0	0	0
		124	0.011	255	1		124	0.011	255	1		124	0	0	0			123.667	0	0	0
		125	0.068	1530	6		125	0.011	255	1		125	0	0	0			124.667	0.068	1530	6
		126	0.091	2040	8		126	0	0	0		126	0	0	0			125.667	0.011	255	1
		127	0.011	255	1		127	0	0	0		127	0	0	0			126.667	0.034	765	3
		128	0	0	0		128	0.011	255	1		128	0	0	0			127.667	0.023	510	2
		129	0.147	3315	13		129	0.011	255	1		129	0	0	0			128.667	0.011	255	1
		130	0.011	255	1		130	0.045	1020	4		130	0.011	255	1			129.667	0	0	0
		131	0.057	1275	5		131	0	0	0		131	0.023	510	2			130.667	0.068	1530	6
		132	0.147	3315	13		132	0.011	255	1		132	0.011	255	1			131.667	0.023	510	2
		133	0.011	255	1		133	0.011	255	1		133	0.023	510	2			132.667	0.102	2295	9
		134	0.011	255	1		134	0	0	0		134	0.011	255	1			133.667	0.023	510	2
		135	0	0	0		135	0	0	0		135	0.011	255	1			134.667	0	0	0
		136	0.011	255	1		136	0.011	255	1		136	0.011	255	1			135.667	0	0	0
		137	0.011	255	1		137	0	0	0		137	0	0	0			136.667	0.057	1275	5
		138	0	0	0		138	0	0	0		138	0.011	255	1			137.667	0	0	0
		139	0.011	255	1		139	0.023	510	2		139	0	0	0			138.667	0.011	255	1
		140	0.011	255	1		140	0.011	255	1		140	0	0	0			139.667	0	0	0
		141	0.034	765	3		141	0.023	510	2		141	0.011	255	1
		142	0.045	1020	4		142	0	0	0		142	0.011	255	1
		143	0.011	255	1		143	0.011	255	1		143	0	0	0
		144	0.011	255	1		144	0	0	0		144	0.023	510	2
							145	0	0	0		145	0.011	255	1
							146	0.057	1275	5		146	0.034	765	3
							147	0	0	0		147	0.011	255	1
							148	0.011	255	1		148	0.011	255	1
							149	0	0	0		149	0	0	0
							150	0.011	255	1		150	0	0	0

## Sheet: Statistical analysis
***The calculation of no. of RFN20 SIRF foci in shRAD51C stalled sample in sheet 3 has been misplaced and thus I am only presenting the values taken from the Prism file in which the graph was plotted.
Number of RNF20 SIRF foci was calculated using ImageJ. The details of statistical analysis performed have been presented here.
Table Analyzed	Data 3
Column G	shRAD51C Progress
vs.	vs.
Column E	shControl Progress
Mann Whitney test
P value	0.1468
Exact or approximate P value?	Approximate
P value summary	ns
Significantly different (P < 0.05)?	No
One- or two-tailed P value?	Two-tailed
Sum of ranks in column E,G	101782 , 103339
Mann-Whitney U	47728
Difference between medians
Median of column E	10.00, n=307
Median of column G	9.000, n=333
Difference: Actual	-1
Difference: Hodges-Lehmann	-1
Table Analyzed	Data 3
Column H	shRAD51C Stall
vs.	vs.
Column F	shControl Stall
Mann Whitney test
P value	0.5005
Exact or approximate P value?	Approximate
P value summary	ns
Significantly different (P < 0.05)?	No
One- or two-tailed P value?	Two-tailed
Sum of ranks in column F,H	58484 , 61322
Mann-Whitney U	28838
Difference between medians
Median of column F	9.000, n=243
Median of column H	15.50, n=246
Difference: Actual	6.5
Difference: Hodges-Lehmann	1
Number of families	1
Number of comparisons per family	28
Alpha	0.05
Dunn's multiple comparisons test	Mean rank diff.	Significant?	Summary	Adjusted P Value
shControl Progress Control vs. shControl Stall Control	-112	No	ns	>0.9999	A-B
shControl Progress Control vs. shRAD51C Progress Control	-103.2	No	ns	>0.9999	A-C
shControl Progress Control vs. shRAD51C Stall Control	-3.937	No	ns	>0.9999	A-D
shControl Progress Control vs. shControl Progress	-726.1	Yes	****	<0.0001	A-E
shControl Progress Control vs. shControl Stall	-687.4	Yes	****	<0.0001	A-F
shControl Progress Control vs. shRAD51C Progress	-669.4	Yes	****	<0.0001	A-G
shControl Progress Control vs. shRAD51C Stall	-727.8	Yes	****	<0.0001	A-H
shControl Stall Control vs. shRAD51C Progress Control	8.761	No	ns	>0.9999	B-C
shControl Stall Control vs. shRAD51C Stall Control	108.1	No	ns	>0.9999	B-D
shControl Stall Control vs. shControl Progress	-614.1	Yes	****	<0.0001	B-E
shControl Stall Control vs. shControl Stall	-575.4	Yes	****	<0.0001	B-F
shControl Stall Control vs. shRAD51C Progress	-557.4	Yes	****	<0.0001	B-G
shControl Stall Control vs. shRAD51C Stall	-615.8	Yes	****	<0.0001	B-H
shRAD51C Progress Control vs. shRAD51C Stall Control	99.3	No	ns	>0.9999	C-D
shRAD51C Progress Control vs. shControl Progress	-622.9	Yes	****	<0.0001	C-E
shRAD51C Progress Control vs. shControl Stall	-584.2	Yes	****	<0.0001	C-F
shRAD51C Progress Control vs. shRAD51C Progress	-566.2	Yes	****	<0.0001	C-G
shRAD51C Progress Control vs. shRAD51C Stall	-624.5	Yes	****	<0.0001	C-H
shRAD51C Stall Control vs. shControl Progress	-722.2	Yes	****	<0.0001	D-E
shRAD51C Stall Control vs. shControl Stall	-683.5	Yes	****	<0.0001	D-F
shRAD51C Stall Control vs. shRAD51C Progress	-665.5	Yes	****	<0.0001	D-G
shRAD51C Stall Control vs. shRAD51C Stall	-723.8	Yes	****	<0.0001	D-H
shControl Progress vs. shControl Stall	38.65	No	ns	>0.9999	E-F
shControl Progress vs. shRAD51C Progress	56.68	No	ns	>0.9999	E-G
shControl Progress vs. shRAD51C Stall	-1.677	No	ns	>0.9999	E-H
shControl Stall vs. shRAD51C Progress	18.03	No	ns	>0.9999	F-G
shControl Stall vs. shRAD51C Stall	-40.32	No	ns	>0.9999	F-H
shRAD51C Progress vs. shRAD51C Stall	-58.35	No	ns	>0.9999	G-H
