# Supplementary material for: RNF20-mediated H2B monoubiquitination protects stalled forks from degradation and promotes fork restart
Source: EMBO Rep. 2025 Jun 10;26(15):3773–803. doi: 10.1038/s44319-025-00497-3 (PMC12331980; doi:10.1038/s44319-025-00497-3)
Supplement: Supplementary file 7 — Source data Fig. 4 [file 44319_2025_497_MOESM7_ESM.zip › 4D/RNF20 SIRF in RAD51 depleted cells calculation.xlsx]

## Sheet: Repeat1
							Control stall1				shRAD51 progress					shRAD51 Stall1
	shControlprog1						IntDen	RawIntDen	No. of foci/cell		IntDen	RawIntDen	No. of foci/cell			IntDen	RawIntDen	No. of foci/cell
		IntDen	RawIntDen	No. of foci/cell		1	0.193	4335	17	1	0.011	255	1		1	0.249	5610	22
	1	0.034	765	3		2	0.159	3570	14	2	0.125	2805	11		2	0.589	13260	52
	2	0.057	1275	5		3	0.249	5610	22	3	0.147	3315	13		3	0.159	3570	14
	3	0.034	765	3		4	0.057	1275	5	4	0.023	510	2		4	0.193	4335	17
	4	0.023	510	2		5	0.045	1020	4	5	0.079	1785	7		5	0.317	7140	28
	5	0	0	0		6	0.272	6120	24	6	0.011	255	1		6	0.272	6120	24
	6	0.204	4590	18		7	0.363	8160	32	7	0.011	255	1		7	0.034	765	3
	7	0.102	2295	9		8	0.011	255	1	8	0.034	765	3		8	0.045	1020	4
	8	0.023	510	2		9	0.023	510	2	9	0	0	0		9	0.011	255	1
	9	0.091	2040	8		10	0.17	3825	15	10	0.011	255	1		10	0.431	9690	38
	10	0.193	4335	17		11	0.17	3825	15	11	0	0	0		11	0.159	3570	14
	11	0.023	510	2		12	0.227	5100	20	12	0.125	2805	11		12	0.011	255	1
	12	0.215	4845	19		13	0.238	5355	21	13	0.091	2040	8		13	0.023	510	2
	13	0.419	9435	37		14	0.023	510	2	14	0.102	2295	9		14	0.363	8160	32
	14	0.34	7650	30		15	0.193	4335	17	15	0.147	3315	13		15	0.193	4335	17
	15	0.34	7650	30		16	0.023	510	2	16	0.057	1275	5		16	0.023	510	2
	16	0.204	4590	18		17	0.034	765	3	17	0.034	765	3		17	0	0	0
	17	0.011	255	1		18	0	0	0	18	0.091	2040	8		18	0.159	3570	14
	18	0.011	255	1		19	0.034	765	3	19	0.011	255	1		19	0.465	10455	41
	19	0.023	510	2		20	0.011	255	1	20	0.091	2040	8		20	0.329	7395	29
	20	0.295	6630	26		21	0.011	255	1	21	0.181	4080	16		21	0.045	1020	4
	21	0.204	4590	18		22	0.023	510	2	22	0.317	7140	28		22	0.057	1275	5
	22	0.193	4335	17		23	0.045	1020	4	23	0.249	5610	22		23	0.011	255	1
	23	0.034	765	3		24	0.068	1530	6	24	0.011	255	1		24	0.045	1020	4
	24	0.34	7650	30		25	0.113	2550	10	25	0.011	255	1		25	0.011	255	1
	25	0.057	1275	5		26	0.215	4845	19	26	0.136	3060	12		26	0.623	14025	55
	26	0.057	1275	5		27	0.023	510	2	27	0.034	765	3		27	0.011	255	1
	27	0.023	510	2		28	0.181	4080	16	28	0.023	510	2		28	0.17	3825	15
	28	0.453	10200	40		29	0.057	1275	5	29	0.17	3825	15		29	0.045	1020	4
	29	0.057	1275	5		30	0.011	255	1	30	0.023	510	2		30	0.034	765	3
	30	0.034	765	3		31	0.045	1020	4	31	0.159	3570	14		31	0.714	16065	63
	31	0.023	510	2		32	0.102	2295	9	32	0.17	3825	15		32	0.136	3060	12
	32	0.011	255	1		33	0.034	765	3	33	0.023	510	2		33	0.363	8160	32
	33	0.181	4080	16		34	0.181	4080	16	34	0.034	765	3		34	0.023	510	2
	34	0.011	255	1		35	0.181	4080	16	35	0	0	0		35	0.408	9180	36
	35	0.034	765	3		36	0.011	255	1	36	0.125	2805	11		36	0.544	12240	48
	36	0.034	765	3		37	0.442	9945	39	37	0.023	510	2		37	0.057	1275	5
	37	0.011	255	1		38	0.272	6120	24	38	0.011	255	1		38	0.533	11985	47
	38	0.193	4335	17		39	0.068	1530	6	39	0.057	1275	5		39	0.533	11985	47
	39	0.023	510	2		40	0.034	765	3	40	0.113	2550	10		40	0.759	17085	67
	40	0.204	4590	18		41	0.612	13770	54	41	0.057	1275	5		41	0.238	5355	21
	41	0.091	2040	8		42	0.045	1020	4	42	0.011	255	1		42	0.034	765	3
	42	0.249	5610	22		43	0.419	9435	37	43	0.113	2550	10		43	0.034	765	3
	43	0.261	5865	23		44	0.125	2805	11	44	0	0	0		44	0.113	2550	10
	44	0.238	5355	21		45	0.023	510	2	45	0.011	255	1		45	0.045	1020	4
	45	0.227	5100	20		46	0.011	255	1	46	0.159	3570	14		46	0.034	765	3
	46	0.374	8415	33		47	0.363	8160	32	47	0.023	510	2		47	0.045	1020	4
	47	0.215	4845	19		48	0.011	255	1	48	0.068	1530	6		48	0.034	765	3
	48	0.193	4335	17		49	0.102	2295	9	49	0.238	5355	21		49	0.034	765	3
	49	0.215	4845	19		50	0.011	255	1	50	0.079	1785	7		50	0.079	1785	7
	50	0.068	1530	6		51	0.011	255	1	51	0.17	3825	15		51	0.011	255	1
	51	0.102	2295	9		52	0.023	510	2	52	0.034	765	3		52	0.011	255	1
	52	0.261	5865	23		53	0.578	13005	51	53	0.272	6120	24		53	0.51	11475	45
	53	0.057	1275	5		54	0.102	2295	9	54	0.068	1530	6		54	0.408	9180	36
	54	0.419	9435	37		55	0.057	1275	5	55	0	0	0		55	0.635	14280	56
	55	0.011	255	1		56	0.181	4080	16	56	0.011	255	1		56	0.261	5865	23
	56	0.034	765	3		57	0.215	4845	19	57	0.079	1785	7		57	0.589	13260	52
	57	0.193	4335	17		58	0.249	5610	22	58	0.011	255	1		58	0.555	12495	49
	58	0.465	10455	41		59	0.261	5865	23	59	0.011	255	1		59	0.159	3570	14
	59	0.113	2550	10		60	0.227	5100	20	60	0.011	255	1		60	0.023	510	2
	60	0.227	5100	20		61	0.068	1530	6	61	0.113	2550	10		61	0.487	10965	43
	61	0.023	510	2		62	0.295	6630	26	62	0.023	510	2		62	0.419	9435	37
	62	0.147	3315	13		63	0.034	765	3	63	0.034	765	3		63	0.748	16830	66
	63	0.045	1020	4		64	0.215	4845	19	64	0.011	255	1		64	0.261	5865	23
	64	0.068	1530	6		65	0.034	765	3	65	0.023	510	2		65	0.782	17595	69
	65	0.011	255	1		66	0.125	2805	11	66	0.023	510	2		66	0.442	9945	39
	66	0.181	4080	16		67	0.034	765	3	67	0.011	255	1		67	0.238	5355	21
	67	0.045	1020	4		68	0.045	1020	4	68	0	0	0		68	0.227	5100	20
	68	0.238	5355	21		69	0.159	3570	14	69	0.045	1020	4		69	0.635	14280	56
	69	0.578	13005	51		70	0.011	255	1	70	0.034	765	3		70	0.261	5865	23
	70	0.487	10965	43		71	0.295	6630	26	71	0	0	0		71	0.283	6375	25
	71	0.374	8415	33		72	0.011	255	1	72	0.079	1785	7		72	0.023	510	2
	72	0.057	1275	5		73	0.023	510	2	73	0.011	255	1		73	0.283	6375	25
	73	0.34	7650	30		74	0	0	0	74	0.091	2040	8		74	0.442	9945	39
	74	0.079	1785	7		75	0	0	0	75	0.011	255	1		75	0.442	9945	39
	75	0.272	6120	24		76	0	0	0	76	0.045	1020	4		76	0.635	14280	56
	76	0.023	510	2		77	0.023	510	2	77	0.011	255	1		77	0.295	6630	26
	77	0.011	255	1		78	0.431	9690	38	78	0.011	255	1		78	0.261	5865	23
	78	0.023	510	2		79	0.442	9945	39	79	0.034	765	3		79	0.317	7140	28
	79	0.136	3060	12		80	0.159	3570	14	80	0.023	510	2		80	0.011	255	1
	80	0.057	1275	5		81	0.249	5610	22	81	0.102	2295	9		81	0.431	9690	38
						82	0	0	0	82	0.011	255	1		82	0.453	10200	40
						83	0.011	255	1	83	0.102	2295	9		83	0.011	255	1
						84	0.034	765	3	84	0.023	510	2		84	0.102	2295	9
						85	0.317	7140	28	85	0.159	3570	14		85	0	0	0
						86	0.283	6375	25	86	0.011	255	1
						87	0.249	5610	22	87	0.011	255	1
						88	0.023	510	2	88	0.091	2040	8
						89	0.351	7905	31	89	0.091	2040	8
						90	0.045	1020	4	90	0.034	765	3
						91	0.215	4845	19
						92	0.068	1530	6
						93	0.011	255	1
						94	0.045	1020	4
						95	0.227	5100	20
						96	0.102	2295	9
						97	0	0	0
						98	0	0	0
						99	0.374	8415	33
						100	0.238	5355	21
						101	0.034	765	3
						102	0.057	1275	5
						103	0.873	19635	77
						104	0.283	6375	25

## Sheet: Repeat2
		Control prog2					Control stall2					shRAD51stall					shRAD51 Progress
		IntDen	RawIntDen	No. of foci/cell			IntDen	RawIntDen	No. of foci/cell			IntDen	RawIntDen	No. of foci/cell			IntDen	RawIntDen	No. of foci/cell
	1	0.079	1785	7		1	0.079	1785	7		1	0.102	2295	9		1	0.045	1020	4
	2	0.102	2295	9		2	0.045	1020	4		2	0.295	6630	26		2	0.057	1275	5
	3	0.113	2550	10		3	0.011	255	1		3	0.147	3315	13		3	0.045	1020	4
	4	0.057	1275	5		4	0.125	2805	11		4	0.363	8160	32		4	0.125	2805	11
	5	0.125	2805	11		5	0.079	1785	7		5	0.057	1275	5		5	0.011	255	1
	6	0.125	2805	11		6	0.091	2040	8		6	0.102	2295	9		6	0.011	255	1
	7	0.011	255	1		7	0.238	5355	21		7	0.011	255	1		7	0.011	255	1
	8	0.068	1530	6		8	0.023	510	2		8	0.011	255	1		8	0.057	1275	5
	9	0.057	1275	5		9	0	0	0		9	0.034	765	3		9	0.034	765	3
	10	0.091	2040	8		10	0.227	5100	20		10	0.17	3825	15		10	0.306	6885	27
	11	0.023	510	2		11	0.125	2805	11		11	0.045	1020	4		11	0.125	2805	11
	12	0.045	1020	4		12	0.295	6630	26		12	0.034	765	3		12	0.023	510	2
	13	0.034	765	3		13	0.045	1020	4		13	0.045	1020	4		13	0.011	255	1
	14	0.023	510	2		14	0.113	2550	10		14	0.17	3825	15		14	0.011	255	1
	15	0.023	510	2		15	0.465	10455	41		15	0.215	4845	19		15	0.023	510	2
	16	0.034	765	3		16	0.306	6885	27		16	0.045	1020	4		16	0.079	1785	7
	17	0.011	255	1		17	0.102	2295	9		17	0.487	10965	43		17	0	0	0
	18	0.011	255	1		18	0.261	5865	23		18	0.011	255	1		18	0.057	1275	5
	19	0.011	255	1		19	0.011	255	1		19	0.011	255	1		19	0.057	1275	5
	20	0.057	1275	5		20	0.147	3315	13		20	0.011	255	1		20	0.034	765	3
	21	0.045	1020	4		21	0.034	765	3		21	0.011	255	1		21	0.136	3060	12
	22	0.011	255	1		22	0.238	5355	21		22	0.068	1530	6		22	0.023	510	2
	23	0.091	2040	8		23	0.204	4590	18		23	0.17	3825	15		23	0.023	510	2
	24	0.034	765	3		24	0.079	1785	7		24	0.068	1530	6		24	0.023	510	2
	25	0.045	1020	4		25	0.023	510	2		25	0.023	510	2		25	0.102	2295	9
	26	0.023	510	2		26	0.011	255	1		26	0.521	11730	46		26	0.181	4080	16
	27	0.023	510	2		27	0.023	510	2		27	0.011	255	1		27	0.317	7140	28
	28	0.023	510	2		28	0.023	510	2		28	0.034	765	3		28	0.363	8160	32
	29	0.034	765	3		29	0.023	510	2		29	0.17	3825	15		29	0.113	2550	10
	30	0.011	255	1		30	0.045	1020	4		30	0.136	3060	12		30	0.023	510	2
	31	0.023	510	2		31	0.034	765	3		31	0.045	1020	4		31	0.057	1275	5
	32	0.011	255	1		32	0.011	255	1		32	0.079	1785	7		32	0.249	5610	22
	33	0	0	0		33	0.011	255	1		33	0.408	9180	36		33	0.136	3060	12
	34	0.102	2295	9		34	0.045	1020	4		34	0.623	14025	55		34	0.102	2295	9
	35	0.045	1020	4		35	0.011	255	1		35	0.091	2040	8		35	0.023	510	2
	36	0	0	0		36	0.113	2550	10		36	0.306	6885	27		36	0.011	255	1
	37	0.023	510	2		37	0.317	7140	28		37	0.034	765	3		37	0.272	6120	24
	38	0.011	255	1		38	0.011	255	1		38	0.091	2040	8		38	0.011	255	1
	39	0.045	1020	4		39	0.351	7905	31		39	0.045	1020	4		39	0.023	510	2
	40	0.023	510	2		40	0.068	1530	6		40	0.227	5100	20		40	0.023	510	2
	41	0.034	765	3		41	0.363	8160	32		41	0.125	2805	11		41	0.011	255	1
	42	0.023	510	2		42	0.011	255	1		42	0.034	765	3		42	0.125	2805	11
	43	0.011	255	1		43	0.023	510	2		43	0.079	1785	7		43	0.034	765	3
	44	0	0	0		44	0.034	765	3		44	0.034	765	3		44	0.193	4335	17
	45	0.011	255	1		45	0.023	510	2		45	0.023	510	2		45	0.011	255	1
	46	0	0	0		46	0.011	255	1		46	0.045	1020	4		46	0.147	3315	13
	47	0.011	255	1		47	0.045	1020	4		47	0.363	8160	32		47	0.068	1530	6
	48	0.045	1020	4		48	0.034	765	3		48	0.589	13260	52		48	0.034	765	3
	49	0.045	1020	4		49	0.057	1275	5		49	0.351	7905	31		49	0.068	1530	6
	50	0.011	255	1		50	0.011	255	1		50	0.283	6375	25		50	0.011	255	1
	51	0.034	765	3		51	0.17	3825	15		51	0.023	510	2		51	0.102	2295	9
	52	0.057	1275	5		52	0.011	255	1		52	0.011	255	1		52	0.034	765	3
	53	0.011	255	1		53	0.045	1020	4		53	0.023	510	2		53	0.057	1275	5
	54	0.045	1020	4		54	0.17	3825	15		54	0.011	255	1		54	0.034	765	3
	55	0.023	510	2		55	0.272	6120	24		55	0.034	765	3		55	0.147	3315	13
	56	0.079	1785	7		56	0.011	255	1		56	0.091	2040	8		56	0.011	255	1
	57	0.011	255	1		57	0.238	5355	21		57	0.136	3060	12		57	0.068	1530	6
	58	0.034	765	3		58	0.034	765	3		58	0.102	2295	9		58	0.023	510	2
	59	0.023	510	2		59	0.249	5610	22		59	0.068	1530	6		59	0.011	255	1
	60	0	0	0		60	0.011	255	1		60	0.181	4080	16		60	0	0	0
	61	0.011	255	1		61	0.091	2040	8		61	0.068	1530	6		61	0.011	255	1
	62	0.011	255	1		62	0.238	5355	21		62	0.159	3570	14		62	0.011	255	1
	63	0	0	0		63	0.045	1020	4		63	0.011	255	1		63	0.068	1530	6
	64	0.011	255	1		64	0.057	1275	5		64	0.068	1530	6		64	0.034	765	3
	65	0.011	255	1		65	0.261	5865	23		65	0.057	1275	5		65	0.091	2040	8
	66	0.011	255	1		66	0.011	255	1		66	0.068	1530	6		66	0.17	3825	15
	67	0.034	765	3		67	0.011	255	1		67	0.023	510	2		67	0.204	4590	18
	68	0.011	255	1		68	0.011	255	1		68	0.034	765	3		68	0.034	765	3
	69	0.068	1530	6		69	0	0	0		69	0.023	510	2		69	0.181	4080	16
	70	0.011	255	1		70	0.136	3060	12		70	0.453	10200	40		70	0.011	255	1
	71	0.011	255	1		71	0.17	3825	15		71	0.204	4590	18		71	0.091	2040	8
	72	0.011	255	1		72	0.045	1020	4		72	0.102	2295	9		72	0.17	3825	15
	73	0	0	0		73	0.011	255	1		73	0.045	1020	4		73	0.034	765	3
	74	0.045	1020	4		74	0.011	255	1		74	0.011	255	1		74	0.023	510	2
	75	0.045	1020	4		75	0.34	7650	30		75	0.068	1530	6
	76	0	0	0		76	0.023	510	2		76	0.011	255	1
	77	0.034	765	3		77	0.023	510	2		77	0.034	765	3
	78	0.011	255	1		78	0.011	255	1		78	0.102	2295	9
	79	0.023	510	2		79	0.045	1020	4		79	0.385	8670	34
	80	0.011	255	1		80	0.011	255	1		80	0.204	4590	18
	81	0.011	255	1		81	0.238	5355	21		81	0.011	255	1
	82	0.011	255	1		82	0.261	5865	23		82	0.181	4080	16
	83	0.011	255	1		83	0.249	5610	22		83	0.057	1275	5
	84	0.057	1275	5		84	0.181	4080	16		84	0.034	765	3
	85	0.023	510	2		85	0.079	1785	7		85	0.034	765	3
	86	0.023	510	2		86	0.091	2040	8		86	0.159	3570	14
	87	0.034	765	3		87	0.023	510	2		87	0.023	510	2
						88	0.261	5865	23		88	0.057	1275	5
						89	0.034	765	3		89	0.385	8670	34
						90	0.17	3825	15		90	0.045	1020	4
						91	0.113	2550	10		91	0.374	8415	33
											92	0.045	1020	4
											93	0.045	1020	4
											94	0.238	5355	21
											95	0.204	4590	18

## Sheet: Repeat3
		shRAD51stall					shRAD51Progress					shControl Progress					shControl Stall
		IntDen	RawIntDen	No. of foci/cell			IntDen	RawIntDen	No. of foci/cell			IntDen	RawIntDen	No. of foci/cell			IntDen	RawIntDen	No. of foci/cell
	1	0.034	765	3		1	0.136	3060	12		1	0.079	1785	7		1	0.521	11730	46
	2	0.023	510	2		2	0.147	3315	13		2	0.011	255	1		2	0.419	9435	37
	3	0.057	1275	5		3	0.079	1785	7		3	0.011	255	1		3	0.238	5355	21
	4	0.011	255	1		4	0.011	255	1		4	0.011	255	1		4	0.159	3570	14
	5	0.045	1020	4		5	0.102	2295	9		5	0.011	255	1		5	0.329	7395	29
	6	0.147	3315	13		6	0.068	1530	6		6	0	0	0		6	0.397	8925	35
	7	0.045	1020	4		7	0.011	255	1		7	0	0	0		7	0.023	510	2
	8	0.125	2805	11		8	0.159	3570	14		8	0.011	255	1		8	0.091	2040	8
	9	0.238	5355	21		9	0.091	2040	8		9	0.057	1275	5		9	0.34	7650	30
	10	0.023	510	2		10	0.113	2550	10		10	0.023	510	2		10	0.272	6120	24
	11	0.567	12750	50		11	0.136	3060	12		11	0.034	765	3		11	0.873	19635	77
	12	0.034	765	3		12	0.113	2550	10		12	0.034	765	3		12	0.011	255	1
	13	0.045	1020	4		13	0.023	510	2		13	0.023	510	2		13	0.272	6120	24
	14	0.023	510	2		14	0.011	255	1		14	0.011	255	1		14	0.057	1275	5
	15	0.045	1020	4		15	0.011	255	1		15	0.079	1785	7		15	0.238	5355	21
	16	0.011	255	1		16	0.136	3060	12		16	0.023	510	2		16	0.215	4845	19
	17	0.045	1020	4		17	0.159	3570	14		17	0	0	0		17	0.521	11730	46
	18	0.147	3315	13		18	0.057	1275	5		18	0	0	0		18	0.034	765	3
	19	0.045	1020	4		19	0.283	6375	25		19	0.011	255	1		19	0.476	10710	42
	20	0.045	1020	4		20	0.023	510	2		20	0.023	510	2		20	0.011	255	1
	21	0.261	5865	23		21	0.011	255	1		21	0.011	255	1		21	0.023	510	2
	22	0.045	1020	4		22	0.283	6375	25		22	0.045	1020	4		22	0.215	4845	19
	23	0.374	8415	33		23	0.091	2040	8		23	0.045	1020	4		23	0.238	5355	21
	24	0.329	7395	29		24	0.147	3315	13		24	0	0	0		24	0.261	5865	23
	25	0.204	4590	18		25	0.125	2805	11		25	0.329	7395	29		25	0.034	765	3
	26	0.397	8925	35		26	0.113	2550	10		26	0.136	3060	12		26	0.125	2805	11
	27	0.011	255	1		27	0.079	1785	7		27	0.431	9690	38		27	0.374	8415	33
	28	0.011	255	1		28	0.136	3060	12		28	0.136	3060	12		28	0.091	2040	8
	29	0.272	6120	24		29	0.068	1530	6		29	0.385	8670	34		29	0.351	7905	31
	30	0.023	510	2		30	0.011	255	1		30	0.283	6375	25		30	0.079	1785	7
	31	0.057	1275	5		31	0.011	255	1		31	0.476	10710	42		31	0.113	2550	10
	32	0.011	255	1		32	0.102	2295	9		32	0.408	9180	36		32	0.057	1275	5
	33	0.385	8670	34		33	0.068	1530	6		33	0.578	13005	51		33	0.057	1275	5
	34	0.193	4335	17		34	0.113	2550	10		34	0.045	1020	4		34	0.057	1275	5
	35	0.045	1020	4		35	0.249	5610	22		35	0.045	1020	4		35	0.011	255	1
	36	0.374	8415	33		36	0.159	3570	14		36	0.193	4335	17		36	0.023	510	2
	37	0	0	0		37	0.102	2295	9		37	0.159	3570	14		37	0.193	4335	17
	38	0.023	510	2		38	0.091	2040	8		38	0	0	0		38	0.238	5355	21
	39	0.249	5610	22		39	0.125	2805	11		39	0.533	11985	47		39	0.261	5865	23
	40	0.023	510	2		40	0.113	2550	10		40	0.023	510	2		40	0.181	4080	16
	41	0.215	4845	19		41	0.011	255	1		41	0.238	5355	21		41	0.011	255	1
	42	0.023	510	2		42	0.034	765	3		42	0.057	1275	5		42	0.023	510	2
	43	0	0	0		43	0.17	3825	15		43	0.499	11220	44		43	0	0	0
	44	0.011	255	1		44	0.045	1020	4		44	0.397	8925	35		44	0.261	5865	23
	45	0.057	1275	5		45	0.023	510	2							45	0.011	255	1
	46	0.023	510	2		46	0.023	510	2
	47	0.079	1785	7		47	0.125	2805	11
	48	0.023	510	2		48	0.113	2550	10
	49	0.023	510	2		49	0.011	255	1
	50	0.011	255	1		50	0.034	765	3
	51	0.147	3315	13		51	0.17	3825	15
	52	0.17	3825	15		52	0.045	1020	4
	53	0.011	255	1		53	0.023	510	2
	54	0	0	0		54	0.023	510	2
	55	0.215	4845	19
	56	0.011	255	1
	57	0.204	4590	18
	58	0.113	2550	10
	59	0.204	4590	18

## Sheet: Only EdU controls
		Control Progress Only EdU						Control stall Only EdU					shRAD51 Prog Only EdU					shRAD51 stall Only EdU
		IntDen	RawIntDen	No. of foci/cell				IntDen	RawIntDen	No. of foci/cell			IntDen	RawIntDen	No. of foci/cell			IntDen	RawIntDen	No. of foci/cell
	1	0	0	0			1	0	0	0		1	0	0	0		1	0	0	0
	2	0	0	0			2	0	0	0		2	0	0	0		2	0	0	0
	3	0	0	0			3	0	0	0		3	0	0	0		3	0.011	255	1
	4	0	0	0			4	0	0	0		4	0	0	0		4	0	0	0
	5	0	0	0			5	0	0	0		5	0	0	0		5	0	0	0
	6	0	0	0			6	0	0	0		6	0	0	0		6	0	0	0
	7	0	0	0			7	0	0	0		7	0	0	0		7	0	0	0
	8	0.011	255	1			8	0	0	0		8	0	0	0		8	0	0	0
	9	0.011	255	1			1	0	0	0		9	0	0	0		9	0	0	0
	1	0.011	255	1			2	0.011	255	1		10	0	0	0		10	0	0	0
	2	0	0	0			3	0	0	0		11	0	0	0		11	0	0	0
	3	0	0	0			4	0	0	0		12	0	0	0		1	0	0	0
	4	0	0	0			5	0	0	0		13	0	0	0		2	0	0	0
	5	0	0	0			6	0	0	0		14	0	0	0		3	0	0	0
	6	0	0	0			7	0	0	0		1	0	0	0		4	0	0	0
	7	0	0	0			8	0	0	0		2	0	0	0		5	0	0	0
	8	0	0	0			1	0	0	0		3	0	0	0		6	0	0	0
	9	0.011	255	1			2	0.011	255	1		4	0	0	0		7	0.011	255	1
	10	0.011	255	1			3	0	0	0		5	0	0	0		8	0.011	255	1
	1	0	0	0			4	0	0	0		6	0	0	0		9	0	0	0
	2	0.011	255	1			5	0	0	0		7	0	0	0		1	0	0	0
	3	0	0	0			6	0.011	255	1		8	0	0	0		2	0	0	0
	4	0	0	0			7	0	0	0		9	0	0	0		3	0	0	0
	5	0	0	0			8	0	0	0		10	0	0	0		4	0	0	0
	6	0	0	0			9	0	0	0		1	0	0	0		5	0	0	0
	7	0	0	0			10	0	0	0		2	0	0	0		6	0	0	0
	8	0	0	0			11	0	0	0		3	0	0	0		7	0	0	0
	9	0.011	255	1			12	0	0	0		4	0	0	0		8	0	0	0
	10	0	0	0			1	0	0	0		5	0.011	255	1		9	0	0	0
	11	0	0	0			2	0	0	0		6	0	0	0		10	0	0	0
	12	0	0	0			3	0	0	0		7	0	0	0		1	0	0	0
	1	0	0	0			4	0	0	0		8	0	0	0		2	0	0	0
	2	0	0	0			5	0	0	0		9	0	0	0		3	0	0	0
	3	0	0	0			6	0	0	0		10	0.011	255	1		4	0	0	0
	4	0.011	255	1			7	0	0	0		11	0	0	0		5	0	0	0
	5	0	0	0			8	0.011	255	1		12	0.011	255	1		6	0	0	0
	6	0	0	0			9	0	0	0		13	0	0	0		7	0.011	255	1
	7	0	0	0			10	0	0	0		1	0.011	255	1		8	0	0	0
	8	0	0	0			1	0	0	0		2	0.011	255	1		1	0	0	0
	9	0	0	0			2	0	0	0		3	0.011	255	1		2	0	0	0
	10	0	0	0			3	0	0	0		4	0	0	0		3	0	0	0
	11	0	0	0			4	0.011	255	1		5	0	0	0		4	0	0	0
	12	0	0	0			5	0.011	255	1		6	0	0	0		5	0	0	0
	13	0	0	0			6	0	0	0		7	0.011	255	1		6	0	0	0
	14	0	0	0			7	0	0	0		8	0	0	0		7	0	0	0
	15	0	0	0			8	0	0	0		9	0	0	0		8	0.011	255	1
	1	0	0	0			9	0	0	0		1	0.011	255	1		9	0	0	0
	2	0	0	0			1	0.011	255	1		2	0.011	255	1		10	0	0	0
	3	0	0	0			2	0	0	0		3	0	0	0		11	0.023	510	2
	4	0	0	0			3	0	0	0		4	0	0	0		12	0	0	0
	5	0	0	0			4	0	0	0		5	0	0	0		1	0	0	0
	6	0.011	255	1			5	0	0	0		6	0	0	0		2	0	0	0
	7	0	0	0			6	0	0	0		7	0	0	0		3	0	0	0
	8	0	0	0			7	0	0	0		8	0	0	0		4	0	0	0
	9	0	0	0			8	0	0	0		9	0	0	0		5	0.023	510	2
	10	0	0	0			9	0	0	0		10	0	0	0		6	0	0	0
	1	0	0	0			10	0	0	0		11	0	0	0		7	0	0	0
	2	0.011	255	1			11	0.011	255	1		12	0	0	0		8	0	0	0
	3	0	0	0			1	0	0	0		13	0	0	0		9	0	0	0
	4	0	0	0			2	0.011	255	1		14	0	0	0		10	0	0	0
	5	0	0	0			3	0	0	0		1	0	0	0		11	0	0	0
	6	0	0	0			4	0	0	0		2	0	0	0		12	0	0	0
	7	0	0	0			5	0	0	0		3	0	0	0		1	0.011	255	1
	8	0	0	0			6	0	0	0		4	0	0	0		2	0	0	0
	9	0	0	0			7	0	0	0		5	0	0	0		3	0	0	0
	10	0	0	0			8	0.011	255	1		6	0	0	0		4	0.011	255	1
	11	0	0	0			9	0	0	0		7	0	0	0		5	0	0	0
	12	0	0	0			1	0.011	255	1		8	0	0	0		6	0	0	0
	13	0	0	0			2	0	0	0		9	0	0	0		7	0	0	0
	14	0	0	0			3	0.011	255	1		10	0	0	0		8	0	0	0
	1	0.011	255	1			4	0	0	0		11	0	0	0		9	0	0	0
	2	0	0	0			5	0	0	0		12	0	0	0		10	0	0	0
	3	0	0	0			6	0	0	0		13	0.011	255	1
	4	0	0	0			7	0	0	0		14	0	0	0
	5	0	0	0			8	0	0	0		15	0	0	0
	6	0	0	0			9	0	0	0		16	0	0	0
	7	0	0	0			10	0	0	0		17	0	0	0
	8	0	0	0			11	0	0	0		18	0	0	0
	9	0	0	0			1	0	0	0		19	0	0	0
	10	0	0	0			2	0	0	0		20	0	0	0
	11	0	0	0			3	0	0	0		21	0	0	0
	12	0	0	0			4	0	0	0		1	0.011	255	1
	13	0	0	0			5	0	0	0		2	0	0	0
	14	0	0	0			6	0	0	0		3	0	0	0
	15	0.011	255	1			7	0	0	0		4	0	0	0
	16	0	0	0			8	0.011	255	1		5	0	0	0
	1	0	0	0			9	0.011	255	1		6	0	0	0
	2	0	0	0			10	0	0	0		7	0	0	0
	3	0.011	255	1			11	0	0	0		8	0	0	0
	4	0.011	255	1			1	0	0	0		9	0	0	0
	5	0	0	0			2	0	0	0		10	0	0	0
	6	0	0	0			3	0	0	0		11	0	0	0
	7	0	0	0			4	0	0	0		12	0	0	0
	8	0	0	0			5	0	0	0		13	0.011	255	1
	9	0.011	255	1			6	0	0	0		14	0	0	0
	10	0	0	0			7	0	0	0		15	0	0	0
	11	0	0	0			8	0	0	0		1	0.011	255	1
	1	0	0	0			1	0	0	0		2	0	0	0
	2	0.011	255	1			2	0	0	0		3	0	0	0
	3	0	0	0			3	0	0	0		4	0	0	0
	4	0	0	0			4	0	0	0		5	0	0	0
	5	0	0	0			5	0.011	255	1		6	0	0	0
	6	0	0	0			6	0	0	0		7	0	0	0
	7	0.011	255	1			7	0	0	0		8	0	0	0
	8	0	0	0			8	0	0	0		9	0	0	0
	1	0	0	0			9	0	0	0		10	0	0	0
	2	0	0	0			10	0	0	0		11	0	0	0
	3	0	0	0			1	0	0	0		12	0	0	0
	4	0	0	0			2	0	0	0		13	0	0	0
	5	0	0	0			3	0.011	255	1		1	0	0	0
	6	0	0	0			4	0	0	0		2	0.011	255	1
	7	0	0	0			5	0	0	0		3	0	0	0
	8	0	0	0			6	0	0	0		4	0	0	0
	9	0	0	0			7	0	0	0		5	0	0	0
	10	0	0	0			8	0	0	0		6	0	0	0
	1	0	0	0			9	0.011	255	1		7	0.011	255	1
	2	0	0	0			10	0	0	0		8	0	0	0
	3	0	0	0			11	0	0	0		9	0	0	0
	4	0.011	255	1			1	0.011	255	1		10	0	0	0
	5	0	0	0			2	0	0	0		11	0.011	255	1
	6	0	0	0			3	0	0	0		12	0	0	0
	7	0	0	0			4	0	0	0		1	0	0	0
	8	0.011	255	1			5	0	0	0		2	0	0	0
	9	0	0	0			6	0	0	0		3	0	0	0
	10	0	0	0			7	0	0	0		4	0	0	0
	11	0	0	0			8	0	0	0		5	0	0	0
	1	0.011	255	1			9	0	0	0		6	0	0	0
	2	0	0	0			10	0	0	0		7	0	0	0
	3	0.011	255	1			11	0	0	0		8	0	0	0
	4	0.011	255	1			12	0	0	0		9	0	0	0
	5	0	0	0			13	0	0	0		10	0	0	0
	6	0	0	0			14	0.011	255	1		11	0	0	0
	7	0	0	0			1	0	0	0		12	0	0	0
	8	0	0	0			2	0	0	0		13	0	0	0
	9	0	0	0			3	0	0	0		14	0.011	255	1
	10	0	0	0			4	0.011	255	1		15	0	0	0
	1	0.011	255	1			5	0	0	0		16	0	0	0
	2	0	0	0			6	0	0	0		1	0	0	0
	3	0	0	0			7	0	0	0		2	0.011	255	1
	4	0	0	0			8	0	0	0		3	0.011	255	1
	5	0	0	0			9	0.011	255	1		4	0	0	0
	6	0.011	255	1			1	0	0	0		5	0	0	0
	7	0	0	0			2	0	0	0		6	0	0	0
	8	0.011	255	1			3	0	0	0		7	0	0	0
	9	0	0	0			4	0.011	255	1		8	0	0	0
							5	0	0	0		9	0	0	0
							6	0	0	0		10	0	0	0
							7	0	0	0		11	0.011	255	1
							8	0	0	0		12	0	0	0
							1	0	0	0		13	0	0	0
							2	0	0	0		14	0	0	0
							3	0	0	0		15	0	0	0
							4	0.011	255			16	0	0	0
							5	0	0			1	0	0	0
							6	0	0			2	0	0	0
							7	0	0			3	0	0	0
							8	0	0			4	0.011	255	1
							9	0	0			5	0	0	0
							10	0	0			6	0	0	0
							11	0	0			7	0	0	0
							12	0	0			8	0	0	0
							1	0	0			9	0	0	0
							2	0	0			10	0	0	0
							3	0	0			11	0	0	0
							4	0	0			12	0	0	0
							5	0.011	255			13	0	0	0
							6	0	0			14	0	0	0
							7	0	0
							8	0	0					40-52
							9	0	0
							10	0	0
							1	0	0
							2	0	0
							3	0.011	255
							4	0	0
							5	0	0
							6	0	0
							7	0	0
							8	0	0
							9	0.011	255
							10	0	0
							11	0	0
							1	0.011	255
							2	0	0
							3	0	0
							4	0	0
							5	0	0
							6	0	0
							7	0	0
							8	0	0
							9	0	0
							10	0	0
							11	0	0
							12	0	0
							13	0	0
							14	0.011	255
							1	0	0
							2	0	0
							3	0	0
							4	0.011	255
							5	0	0
							6	0	0
							7	0	0
							8	0	0
							9	0.011	255
							1	0	0
							2	0	0
							3	0	0
							4	0.011	255
							5	0	0
							6	0	0
							7	0	0
							8	0	0
							1	0	0
							2	0	0
							3	0	0
							4	0.011	255
							5	0	0
							6	0	0
							7	0	0
							8	0	0
							9	0	0
							10	0	0
							11	0	0
							1	0	0
							2	0	0
							3	0	0
							4	0	0
							5	0	0
							6	0.011	255
							7	0	0
							8	0	0
							9	0.011	255

## Sheet: Statistical test
	Number of SIRF foci per cell was calculated using ImageJ.
	Results of the statistical analysis used to analyze the samples are given below.
	Table Analyzed	Data 1
1	Column G	shRAD51 Progress
	vs.	vs.
	Column E	shControl Progress
	Mann Whitney test
	P value	0.7283
	Exact or approximate P value?	Approximate
	P value summary	ns
	Significantly different (P < 0.05)?	No
	One- or two-tailed P value?	Two-tailed
	Sum of ranks in column E,G	44922 , 47314
	Mann-Whitney U	22556
	Difference between medians
	Median of column E	3.000, n=211
	Median of column G	4.000, n=218
	Difference: Actual	1
	Difference: Hodges-Lehmann	0
2	Table Analyzed	Data 1
	Column H	shRAD51 Stall
	vs.	vs.
	Column F	shContrrol Stall
	Mann Whitney test
	P value	0.1115
	Exact or approximate P value?	Approximate
	P value summary	ns
	Significantly different (P < 0.05)?	No
	One- or two-tailed P value?	Two-tailed
	Sum of ranks in column F,H	63777 , 67552
	Mann-Whitney U	30107
	Difference between medians
	Median of column F	6.000, n=259
	Median of column H	7.000, n=253
	Difference: Actual	1
	Difference: Hodges-Lehmann	1
3	Number of families	1
	Number of comparisons per family	28
	Alpha	0.05
	Dunn's multiple comparisons test	Mean rank diff.	Significant?	Summary	Adjusted P Value
	shControl Progress Only EdU vs. shControl Stall Only EdU	11.15	No	ns	>0.9999	A-B
	shControl Progress Only EdU vs. shRNF20 Progress Only EdU	18.26	No	ns	>0.9999	A-C
	shControl Progress Only EdU vs. shRNF20 Stall Only EdU	13.66	No	ns	>0.9999	A-D
	shControl Progress Only EdU vs. shControl Progress	-605.8	Yes	****	<0.0001	A-E
	shControl Progress Only EdU vs. shContrrol Stall	-693.4	Yes	****	<0.0001	A-F
	shControl Progress Only EdU vs. shRAD51 Progress	-614.4	Yes	****	<0.0001	A-G
	shControl Progress Only EdU vs. shRAD51 Stall	-746.4	Yes	****	<0.0001	A-H
	shControl Stall Only EdU vs. shRNF20 Progress Only EdU	7.111	No	ns	>0.9999	B-C
	shControl Stall Only EdU vs. shRNF20 Stall Only EdU	2.516	No	ns	>0.9999	B-D
	shControl Stall Only EdU vs. shControl Progress	-617	Yes	****	<0.0001	B-E
	shControl Stall Only EdU vs. shContrrol Stall	-704.6	Yes	****	<0.0001	B-F
	shControl Stall Only EdU vs. shRAD51 Progress	-625.5	Yes	****	<0.0001	B-G
	shControl Stall Only EdU vs. shRAD51 Stall	-757.5	Yes	****	<0.0001	B-H
	shRNF20 Progress Only EdU vs. shRNF20 Stall Only EdU	-4.595	No	ns	>0.9999	C-D
	shRNF20 Progress Only EdU vs. shControl Progress	-624.1	Yes	****	<0.0001	C-E
	shRNF20 Progress Only EdU vs. shContrrol Stall	-711.7	Yes	****	<0.0001	C-F
	shRNF20 Progress Only EdU vs. shRAD51 Progress	-632.6	Yes	****	<0.0001	C-G
	shRNF20 Progress Only EdU vs. shRAD51 Stall	-764.6	Yes	****	<0.0001	C-H
	shRNF20 Stall Only EdU vs. shControl Progress	-619.5	Yes	****	<0.0001	D-E
	shRNF20 Stall Only EdU vs. shContrrol Stall	-707.1	Yes	****	<0.0001	D-F
	shRNF20 Stall Only EdU vs. shRAD51 Progress	-628	Yes	****	<0.0001	D-G
	shRNF20 Stall Only EdU vs. shRAD51 Stall	-760	Yes	****	<0.0001	D-H
	shControl Progress vs. shContrrol Stall	-87.6	No	ns	0.6666	E-F
	shControl Progress vs. shRAD51 Progress	-8.528	No	ns	>0.9999	E-G
	shControl Progress vs. shRAD51 Stall	-140.5	Yes	**	0.0087	E-H
	shContrrol Stall vs. shRAD51 Progress	79.07	No	ns	>0.9999	F-G
	shContrrol Stall vs. shRAD51 Stall	-52.91	No	ns	>0.9999	F-H
	shRAD51 Progress vs. shRAD51 Stall	-132	Yes	*	0.0177	G-H
