# Supplementary material for: RNF20-mediated H2B monoubiquitination protects stalled forks from degradation and promotes fork restart
Source: EMBO Rep. 2025 Jun 10;26(15):3773–803. doi: 10.1038/s44319-025-00497-3 (PMC12331980; doi:10.1038/s44319-025-00497-3)
Supplement: Supplementary file 7 — Source data Fig. 4 [file 44319_2025_497_MOESM7_ESM.zip › 4E/RAD51C SIRF foci in RNF20 depleted cells calculation.xlsx]

## Sheet: Repeat1
		shControl progress				shControl stall					shNF20 progress					shRF20 stall
		IntDen	RawIntDen	No. of foci/cell			IntDen	RawIntDen	No. of foci/cell			IntDen	RawIntDen	No. of foci/cell			IntDen	RawIntDen	No. of foci/cell
	1	0.011	255	1		1	0.261	5865	23		1	0.023	510	13		1	0.011	255	1
	2	0.193	4335	17		2	0.045	1020	4		2	0.045	1020	16		2	0.136	3060	12
	3	0.034	765	3		3	0.102	2295	9		3	0.034	765	1		3	0.023	510	2
	4	0.102	2295	9		4	0.045	1020	4		4	0	0	1		4	0.125	2805	11
	5	0.125	2805	11		5	0.011	255	1		5	0.045	1020	1		5	0.023	510	2
	6	0.045	1020	4		6	0	0	0		6	0	0	3		6	0.034	765	3
	7	0.125	2805	11		7	0.068	1530	6		7	0	0	0		7	0.125	2805	11
	8	0.011	255	1		8	0.147	3315	13		8	0.102	2295	1		8	0.102	2295	9
	9	0.011	255	1		9	0.159	3570	14		9	0.079	1785	1		9	0	0	0
	10	0.136	3060	12		10	0.011	255	1		10	0.034	765	1		10	0.011	255	1
	11	0.034	765	3		11	0.068	1530	6		11	0.011	255	12		11	0.034	765	3
	12	0.034	765	3		12	0.011	255	1		12	0.023	510	4		12	0.011	255	1
	13	0.079	1785	7		13	0.011	255	1		13	0.011	255	2		13	0.011	255	1
	14	0.011	255	1		14	0.125	2805	11		14	0.034	765	17		14	0.079	1785	7
	15	0.068	1530	6		15	0.011	255	1		15	0.068	1530	3		15	0.011	255	1
	16	0.045	1020	4		16	0.181	4080	16		16	0.068	1530	7		16	0	0	0
	17	0.023	510	2		17	0.023	510	2		17	0.011	255	1		17	0.011	255	1
	18	0	0	0		18	0.102	2295	9		18	0.125	2805	1		18	0.023	510	2
	19	0.011	255	1		19	0.023	510	2		19	0.011	255	14		19	0.023	510	2
	20	0.011	255	1		20	0.283	6375	25		20	0.068	1530	3		20	0.011	255	1
	21	0.011	255	1		21	0.011	255	1		21	0.011	255	2		21	0.011	255	1
	22	0.023	510	2		22	0	0	0		22	0.011	255	2		22	0.011	255	1
	23	0.079	1785	7		23	0.011	255	1		23	0.068	1530	1		23	0.023	510	2
	24	0.034	765	3		24	0.136	3060	12		24	0.023	510	1		24	0	0	0
	25	0.023	510	2		25	0.045	1020	4		25	0.023	510	1		25	0	0	0
	26	0.011	255	1		26	0.011	255	1		26	0.068	1530	4		26	0.079	1785	7
	27	0.011	255	1		27	0.125	2805	11		27	0.113	2550	1		27	0.068	1530	6
	28	0.011	255	1		28	0.011	255	1		28	0.102	2295	11		28	0.045	1020	4
	29	0.011	255	1		29	0.181	4080	16		29	0.079	1785	1		29	0.034	765	3
	30	0.102	2295	9		30	0	0	0		30	0.011	255	12		30	0.068	1530	6
	31	0.023	510	2		31	0.272	6120	24		31	0.125	2805	2		31	0.011	255	1
	32	0.023	510	2		32	0.023	510	2		32	0.079	1785	2		32	0.079	1785	7
	33	0.023	510	2		33	0.068	1530	6		33	0.011	255	1		33	0.045	1020	4
	34	0.057	1275	5		34	0.045	1020	4		34	0.011	255	0		34	0.011	255	1
	35	0.023	510	2		35	0.011	255	1		35	0.011	255	2		35	0.023	510	2
	36	0.023	510	2		36	0.17	3825	15		36	0.147	3315	4		36	0.023	510	2
	37	0.011	255	1		37	0.079	1785	7		37	0.181	4080	3		37	0.011	255	1
	38	0.034	765	3		38	0.057	1275	5		38	0.011	255	7		38	0.011	255	1
	39	0.023	510	2		39	0.011	255	1		39	0.011	255	0		39	0.034	765	3
	40	0.102	2295	9		40	0.011	255	1		40	0.011	255	0		40	0.011	255	1
	41	0.034	765	3		41	0	0	0		41	0.034	765	1		41	0.125	2805	11
	42	0.011	255	1		42	0.125	2805	11		42	0	0	1		42	0.023	510	2
	43	0.023	510	2		43	0.034	765	3		43	0.011	255	1		43	0.034	765	3
	44	0.011	255	1		44	0.057	1275	5		44	0.011	255	12		44	0.204	4590	18
	45	0.091	2040	8		45	0	0	0		45	0.011	255	3		45	0.023	510	2
	46	0.023	510	2		46	0.057	1275	5		46	0.136	3060	1		46	0.011	255	1
	47	0.113	2550	10		47	0.068	1530	6		47	0.045	1020	3		47	0.023	510	2
	48	0.102	2295	9		48	0.057	1275	5		48	0.023	510	2		48	0.011	255	1
	49	0.091	2040	8		49	0.113	2550	10		49	0.193	4335	4		49	0	0	0
	50	0.091	2040	8		50	0	0	0		50	0.034	765	2		50	0	0	0
	51	0.113	2550	10		51	0	0	0		51	0.079	1785	0		51	0	0	0
	52	0.045	1020	4		52	0.011	255	1		52	0.011	255	0		52	0	0	0
	53	0.034	765	3		53	0.057	1275	5		53	0.011	255	1		53	0.011	255	1
	54	0.079	1785	7		54	0	0	0		54	0.159	3570	0		54	0.011	255	1
	55	0.011	255	1		55	0.045	1020	4		55	0.034	765	2		55	0.045	1020	4
	56	0.091	2040	8		56	0.011	255	1		56	0.023	510	1		56	0	0	0
	57	0.011	255	1		57	0.079	1785	7		57	0.023	510	0		57	0.113	2550	10
	58	0.034	765	3		58	0.011	255	1		58	0.011	255	5		58	0.011	255	1
	59	0.011	255	1		59	0.034	765	3		59	0.011	255	1		59	0.011	255	1
	60	0.102	2295	9		60	0	0	0		60	0.011	255	15		60	0.023	510	2
	61	0.034	765	3		61	0.023	510	2		61	0.045	1020	9		61	0.011	255	1
	62	0.079	1785	7		62	0.102	2295	9		62	0.011	255	8		62	0.011	255	1
	63	0.011	255	1		63	0.317	7140	28		63	0.125	2805	2		63	0.023	510	2
	64	0.045	1020	4		64	0.193	4335	17		64	0.011	255	13		64	0.023	510	2
	65	0.011	255	1		65	0	0	0		65	0.136	3060	2		65	0	0	0
	66	0.045	1020	4		66	0	0	0		66	0.023	510	4		66	0.011	255	1
	67	0.023	510	2		67	0.011	255	1		67	0.023	510	4		67	0	0	0
	68	0.068	1530	6		68	0.261	5865	23		68	0.011	255	6		68	0.068	1530	6
	69	0.011	255	1		69	0.011	255	1		69	0	0	2		69	0.011	255	1
	70	0.034	765	3		70	0.453	10200	40		70	0.023	510	2		70	0.011	255	1
	71	0.079	1785	7		71	0.045	1020	4		71	0.045	1020	2		71	0	0	0
	72	0.102	2295	9		72	0.204	4590	18		72	0.034	765	9		72	0.011	255	1
	73	0.023	510	2		73	0.193	4335	17		73	0.079	1785	2		73	0.091	2040	8
	74	0.023	510	2		74	0.045	1020	4		74	0	0	2		74	0.102	2295	9
	75	0.057	1275	5		75	0.125	2805	11		75	0	0	19		75	0.102	2295	9
	76	0	0	0		76	0.023	510	2		76	0.011	255	3		76	0.068	1530	6
	77	0.023	510	2		77	0	0	0		77	0.011	255	1		77	0	0	0
	78	0.011	255	1		78	0.159	3570	14		78	0.011	255	1		78	0.011	255	1
	79	0.023	510	2		79	0.159	3570	14		79	0.136	3060	0		79	0	0	0
	80	0.034	765	3		80	0.17	3825	15		80	0.034	765	0		80	0.023	510	2
	81	0.011	255	1		81	0.249	5610	22		81	0.011	255	10		81	0.023	510	2
	82	0.034	765	3		82	0.136	3060	12		82	0.034	765	1		82	0.011	255	1
	83	0.045	1020	4		83	0.034	765	3		83	0.023	510	14		83	0.023	510	2
	84	0.023	510	2		84	0.125	2805	11		84	0.045	1020	2		84	0.034	765	3
	85	0.034	765	3		85	0.113	2550	10		85	0.023	510	1		85	0.023	510	2
	86	0.011	255	1		86	0.17	3825	15		86	0	0	4		86	0.011	255	1
	87	0.034	765	3		87	0.034	765	3		87	0	0	1		87	0.045	1020	4
	88	0.034	765	3		88	0.113	2550	10		88	0.011	255	11		88	0.068	1530	6
	89	0.091	2040	8		89	0.011	255	1		89	0	0	8		89	0.011	255	1
	90	0.091	2040	8		90	0.057	1275	5		90	0.023	510	10		90	0	0	0
	91	0.068	1530	6		91	0.374	8415	33		91	0.011	255	2		91	0	0	0
	92	0.011	255	1		92	0.023	510	2		92	0	0	8		92	0.011	255	1
	93	0.011	255	1		93	0.329	7395	29		93	0.057	1275	5
	94	0.023	510	2		94	0.159	3570	14		94	0.011	255	15
											95	0.17	3825	1
											96	0.102	2295	0
											97	0.091	2040	7
											98	0.023	510	2
											99	0.147	3315	1
											100	0.023	510	7
											101	0.045	1020	4
											102	0.045	1020	4
											103	0.068	1530	5
											104	0.023	510	1
											105	0.023	510	2
											106	0.023	510	4
											107	0.102	2295	4
											108	0.023	510	12
											109	0.023	510	1
											110	0.215	4845	3
											111	0.034	765	1
											112	0.011	255	1
											113	0.011	255	1
											114	0	0	2
											115	0	0	1
											116	0.113	2550	1
											117	0.011	255	2
											118	0.159	3570	5
											119	0.023	510	1
											120	0.011	255	3
											121	0.045	1020	6
											122	0.011	255	2
											123	0.125	2805	3
											124	0.091	2040	1
											125	0.113	2550	7
											126	0.023	510	1
											127	0.091	2040	1
											128	0.057	1275	13
											129	0.17	3825	15
											130	0.011	255	1
											131	0	0	0
											132	0.079	1785	7
											133	0.023	510	2
											134	0.011	255	1
											135	0.079	1785	7
											136	0.045	1020	4
											137	0.045	1020	4
											138	0.057	1275	5
											139	0.011	255	1
											140	0.023	510	2
											141	0.045	1020	4
											142	0.045	1020	4
											143	0.136	3060	12
											144	0.011	255	1
											145	0.034	765	3
											146	0.011	255	1
											147	0.011	255	1
											148	0.011	255	1
											149	0.023	510	2
											150	0.011	255	1
											151	0.011	255	1
											152	0.023	510	2
											153	0.057	1275	5
											154	0.011	255	1
											155	0.034	765	3
											156	0.068	1530	6
											157	0.023	510	2
											158	0.034	765	3
											159	0.011	255	1
											160	0.079	1785	7
											161	0.011	255	1
											162	0.011	255	1
											163	0.147	3315	13

## Sheet: Repeat2
				shControl progress				shControl stall					shNF20 progress					shRF20 stall
			IntDen	RawIntDen	No. of foci/cell			IntDen	RawIntDen	No. of foci/cell			IntDen	RawIntDen	No. of foci/cell			IntDen	RawIntDen	No. of foci/cell
		1	0.057	1275	5		1	0.193	4335	17		1	0	0	8		1	0	0	0
		2	0.147	3315	13		2	0.023	510	2		2	0.023	510	10		2	0.034	765	3
		3	0.17	3825	15		3	0.011	255	1		3	0.011	255	2		3	0	0	0
		4	0.091	2040	8		4	0.125	2805	11		4	0	0	8		4	0.011	255	1
		5	0.011	255	1		5	0.011	255	1		5	0.057	1275	5		5	0.113	2550	10
		6	0.034	765	3		6	0.147	3315	13		6	0.011	255	15		6	0.034	765	3
		7	0.011	255	1		7	0.227	5100	20		7	0.17	3825	1		7	0.102	2295	9
		8	0.011	255	1		8	0.011	255	1		8	0.102	2295	0		8	0.159	3570	14
		9	0.011	255	1		9	0.113	2550	10		9	0.091	2040	7		9	0.113	2550	10
		10	0	0	0		10	0.011	255	1		10	0.023	510	2		10	0	0	0
		11	0	0	0		11	0.181	4080	16		11	0.147	3315	1		11	0.079	1785	7
		12	0	0	0		12	0.079	1785	7		12	0.023	510	7		12	0.034	765	3
		13	0	0	0		13	0.215	4845	19		13	0.045	1020	4		13	0.079	1785	7
		14	0.17	3825	15		14	0.125	2805	11		14	0.045	1020	4		14	0.045	1020	4
		15	0.068	1530	6		15	0.011	255	1		15	0.068	1530	5		15	0.215	4845	19
		16	0.011	255	1		16	0.181	4080	16		16	0.023	510	1		16	0.147	3315	13
		17	0.193	4335	17		17	0.011	255	1		17	0.023	510	2		17	0.011	255	1
		18	0.102	2295	9		18	0.034	765	3		18	0.023	510	4		18	0.011	255	1
		19	0.159	3570	14		19	0.011	255	1		19	0.102	2295	4		19	0.113	2550	10
		20	0.045	1020	4		20	0.079	1785	7		20	0.023	510	12		20	0.011	255	1
		21	0.023	510	2		21	0.011	255	1		21	0.023	510	1		21	0.136	3060	12
		22	0.079	1785	7		22	0.351	7905	31		22	0.215	4845	3		22	0.011	255	1
		23	0.023	510	2		23	0.079	1785	7		23	0.034	765	1		23	0	0	0
		24	0.023	510	2		24	0.102	2295	9		24	0.011	255	1		24	0.136	3060	12
		25	0.091	2040	8		25	0.159	3570	14		25	0.011	255	1		25	0.011	255	1
		26	0.011	255	1		26	0.023	510	2		26	0	0	2		26	0.034	765	3
		27	0.057	1275	5		27	0.079	1785	7		27	0	0	1		27	0.011	255	1
		28	0.011	255	1		28	0.113	2550	10		28	0.113	2550	1		28	0.102	2295	9
		29	0.034	765	3		29	0.011	255	1		29	0.011	255	2		29	0.023	510	2
		30	0.023	510	2		30	0.181	4080	16		30	0.159	3570	5		30	0.102	2295	9
		31	0.057	1275	5		31	0.011	255	1		31	0.023	510	1		31	0.011	255	1
		32	0.125	2805	11		32	0.034	765	3		32	0.011	255	3		32	0.011	255	1
		33	0.045	1020	4		33	0.023	510	2		33	0.045	1020	6		33	0.068	1530	6
		34	0.045	1020	4		34	0.023	510	2		34	0.011	255	2		34	0.181	4080	16
		35	0.068	1530	6		35	0.419	9435	37		35	0.125	2805	3		35	0.17	3825	15
		36	0.079	1785	7		36	0.091	2040	8		36	0.091	2040	1		36	0.011	255	1
		37	0.023	510	2		37	0.011	255	1		37	0.113	2550	7		37	0.147	3315	13
		38	0.102	2295	9		38	0.011	255	1		38	0.023	510	1		38	0.147	3315	13
		39	0.113	2550	10		39	0	0	0		39	0.091	2040	1		39	0.034	765	3
		40	0.113	2550	10		40	0.057	1275	5		40	0.057	1275	13		40	0.125	2805	11
		41	0.091	2040	8		41	0.011	255	1		41	0.17	3825	15		41	0.045	1020	4
		42	0.181	4080	16		42	0.011	255	1		42	0.011	255	1		42	0	0	0
		43	0.034	765	3		43	0.238	5355	21		43	0	0	0		43	0.011	255	1
		44	0.136	3060	12		44	0.011	255	1		44	0.079	1785	7		44	0.023	510	2
		45	0.011	255	1		45	0.011	255	1		45	0.023	510	2		45	0.011	255	1
		46	0.057	1275	5		46	0.068	1530	6		46	0.011	255	1		46	0.011	255	1
		47	0.079	1785	7		47	0.023	510	2		47	0.079	1785	7		47	0.011	255	1
		48	0.034	765	3		48	0.023	510	2		48	0.045	1020	4		48	0.113	2550	10
		49	0.102	2295	9		49	0.011	255	1		49	0.045	1020	4		49	0.023	510	2
		50	0.079	1785	7		50	0.079	1785	7		50	0.057	1275	5		50	0.011	255	1
		51	0.023	510	2		51	0.125	2805	11		51	0.011	255	1		51	0	0	0
							52	0.057	1275	5		52	0.023	510	2		52	0.011	255	1
							53	0.147	3315	13		53	0.045	1020	4		53	0.011	255	1
							54	0.034	765	3		54	0.045	1020	4		54	0.011	255	1
							55	0.227	5100	20		55	0.136	3060	12		55	0	0	0
							56	0.023	510	2		56	0.011	255	1		56	0.023	510	2
							57	0.011	255	1		57	0.034	765	3		57	0.023	510	2
							58	0.17	3825	15		58	0.011	255	1		58	0.011	255	1
							59	0.023	510	2		59	0.011	255	1		59	0.045	1020	4
							60	0.034	765	3		60	0.011	255	1		60	0.011	255	1
							61	0.011	255	1		61	0.023	510	2		61	0.136	3060	12
							62	0	0	0		62	0.011	255	1		62	0	0	0
							63	0.011	255	1		63	0.011	255	1		63	0.011	255	1
							64	0.102	2295	9		64	0.023	510	2		64	0.113	2550	10
							65	0.011	255	1		65	0.057	1275	5		65	0	0	0
							66	0.238	5355	21		66	0.011	255	1		66	0.102	2295	9
							67	0.045	1020	4		67	0.034	765	3		67	0.057	1275	5
							68	0	0	0		68	0.068	1530	6		68	0.011	255	1
							69	0	0	0		69	0.023	510	2		69	0.034	765	3
												70	0.034	765	3		70	0.113	2550	10
												71	0.011	255	1
												72	0.079	1785	7
												73	0.011	255	1
												74	0.011	255	1
												75	0.147	3315	13

## Sheet: Repeat3
		shControl progress					shControl stall					shNF20 progress					shRF20 stall
		IntDen	RawIntDen	No. of foci/cell			IntDen	RawIntDen	No. of foci/cell			IntDen	RawIntDen	No. of foci/cell			IntDen	RawIntDen	No. of foci/cell
	1	0.023	510	2		1	0.102	2295	9		1	0.034	765	3		1	0.045	1020	4
	2	0.011	255	1		2	0.011	255	1		2	0.113	2550	10		2	0.113	2550	10
	3	0.125	2805	11		3	0.011	255	1		3	0.113	2550	10		3	0.023	510	2
	4	0.011	255	1		4	0.034	765	3		4	0.057	1275	5		4	0.011	255	1
	5	0.034	765	3		5	0.113	2550	10		5	0	0	0		5	0.159	3570	14
	6	0.034	765	3		6	0.023	510	2		6	0.011	255	1		6	0.068	1530	6
	7	0.079	1785	7		7	0.011	255	1		7	0.034	765	3		7	0.057	1275	5
	8	0.011	255	1		8	0.17	3825	15		8	0.102	2295	9		8	0.068	1530	6
	9	0.023	510	2		9	0.283	6375	25		9	0.011	255	1		9	0.011	255	1
	10	0.159	3570	14		10	0.113	2550	10		10	0.068	1530	6		10	0	0	0
	11	0.011	255	1		11	0.215	4845	19		11	0.011	255	1		11	0.034	765	3
	12	0.034	765	3		12	0.023	510	2		12	0	0	0		12	0	0	0
	13	0.136	3060	12		13	0.011	255	1		13	0.034	765	3		13	0.034	765	3
	14	0.011	255	1		14	0.136	3060	12		14	0.011	255	1		14	0.011	255	1
	15	0.011	255	1		15	0.011	255	1		15	0.147	3315	13		15	0.011	255	1
	16	0.023	510	2		16	0.091	2040	8		16	0.045	1020	4		16	0	0	0
	17	0.011	255	1		17	0.091	2040	8		17	0.011	255	1		17	0	0	0
	18	0.113	2550	10		18	0.011	255	1		18	0.023	510	2		18	0.023	510	2
	19	0.011	255	1		19	0.023	510	2		19	0.011	255	1		19	0.011	255	1
	20	0.011	255	1		20	0.023	510	2		20	0.011	255	1		20	0.011	255	1
	21	0.045	1020	4		21	0.023	510	2		21	0.034	765	3		21	0.057	1275	5
	22	0.034	765	3		22	0.079	1785	7		22	0.034	765	3		22	0.011	255	1
	23	0.023	510	2		23	0.023	510	2		23	0.011	255	1		23	0.091	2040	8
	24	0.011	255	1		24	0	0	0		24	0.045	1020	4		24	0.011	255	1
	25	0	0	0		25	0.125	2805	11		25	0.011	255	1		25	0.011	255	1
	26	0	0	0		26	0.034	765	3		26	0.034	765	3		26	0	0	0
	27	0.023	510	2		27	0.181	4080	16		27	0.057	1275	5		27	0.034	765	3
	28	0.102	2295	9		28	0.011	255	1		28	0.023	510	2		28	0	0	0
	29	0.057	1275	5		29	0.023	510	2		29	0.023	510	2		29	0.011	255	1
	30	0.023	510	2		30	0.079	1785	7		30	0.011	255	1		30	0.011	255	1
	31	0.045	1020	4		31	0.215	4845	19		31	0.057	1275	5		31	0.023	510	2
	32	0.023	510	2		32	0.091	2040	8		32	0.045	1020	4		32	0.011	255	1
	33	0.011	255	1		33	0.011	255	1		33	0.011	255	1		33	0.023	510	2
	34	0.023	510	2		34	0.045	1020	4		34	0.023	510	2		34	0.023	510	2
	35	0.011	255	1		35	0.159	3570	14		35	0.204	4590	18		35	0.023	510	2
	36	0.023	510	2		36	0.023	510	2		36	0.045	1020	4		36	0	0	0
	37	0.091	2040	8		37	0.17	3825	15		37	0.011	255	1		37	0.023	510	2
	38	0.057	1275	5		38	0.045	1020	4		38	0.023	510	2		38	0	0	0
	39	0.045	1020	4		39	0.113	2550	10		39	0	0	0		39	0	0	0
	40	0.011	255	1		40	0.193	4335	17		40	0.045	1020	4		40	0.034	765	3
	41	0.011	255	1		41	0.011	255	1		41	0.023	510	2		41	0.011	255	1
	42	0.011	255	1		42	0.159	3570	14		42	0.023	510	2		42	0.011	255	1
	43	0.011	255	1		43	0.023	510	2		43	0.011	255	1		43	0.057	1275	5
	44	0.023	510	2		44	0.034	765	3		44	0.023	510	2		44	0.011	255	1
	45	0.023	510	2		45	0.011	255	1		45	0.125	2805	11		45	0.068	1530	6
	46	0.045	1020	4		46	0.113	2550	10		46	0.125	2805	11		46	0.011	255	1
	47	0	0	0		47	0.193	4335	17		47	0.057	1275	5		47	0.023	510	2
	48	0.011	255	1		48	0.011	255	1		48	0.125	2805	11		48	0.034	765	3
	49	0.091	2040	8		49	0.057	1275	5		49	0.068	1530	6		49	0.034	765	3
	50	0.034	765	3		50	0.079	1785	7		50	0.011	255	1		50	0.023	510	2
	51	0.023	510	2		51	0.011	255	1		51	0.023	510	2		51	0.011	255	1
	52	0.023	510	2		52	0.136	3060	12		52	0.023	510	2		52	0.011	255	1
	53	0.011	255	1		53	0.034	765	3		53	0.023	510	2		53	0.011	255	1
	54	0.023	510	2		54	0	0	0		54	0.011	255	1		54	0.023	510	2
	55	0.011	255	1		55	0.011	255	1		55	0.068	1530	6		55	0.011	255	1
	56	0.079	1785	7		56	0.102	2295	9		56	0.034	765	3		56	0.011	255	1
	57	0.091	2040	8		57	0	0	0		57	0.011	255	1		57	0.057	1275	5
	58	0.011	255	1		58	0	0	0		58	0.023	510	2		58	0	0	0
	59	0.011	255	1		59	0	0	0		59	0	0	0		59	0	0	0
	60	0.023	510	2		60	0	0	0		60	0.011	255	1		60	0.011	255	1
	61	0.011	255	1		61	0.068	1530	6		61	0.023	510	2		61	0.034	765	3
	62	0.102	2295	9		62	0.147	3315	13		62	0.023	510	2		62	0.091	2040	8
	63	0.023	510	2		63	0.034	765	3		63	0.011	255	1		63	0.011	255	1
	64	0.215	4845	19		64	0.011	255	1		64	0	0	0		64	0.023	510	2
	65	0.136	3060	12		65	0.113	2550	10		65	0	0	0		65	0.011	255	1
	66	0.091	2040	8		66	0.011	255	1		66	0.011	255	1		66	0.011	255	1
	67	0.057	1275	5		67	0.011	255	1		67	0.034	765	3		67	0.011	255	1
	68	0	0	0		68	0.079	1785	7		68	0	0	0		68	0.011	255	1
	69	0.045	1020	4		69	0.023	510	2		69	0.068	1530	6		69	0.011	255	1
	70	0.011	255	1		70	0.147	3315	13		70	0.204	4590	18		70	0	0	0
	71	0.068	1530	6		71	0.034	765	3		71	0.102	2295	9		71	0.045	1020	4
	72	0.125	2805	11		72	0.136	3060	12		72	0.023	510	2		72	0.045	1020	4
	73	0.011	255	1		73	0.011	255	1		73	0.011	255	1		73	0.011	255	1
	74	0.011	255	1		74	0.113	2550	10		74	0.102	2295	9		74	0	0	0
	75	0.011	255	1		75	0.113	2550	10		75	0.091	2040	8		75	0.011	255	1
	76	0.079	1785	7		76	0.011	255	1		76	0.011	255	1		76	0.011	255	1
	77	0.011	255	1		77	0	0	0		77	0.023	510	2		77	0.011	255	1
	78	0.034	765	3		78	0.011	255	1		78	0.136	3060	12		78	0.011	255	1
	79	0.102	2295	9		79	0.159	3570	14		79	0.102	2295	9		79	0.023	510	2
	80	0.113	2550	10		80	0.147	3315	13		80	0.147	3315	13		80	0.034	765	3
	81	0.011	255	1		81	0.249	5610	22		81	0.011	255	1		81	0.034	765	3
	82	0.125	2805	11		82	0.136	3060	12		82	0.011	255	1		82	0	0	0
	83	0.079	1785	7		83	0.023	510	2		83	0.011	255	1		83	0.011	255	1
	84	0.102	2295	9		84	0.057	1275	5		84	0.034	765	3		84	0.011	255	1
	85	0.011	255	1		85	0	0	0		85	0.011	255	1		85	0.011	255	1
	86	0.057	1275	5		86	0.079	1785	7		86	0.045	1020	4		86	0.011	255	1
	87	0.011	255	1		87	0.034	765	3		87	0.113	2550	10		87	0	0	0
	88	0.011	255	1		88	0.034	765	3		88	0.057	1275	5		88	0.068	1530	6
	89	0.023	510	2		89	0.011	255	1		89	0.045	1020	4		89	0	0	0
	90	0.011	255	1		90	0.023	510	2		90	0.034	765	3		90	0.034	765	3
	91	0.045	1020	4		91	0.045	1020	4		91	0.125	2805	11		91	0.057	1275	5
	92	0.011	255	1		92	0.034	765	3		92	0.034	765	3		92	0.011	255	1
	93	0.011	255	1		93	0.136	3060	12		93	0.045	1020	4		93	0.011	255	1
	94	0.023	510	2		94	0	0	0		94	0.011	255	1		94	0.034	765	3
	95	0.091	2040	8		95	0.113	2550	10		95	0.011	255	1		95	0.011	255	1
	96	0.068	1530	6		96	0.023	510	2		96	0.011	255	1		96	0.034	765	3
	97	0.034	765	3		97	0.011	255	1		97	0.023	510	2		97	0.011	255	1
	98	0.011	255	1		98	0.023	510	2		98	0.011	255	1		98	0	0	0
	99	0.011	255	1		99	0.034	765	3		99	0.011	255	1		99	0	0	0
	100	0.045	1020	4		100	0.011	255	1		100	0.045	1020	4		100	0.011	255	1
	101	0.011	255	1		101	0.057	1275	5		101	0.091	2040	8		101	0.023	510	2
	102	0.023	510	2		102	0.136	3060	12		102	0	0	0		102	0.011	255	1
	103	0.011	255	1		103	0.091	2040	8		103	0.011	255	1		103	0.011	255	1
	104	0.057	1275	5		104	0.079	1785	7		104	0.045	1020	4		104	0.011	255	1
	105	0.113	2550	10		105	0.011	255	1		105	0.147	3315	13		105	0	0	0
	106	0.011	255	1		106	0.113	2550	10		106	0.057	1275	5		106	0.011	255	1
	107	0.147	3315	13		107	0.011	255	1		107	0.011	255	1		107	0.011	255	1
	108	0.068	1530	6		108	0.011	255	1		108	0.011	255	1		108	0	0	0
	109	0.045	1020	4		109	0.125	2805	11		109	0.023	510	2		109	0	0	0
	110	0.023	510	2		110	0.045	1020	4		110	0.045	1020	4		110	0.011	255	1
	111	0.045	1020	4		111	0.045	1020	4		111	0.045	1020	4		111	0	0	0
	112	0.057	1275	5		112	0.045	1020	4		112	0.147	3315	13		112	0.011	255	1
	113	0.011	255	1		113	0.023	510	2		113	0.068	1530	6		113	0.011	255	1
	114	0.045	1020	4		114	0.068	1530	6		114	0	0	0		114	0.091	2040	8
	115	0.011	255	1		115	0.011	255	1		115	0.034	765	3		115	0.011	255	1
	116	0.011	255	1		116	0.045	1020	4		116	0	0	0		116	0.023	510	2
	117	0.011	255	1		117	0.011	255	1		117	0	0	0		117	0	0	0
	118	0.011	255	1		118	0.079	1785	7		118	0.023	510	2		118	0.011	255	1
	119	0.011	255	1		119	0.057	1275	5		119	0.023	510	2		119	0.011	255	1
	120	0.023	510	2		120	0.023	510	2		120	0.102	2295	9		120	0	0	0
	121	0.011	255	1		121	0.023	510	2		121	0.023	510	2		121	0.011	255	1
	122	0.011	255	1		122	0.023	510	2		122	0.045	1020	4		122	0	0	0
	123	0.057	1275	5		123	0.113	2550	10		123	0.023	510	2		123	0	0	0
	124	0.057	1275	5		124	0	0	0		124	0.023	510	2		124	0.011	255	1
	125	0.011	255	1		125	0.034	765	3		125	0.023	510	2		125	0.011	255	1
	126	0.011	255	1		126	0.227	5100	20		126	0.011	255	1		126	0.023	510	2
	127	0.023	510	2		127	0.147	3315	13		127	0.011	255	1		127	0.011	255	1
	128	0.011	255	1		128	0.079	1785	7		128	0	0	0		128	0.011	255	1
	129	0.011	255	1		129	0.023	510	2		129	0	0	0		129	0.045	1020	4
	130	0.045	1020	4		130	0.034	765	3		130	0.023	510	2		130	0.034	765	3
	131	0.091	2040	8		131	0.113	2550	10		131	0.102	2295	9		131	0.011	255	1
	132	0	0	0		132	0.011	255	1		132	0.011	255	1		132	0.068	1530	6
	133	0.034	765	3		133	0.011	255	1		133	0.102	2295	9		133	0.023	510	2
	134	0.011	255	1							134	0.011	255	1		134	0.023	510	2
	135	0.011	255	1							135	0.023	510	2		135	0.011	255	1
	136	0.102	2295	9							136	0	0	0		136	0.011	255	1
	137	0.023	510	2							137	0.102	2295	9		137	0.011	255	1
	138	0.011	255	1							138	0.034	765	3		138	0.011	255	1
	139	0.068	1530	6							139	0.034	765	3		139	0.011	255	1
	140	0.011	255	1							140	0.113	2550	10		140	0.023	510	2
	141	0.102	2295	9							141	0.125	2805	11		141	0.011	255	1
	142	0.023	510	2							142	0.227	5100	20		142	0	0	0
	143	0.011	255	1							143	0.034	765	3		143	0.011	255	1
											144	0.011	255	1		144	0.023	510	2
											145	0.045	1020	4		145	0.057	1275	5
											146	0	0	0		146	0.045	1020	4
											147	0.011	255	1		147	0.023	510	2
											148	0.011	255	1		148	0.045	1020	4
											149	0.068	1530	6		149	0.068	1530	6
											150	0.011	255	1		150	0.023	510	2
											151	0	0	0		151	0.079	1785	7
											152	0.011	255	1		152	0	0	0
											153	0	0	0		153	0.023	510	2
											154	0	0	0		154	0.011	255	1
											155	0.011	255	1		155	0.011	255	1
											156	0.011	255	1		156	0.023	510	2
																157	0	0	0
																158	0.023	510	2
																159	0.011	255	1
																160	0	0	0
																161	0.079	1785	7
																162	0.011	255	1
																163	0.023	510	2
																164	0.023	510	2

## Sheet: Only EdU controls
			shControl PROGRESS			shControl STALL					shRAD51C PROGRESS					shRAD51C stall
		IntDen	RawIntDen	No. of foci/cell		IntDen	RawIntDen	No. of foci/cell			IntDen	RawIntDen	No. of foci/cell			IntDen	RawIntDen	No. of foci/cell
	1	0.011	255	1	1	0.011	255	1		1	0	0	0		1	0.023	510	2
	2	0.023	510	2	2	0	0	0		2	0	0	0		2	0.011	255	1
	3	0.011	255	1	3	0.045	1020	4		3	0.011	255	1		3	0.011	255	1
	4	0.011	255	1	4	0.023	510	2		4	0	0	0		4	0.011	255	1
	5	0	0	0	5	0	0	0		5	0.011	255	1		5	0.011	255	1
	6	0	0	0	6	0.011	255	1		6	0.011	255	1		6	0.011	255	1
	7	0.023	510	2	7	0.023	510	2		7	0.011	255	1		7	0	0	0
	8	0.011	255	1	8	0	0	0		8	0.023	510	2		8	0.011	255	1
	9	0.023	510	2	9	0.011	255	1		9	0.011	255	1		9	0.011	255	1
	10	0.011	255	1	10	0.011	255	1		10	0.011	255	1		10	0.011	255	1
	11	0.011	255	1	11	0.011	255	1		11	0.011	255	1		11	0.011	255	1
	12	0	0	0	12	0	0	0		12	0.011	255	1		12	0.011	255	1
	13	0.011	255	1	13	0.011	255	1		13	0.011	255	1		13	0.011	255	1
	14	0	0	0	14	0.011	255	1		14	0.011	255	1		14	0.011	255	1
	15	0.034	765	3	15	0	0	0		15	0.023	510	2		15	0.011	255	1
	16	0.011	255	1	16	0	0	0		16	0.011	255	1		16	0.011	255	1
	17	0.011	255	1	17	0.011	255	1		17	0.011	255	1		17	0.034	765	3
	18	0.011	255	1	18	0.011	255	1		18	0.034	765	3		18	0	0	0
	19	0.011	255	1	19	0.011	255	1		19	0.011	255	1		19	0	0	0
	20	0.011	255	1	20	0.011	255	1		20	0.023	510	2		20	0	0	0
	21	0	0	0	21	0.011	255	1		21	0.011	255	1		21	0	0	0
	22	0.011	255	1	22	0.011	255	1		22	0.011	255	1		22	0.011	255	1
	23	0.011	255	1	23	0.011	255	1		23	0	0	0		23	0.011	255	1
	24	0.011	255	1	24	0.011	255	1		24	0.034	765	3		24	0.011	255	1
	25	0.011	255	1	25	0	0	0		25	0.011	255	1		25	0.045	1020	4
	26	0	0	0	26	0.011	255	1		26	0.023	510	2		26	0.011	255	1
	27	0	0	0	27	0.023	510	2		27	0.011	255	1		27	0	0	0
	28	0.011	255	1	28	0	0	0		28	0.011	255	1		28	0.011	255	1
	29	0.011	255	1	29	0.011	255	1		29	0.011	255	1		29	0.011	255	1
	30	0.011	255	1	30	0.011	255	1		30	0	0	0		30	0	0	0
	31	0.011	255	1	31	0.011	255	1		31	0.034	765	3		31	0.023	510	2
	32	0.034	765	3	32	0.011	255	1		32	0.011	255	1		32	0.011	255	1
	33	0.045	1020	4	33	0.011	255	1		33	0	0	0		33	0.023	510	2
	34	0.113	2550	10	34	0.011	255	1		34	0.011	255	1		34	0.011	255	1
	35	0.057	1275	5	35	0.023	510	2		35	0.011	255	1		35	0.011	255	1
	36	0.068	1530	6	36	0.011	255	1		36	0.011	255	1		36	0	0	0
	37	0.023	510	2	37	0	0	0		37	0.011	255	1		37	0.011	255	1
	38	0.079	1785	7	38	0.011	255	1		38	0.011	255	1		38	0.011	255	1
	39	0.011	255	1	39	0.011	255	1		39	0.011	255	1		39	0.011	255	1
	40	0	0	0	40	0.011	255	1		40	0.034	765	3		40	0.023	510	2
	41	0	0	0	41	0.011	255	1		41	0.011	255	1		41	0.034	765	3
	42	0	0	0	42	0.023	510	2		42	0.023	510	2		42	0.011	255	1
	43	0.011	255	1	43	0.023	510	2		43	0.011	255	1		43	0.011	255	1
	44	0	0	0	44	0.023	510	2		44	0	0	0		44	0.023	510	2
	45	0	0	0	45	0.023	510	2		45	0.011	255	1		45	0.011	255	1
	46	0	0	0	46	0	0	0		46	0	0	0		46	0.023	510	2
	47	0	0	0	47	0.011	255	1		47	0.011	255	1		47	0.011	255	1
	48	0.011	255	1	48	0.011	255	1		48	0.011	255	1		48	0.023	510	2
	49	0.011	255	1	49	0.011	255	1		49	0	0	0		49	0.011	255	1
	50	0.011	255	1	50	0.011	255	1		50	0.011	255	1		50	0.011	255	1
	51	0	0	0	51	0.011	255	1		51	0.011	255	1		51	0.011	255	1
	52	0.023	510	2	52	0.011	255	1		52	0.011	255	1		52	0.045	1020	4
	53	0.011	255	1	53	0.011	255	1		53	0	0	0		53	0	0	0
	54	0	0	0	54	0.045	1020	4		54	0	0	0		54	0	0	0
	55	0	0	0	55	0.011	255	1		55	0	0	0		55	0.023	510	2
	56	0	0	0	56	0	0	0		56	0.011	255	1		56	0.011	255	1
	57	0	0	0	57	0.023	510	2		57	0.011	255	1		57	0.011	255	1
	58	0.011	255	1	58	0.011	255	1		58	0	0	0		58	0.011	255	1
	59	0.011	255	1	59	0.011	255	1		59	0.023	510	2		59	0	0	0
	60	0.011	255	1	60	0.011	255	1		60	0.011	255	1		60	0	0	0
	61	0	0	0	61	0.011	255	1		61	0.011	255	1		61	0.011	255	1
	62	0.011	255	1	62	0.011	255	1		62	0.057	1275	5		62	0.011	255	1
	63	0.011	255	1	63	0.011	255	1		63	0	0	0		63	0	0	0
	64	0.011	255	1	64	0.011	255	1		64	0.011	255	1		64	0.045	1020	4
	65	0.011	255	1	65	0.011	255	1		65	0	0	0		65	0	0	0
	66	0.023	510	2	66	0.011	255	1		66	0.011	255	1		66	0.011	255	1
	67	0.023	510	2	67	0.011	255	1		67	0.011	255	1		67	0.011	255	1
	68	0.011	255	1	68	0.023	510	2		68	0.011	255	1		68	0.034	765	3
	69	0.034	765	3	69	0	0	0		69	0.011	255	1		69	0.023	510	2
	70	0	0	0	70	0.011	255	1		70	0.011	255	1		70	0.011	255	1
	71	0.045	1020	4	71	0.011	255	1		71	0	0	0		71	0.011	255	1
	72	0.023	510	2	72	0	0	0		72	0.011	255	1		72	0.023	510	2
	73	0.023	510	2	73	0.011	255	1		73	0.011	255	1		73	0.011	255	1
	74	0	0	0	74	0.011	255	1		74	0.023	510	2		74	0.023	510	2
	75	0.011	255	1	75	0.011	255	1		75	0	0	0		75	0.011	255	1
	76	0.045	1020	4	76	0.011	255	1		76	0.011	255	1		76	0	0	0
	77	0.045	1020	4	77	0.011	255	1		77	0.011	255	1		77	0	0	0
	78	0.034	765	3	78	0	0	0		78	0.045	1020	4		78	0.011	255	1
	79	0.023	510	2	79	0.011	255	1		79	0.023	510	2		79	0.011	255	1
	80	0	0	0	80	0.011	255	1		80	0.023	510	2		80	0.023	510	2
	81	0.011	255	1	81	0.023	510	2		81	0.023	510	2		81	0.023	510	2
	82	0	0	0	82	0.011	255	1		82	0.011	255	1		82	0.011	255	1
	83	0.023	510	2	83	0	0	0		83	0	0	0		83	0.011	255	1
	84	0.034	765	3	84	0.011	255	1		84	0.079	1785	7		84	0.023	510	2
	85	0.011	255	1	85	0.011	255	1		85	0.023	510	2		85	0.011	255	1
	86	0.045	1020	4	86	0.011	255	1		86	0.023	510	2		86	0.023	510	2
	87	0.023	510	2	87	0.023	510	2		87	0.034	765	3		87	0.011	255	1
	88	0.011	255	1	88	0.011	255	1		88	0.011	255	1		88	0.011	255	1
	89	0.023	510	2	89	0.023	510	2		89	0.011	255	1		89	0.011	255	1
	90	0.068	1530	6	90	0.011	255	1		90	0.011	255	1		90	0.023	510	2
	91	0.045	1020	4	91	0	0	0		91	0.011	255	1		91	0.011	255	1
	92	0.011	255	1	92	0	0	0		92	0	0	0		92	0.023	510	2
	93	0.023	510	2	93	0.011	255	1		93	0	0	0		93	0.011	255	1
	94	0.034	765	3	94	0.011	255	1		94	0.011	255	1		94	0.011	255	1
	95	0.023	510	2	95	0.023	510	2		95	0.045	1020	4		95	0.011	255	1
	96	0.023	510	2	96	0.011	255	1		96	0	0	0		96	0.011	255	1
	97	0	0	0	97	0.011	255	1		97	0.011	255	1		97	0.011	255	1
	98	0.011	255	1	98	0.011	255	1		98	0.023	510	2		98	0	0	0
	99	0	0	0	99	0.011	255	1		99	0	0	0		99	0.011	255	1
	100	0.023	510	2	100	0.011	255	1		100	0.011	255	1		100	0.011	255	1
	101	0.023	510	2	101	0.011	255	1		101	0	0	0		101	0.011	255	1
	102	0	0	0	102	0	0	0		102	0.023	510	2		102	0.011	255	1
	103	0	0	0	103	0.011	255	1		103	0.011	255	1		103	0.011	255	1
	104	0.011	255	1	104	0.011	255	1		104	0.045	1020	4		104	0.023	510	2
	105	0.023	510	2	105	0	0	0		105	0.045	1020	4		105	0.034	765	3
	106	0.011	255	1	106	0	0	0		106	0.011	255	1		106	0.011	255	1
	107	0.023	510	2	107	0.011	255	1		107	0.011	255	1		107	0.011	255	1
	108	0.011	255	1	108	0.023	510	2		108	0.034	765	3		108	0.011	255	1
	109	0.011	255	1	109	0	0	0		109	0.034	765	3		109	0.011	255	1
	110	0.034	765	3	110	0.011	255	1		110	0.023	510	2		110	0.011	255	1
	111	0	0	0	111	0	0	0		111	0.011	255	1		111	0.011	255	1
	112	0.034	765	3	112	0.011	255	1		112	0.011	255	1		112	0.011	255	1
	113	0.011	255	1	113	0.011	255	1		113	0	0	0		113	0	0	0
	114	0.011	255	1	114	0.011	255	1		114	0	0	0		114	0.011	255	1
	115	0.011	255	1	115	0	0	0		115	0	0	0		115	0.011	255	1
	116	0.011	255	1	116	0	0	0		116	0.023	510	2		116	0.011	255	1
	117	0.011	255	1	117	0	0	0		117	0.011	255	1		117	0.034	765	3
	118	0.011	255	1	118	0	0	0		118	0.023	510	2		118	0.011	255	1
	119	0	0	0	119	0.011	255	1		119	0.011	255	1		119	0.011	255	1
	120	0.011	255	1	120	0.011	255	1		120	0	0	0		120	0.034	765	3
	121	0	0	0	121	0.011	255	1		121	0.023	510	2		121	0.011	255	1
	122	0.034	765	3	122	0	0	0		122	0.011	255	1		122	0.023	510	2
	123	0	0	0	123	0.011	255	1		123	0.011	255	1		123	0	0	0
	124	0	0	0	124	0.011	255	1		124	0.011	255	1		124	0.023	510	2
	125	0.011	255	1	125	0	0	0		125	0	0	0		125	0.023	510	2
	126	0.011	255	1	126	0.011	255	1		126	0.011	255	1		126	0.011	255	1
	127	0.011	255	1	127	0.011	255	1		127	0.011	255	1		127	0.023	510	2
	128	0.011	255	1	128	0.011	255	1		128	0.011	255	1		128	0.023	510	2
	129	0.034	765	3	129	0.011	255	1		129	0.011	255	1		129	0.011	255	1
	130	0.011	255	1	130	0.011	255	1		130	0.011	255	1		130	0.034	765	3
	131	0.011	255	1	131	0	0	0		131	0.023	510	2		131	0	0	0
	132	0.011	255	1	132	0.011	255	1		132	0.023	510	2		132	0.011	255	1
	133	0.023	510	2	133	0.023	510	2		133	0.034	765	3		133	0.034	765	3
	134	0.011	255	1	134	0.011	255	1		134	0.011	255	1		134	0.023	510	2
	135	0	0	0	135	0.011	255	1		135	0.011	255	1		135	0.011	255	1
	136	0.023	510	2	136	0.011	255	1		136	0.011	255	1		136	0.034	765	3
	137	0	0	0	137	0.023	510	2		137	0.023	510	2		137	0.023	510	2
	138	0.011	255	1	138	0.011	255	1		138	0.023	510	2		138	0.023	510	2
	139	0.011	255	1	139	0.011	255	1		139	0.034	765	3		139	0.023	510	2
	140	0.011	255	1	140	0	0	0		140	0.011	255	1		140	0.023	510	2
	141	0.023	510	2	141	0.011	255	1		141	0.011	255	1		141	0.011	255	1
	142	0	0	0	142	0	0	0		142	0.023	510	2		142	0.023	510	2
	143	0.011	255	1	143	0.011	255	1		143	0.034	765	3		143	0.023	510	2
	144	0	0	0	144	0	0	0		144	0	0	0		144	0	0	0
	145	0.011	255	1	145	0.011	255	1		145	0.023	510	2		145	0.023	510	2
	146	0.011	255	1	146	0.011	255	1		146	0	0	0		146	0.034	765	3
	147	0	0	0	147	0.011	255	1		147	0.011	255	1		147	0.011	255	1
				0	148	0.011	255	1		148	0.034	765	3		148	0.011	255	1
				0	149	0	0	0		149	0.011	255	1		149	0	0	0
				0	150	0.011	255	1		150	0.023	510	2		150	0.011	255	1
				0	151	0.011	255	1		151	0.011	255	1		151	0.011	255	1
				0	152	0	0	0		152	0	0	0		152	0.023	510	2
				0	153	0.011	255	1		153	0.011	255	1
				0	154	0	0	0		154	0	0	0
				0	155	0.011	255	1		155	0.011	255	1

## Sheet: Statistical analysis
1	Table Analyzed	Data 1
	Column G	shRNF20 Progress
	vs.	vs.
	Column E	shControl Progress
	Mann Whitney test
	P value	0.1259
	Exact or approximate P value?	Approximate
	P value summary	ns
	Significantly different (P < 0.05)?	No
	One- or two-tailed P value?	Two-tailed
	Sum of ranks in column E,G	102172 , 130732
	Mann-Whitney U	52917
	Difference between medians
	Median of column E	2.000, n=288
	Median of column G	2.000, n=394
	Difference: Actual	0
	Difference: Hodges-Lehmann	0
2	Table Analyzed	Data 1
	Column H	shRNF20 Stall
	vs.	vs.
	Column F	shControl Stall
	Mann Whitney test
	P value	<0.0001
	Exact or approximate P value?	Approximate
	P value summary	****
	Significantly different (P < 0.05)?	Yes
	One- or two-tailed P value?	Two-tailed
	Sum of ranks in column F,H	108853 , 84900
	Mann-Whitney U	31599
	Difference between medians
	Median of column F	4.000, n=296
	Median of column H	1.000, n=326
	Difference: Actual	-3
	Difference: Hodges-Lehmann	-2
3	Number of families	1
	Number of comparisons per family	28
	Alpha	0.05
	Dunn's multiple comparisons test	Mean rank diff.	Significant?	Summary	Adjusted P Value
	shControl Progress Only EdU vs. shControl Stall Only EdU	78.64	No	ns	>0.9999	A-B
	shControl Progress Only EdU vs. shRNF20 Progress Only EdU	-26.54	No	ns	>0.9999	A-C
	shControl Progress Only EdU vs. shRNF20 Stall Only EdU	-60.83	No	ns	>0.9999	A-D
	shControl Progress Only EdU vs. shControl Progress	-470.6	Yes	****	<0.0001	A-E
	shControl Progress Only EdU vs. shControl Stall	-547.8	Yes	****	<0.0001	A-F
	shControl Progress Only EdU vs. shRNF20 Progress	-294.6	Yes	****	<0.0001	A-G
	shControl Progress Only EdU vs. shRNF20 Stall	-231.9	Yes	***	0.0001	A-H
	shControl Stall Only EdU vs. shRNF20 Progress Only EdU	-105.2	No	ns	>0.9999	B-C
	shControl Stall Only EdU vs. shRNF20 Stall Only EdU	-139.5	No	ns	0.504	B-D
	shControl Stall Only EdU vs. shControl Progress	-549.2	Yes	****	<0.0001	B-E
	shControl Stall Only EdU vs. shControl Stall	-626.4	Yes	****	<0.0001	B-F
	shControl Stall Only EdU vs. shRNF20 Progress	-373.2	Yes	****	<0.0001	B-G
	shControl Stall Only EdU vs. shRNF20 Stall	-310.5	Yes	****	<0.0001	B-H
	shRNF20 Progress Only EdU vs. shRNF20 Stall Only EdU	-34.29	No	ns	>0.9999	C-D
	shRNF20 Progress Only EdU vs. shControl Progress	-444.1	Yes	****	<0.0001	C-E
	shRNF20 Progress Only EdU vs. shControl Stall	-521.2	Yes	****	<0.0001	C-F
	shRNF20 Progress Only EdU vs. shRNF20 Progress	-268	Yes	****	<0.0001	C-G
	shRNF20 Progress Only EdU vs. shRNF20 Stall	-205.4	Yes	**	0.0013	C-H
	shRNF20 Stall Only EdU vs. shControl Progress	-409.8	Yes	****	<0.0001	D-E
	shRNF20 Stall Only EdU vs. shControl Stall	-486.9	Yes	****	<0.0001	D-F
	shRNF20 Stall Only EdU vs. shRNF20 Progress	-233.7	Yes	***	0.0001	D-G
	shRNF20 Stall Only EdU vs. shRNF20 Stall	-171.1	Yes	*	0.0209	D-H
	shControl Progress vs. shControl Stall	-77.14	No	ns	>0.9999	E-F
	shControl Progress vs. shRNF20 Progress	176.1	Yes	***	0.0008	E-G
	shControl Progress vs. shRNF20 Stall	238.7	Yes	****	<0.0001	E-H
	shControl Stall vs. shRNF20 Progress	253.2	Yes	****	<0.0001	F-G
	shControl Stall vs. shRNF20 Stall	315.9	Yes	****	<0.0001	F-H
	shRNF20 Progress vs. shRNF20 Stall	62.66	No	ns	>0.9999	G-H
