# Supplementary material for: RNF20-mediated H2B monoubiquitination protects stalled forks from degradation and promotes fork restart
Source: EMBO Rep. 2025 Jun 10;26(15):3773–803. doi: 10.1038/s44319-025-00497-3 (PMC12331980; doi:10.1038/s44319-025-00497-3)
Supplement: Supplementary file 7 — Source data Fig. 4 [file 44319_2025_497_MOESM7_ESM.zip › 4F/RAD51 SIRF with RNF20 depletion calculation.xlsx]

## Sheet: Repeat1
			shControl Progress 1					shControl stall 1					shRNF20 Progress 1					shRNF20 Stall 1
		IntDen	RawIntDen	foci/cell			IntDen	RawIntDen	foci/cell			IntDen	RawIntDen	foci/cell			IntDen	RawIntDen	foci/cell
	1	1.156	26010	102		1	0.034	765	3		1	0.431	9690	38		1	0.329	7395	29
	2	1.337	30090	118		2	0.623	14025	55		2	0.283	6375	25		2	0.068	1530	6
	3	1.383	31110	122		3	0.034	765	3		3	0.714	16065	63		3	0.068	3570	14
	4	0.793	17850	70		4	0.759	17085	67		4	0.499	11220	44		5	0.465	10455	41
	5	0.011	255	1		5	0.034	765	3		1	0.068	1530	6		6	0.068	1530	6
	6	0.068	1530	6		6	0.351	7905	31		2	0.011	255	1		7	0.249	5610	22
	7	0.986	22185	87		7	1.111	24990	98		3	0.929	20910	82		8	0.102	2295	9
	1	0.737	16575	65		8	0.306	6885	27		4	0.521	11730	46		9	0.113	2550	10
	2	0.884	19890	78		1	0.011	255	1		1	0.567	12750	50		1	0.453	10200	40
	3	0.442	9945	39		2	0.941	21165	83		2	0.737	16575	65		2	0.555	12495	49
	4	0.023	510	2		3	0.499	11220	44		3	0.578	13005	51		3	0.011	255	1
	5	0.544	12240	48		4	1.077	24225	95		4	0.419	9435	37		4	0.091	2040	8
	6	0	0	0		5	0.079	1785	7		5	0.034	765	3		5	0.363	8160	32
	1	0.771	17340	68		6	0.827	18615	73		6	0.011	255	1		6	0.159	3570	14
	2	0.011	255	1		7	0.748	16830	66		7	0.465	10455	41		1	0.363	8160	32
	3	0.986	22185	87		8	0.306	6885	27		1	0.011	255	1		2	0.057	1275	5
	4	0.045	1020	4		1	1.643	36975	145		2	0.782	17595	69		3	0.816	18360	72
	5	0.011	255	1		2	0.544	12240	48		3	0.011	255	1		4	0.102	2295	9
	6	0.045	1020	4		3	1.315	29580	116		4	0.057	1275	5		5	0.068	1530	6
	7	0.079	1785	7		4	0.204	4590	18		5	0.011	255	1		6	0.023	510	2
	8	0.057	1275	5		5	0.907	20400	80		1	0.601	13515	53		7	0.034	765	3
	1	0.034	765	3		6	0.023	510	2		2	0.567	12750	50		8	0.034	765	3
	2	0.034	765	3		7	0.023	510	2		3	0.023	510	2		9	0.057	1275	5
	3	0.034	765	3		1	0.725	16320	64		4	0.034	765	3		10	0.068	1530	6
	4	1.065	23970	94		2	0.895	20145	79		5	0.147	3315	13		11	0.283	6375	25
	5	0.703	15810	62		3	0.193	4335	17		6	0.363	8160	32		1	0.487	10965	43
	6	0.034	765	3		4	0.793	17850	70		7	0.397	8925	35		2	0.612	13770	54
	7	0.465	10455	41		5	0.941	21165	83		1	0.601	13515	53		3	0.045	1020	4
	8	0.068	1530	6		6	0.703	15810	62		2	0.567	12750	50		4	0.725	16320	64
	9	0.476	10710	42		1	0.057	1275	5		3	0.023	510	2		5	0.952	21420	84
	10	0.034	765	3		2	0.034	765	3		4	0.034	765	3		6	0.465	10455	41
	1	0.068	1530	6		3	0.023	510	2		5	0.159	3570	14		7	0.306	6885	27
	2	0.057	1275	5		4	0.023	510	2		6	0.374	8415	33		1	0	0	0
	3	0	0	0		5	0.193	4335	17		7	0.397	8925	35		2	0.023	510	2
	4	0.317	7140	28		6	1.111	24990	98		1	0.249	5610	22		3	0.272	6120	24
	5	0.057	1275	5		7	0.657	14790	58		2	0.295	6630	26		4	0.193	4335	17
	6	0.034	765	3		1	0.635	14280	56		3	0.181	4080	16		5	0.442	9945	39
	7	0.079	1785	7		2	0.397	8925	35		4	0.646	14535	57		6	0.068	1530	6
	8	0.839	18870	74		3	0	0	0		5	0.306	6885	27		7	0.045	1020	4
	1	1.201	27030	106		4	0.442	9945	39		6	0	0	0		8	0.374	8415	33
	2	1.167	26265	103		5	0.544	12240	48		7	0.079	1785	7		1	0.17	3825	15
	3	1.167	26265	103		6	0.011	255	1		1	0.091	2040	8		2	0.045	1020	4
	4	0.193	4335	17		7	0.635	14280	56		2	0.419	9435	37		3	0.045	1020	4
	5	0.714	16065	63		8	0.057	1275	5		3	0.351	7905	31		4	0.034	765	3
	6	0.975	21930	86		9	0.283	6375	25		4	0.351	7905	31		5	0.023	510	2
	7	1.054	23715	93		10	0.011	255	1		5	0.023	510	2		6	0.193	4335	17
	8	0.521	11730	46		1	0.578	13005	51		1	0.329	7395	29		7	0.113	2550	10
	1	0.907	20400	80		2	0.17	3825	15		2	0.657	14790	58		8	0.023	510	2
	2	0.725	16320	64		3	0.272	6120	24		3	0.057	1275	5		1	0.408	9180	36
	3	0.034	765	3		4	0.85	19125	75		4	0.011	255	1		2	0.068	1530	6
	4	0.068	1530	6		5	0.657	14790	58		5	0.272	6120	24		3	0.34	7650	30
	5	0.363	8160	32		6	1.054	23715	93		6	0.635	14280	56		4	0.125	2805	11
	6	0.125	2805	11		7	0.68	15300	60		7	0.363	8160	32		5	0.227	5100	20
	7	1.179	26520	104		1	0.34	7650	30		1	0.011	255	1		6	0	0	0
	8	0.895	20145	79		2	0.68	15300	60		2	0.521	11730	46		7	0.034	765	3
	1	0.102	2295	9		3	0.646	14535	57		3	0.057	1275	5		8	0.057	1275	5
	2	0.861	19380	76		4	0.011	255	1		4	0.363	8160	32		9	0.034	765	3
	3	0.193	4335	17		5	0.884	19890	78		5	0.045	1020	4		1	0.612	13770	54
	4	1.031	23205	91		1	1.179	26520	104		6	0.034	765	3		2	0.068	1530	6
	5	0.306	6885	27		2	0.023	510	2		7	0.023	510	2		3	0.419	9435	37
	6	0.068	1530	6		3	0.023	510	2		8	0.045	1020	4		4	0.102	2295	9
	7	0.113	2550	10		4	0.068	1530	6		9	0.691	15555	61		5	0.091	2040	8
	1	0.703	15810	62		5	0.499	11220	44		10	0.034	765	3		6	0.147	3315	13
	2	0.623	14025	55		6	0.578	13005	51		1	0.499	11220	44		1	0	0	0
	3	0.419	9435	37		7	0.499	11220	44		2	0.374	8415	33		2	0.034	765	3
	4	0.646	14535	57		1	0.963	21675	85		3	0.057	1275	5		3	0.057	1275	5
	5	0.895	20145	79		2	0.351	7905	31		4	0.045	1020	4		4	0.045	1020	4
	6	0.295	6630	26		3	0.023	510	2		5	0.034	765	3		5	0.091	2040	8
	7	0.136	3060	12		4	0.521	11730	46		6	0.465	10455	41		6	0.045	1020	4
	1	0.51	11475	45		5	0.748	16830	66		7	0.363	8160	32		7	0.17	3825	15
	2	0.034	765	3		6	0.771	17340	68		8	0.057	1275	5		8	0.136	3060	12
	3	0.657	14790	58		1	0.578	13005	51		1	0.034	765	3		9	0.057	1275	5
	4	0.261	5865	23		2	0.023	510	2		2	0.283	6375	25		1	0.125	2805	11
	5	0.079	1785	7		3	0.034	765	3		3	0.045	1020	4		2	0.385	8670	34
	6	0.079	1785	7		4	0.465	10455	41		4	0.555	12495	49		3	0.079	1785	7
	7	0.431	9690	38		5	0.635	14280	56		5	0.023	510	2		4	0.102	2295	9
	8	0.793	17850	70		6	0.034	765	3		6	0.023	510	2		1	0.363	8160	32
	9	0.839	18870	74		7	0.805	18105	71		7	0.918	20655	81		2	0.113	2550	10
						8	0.374	8415	33		8	0.51	11475	45		3	0.283	6375	25
						9	0	0	0		9	0.023	510	2		4	0.646	14535	57
						1	0.827	18615	73		10	0.034	765	3		5	0.023	510	2
						2	0.725	16320	64		11	0.023	510	2		6	0.034	765	3
						3	1.201	27030	106		12	0.555	12495	49		7	0.068	1530	6
						4	0.827	18615	73							8	0.034	765	3
						5	0.023	510	2
						6	0.011	255	1
						7	0.385	8670	34
						8	0.068	1530	6
						9	0.272	6120	24
						10	0.771	17340	68

## Sheet: Repeat2
			shControl Progress 2					shControl stall 2					shRNF20 Progress 2					shRNF20 Stall 2
		IntDen	RawIntDen	foci/cell			IntDen	RawIntDen	foci/cell			IntDen	RawIntDen	foci/cell			IntDen	RawIntDen	foci/cell
	1	0.045	1020	4		1	0.023	510	2		1	0.385	8670	34		1	0.363	8160	32
	2	0.397	8925	35		2	0.034	765	3		2	0.023	510	2		2	0.068	1530	6
	3	0.555	12495	49		3	0.567	12750	50		3	1.043	23460	92		3	0.204	4590	18
	4	0.034	765	3		4	0.657	14790	58		4	0.317	7140	28		4	0.068	1530	6
	5	0	0	0		5	0.714	16065	63		5	0.465	10455	41		5	0.057	1275	5
	6	0.714	16065	63		6	0.102	2295	9		6	0.533	11985	47		6	0.045	1020	4
	7	0.589	13260	52		7	0.408	9180	36		7	0.521	11730	46		7	0.023	510	2
	1	0.408	9180	36		1	0.759	17085	67		8	0.045	1020	4		8	0.227	5100	20
	2	0.272	6120	24		2	0.023	510	2		1	0.045	1020	4		9	0.385	8670	34
	3	0	0	0		3	0.317	7140	28		2	0.283	6375	25		10	0.113	2550	10
	4	0.68	15300	60		4	0.68	15300	60		3	0.079	1785	7		1	0.045	1020	4
	5	0.181	4080	16		5	0.737	16575	65		4	0.589	13260	52		2	0.034	765	3
	6	0.045	1020	4		6	0.567	12750	50		5	0.023	510	2		3	0.023	510	2
	7	0.011	255	1		7	0.691	15555	61		6	0	0	0		4	0.125	2805	11
	8	0.635	14280	56		8	0.057	1275	5		7	0.011	255	1		5	0.147	3315	13
	1	0.533	11985	47		9	0.329	7395	29		1	0.023	510	2		6	0.249	5610	22
	2	0.238	5355	21		1	0.023	510	2		2	0.68	15300	60		7	0.079	1785	7
	3	0.861	19380	76		2	0.023	510	2		3	0.612	13770	54		1	0.283	6375	25
	4	0.635	14280	56		3	0.034	765	3		4	0.023	510	2		2	0.034	765	3
	5	0.635	14280	56		4	0.227	5100	20		5	0.465	10455	41		3	0.057	1275	5
	6	0.068	1530	6		5	0.023	510	2		6	0.442	9945	39		4	0.023	510	2
	7	0.986	22185	87		6	0.725	16320	64		7	0.442	9945	39		5	0.057	1275	5
	8	0.827	18615	73		7	0.057	1275	5		1	0.057	1275	5		6	0.023	510	2
	1	0.011	255	1		8	0.521	11730	46		2	0.408	10965	43		7	0.057	1275	5
	2	0.85	19125	75		9	0.057	1275	5		3	0.261	16575	65		8	0.057	1275	5
	3	0.793	17850	70		10	0.091	2040	8		5	0.204	4590	18		9	0.057	1275	5
	4	0.385	8670	34		1	0.363	8160	32		7	0.623	14025	55		10	0.023	510	2
	5	0.102	2295	9		2	0.646	14535	57		8	0.68	15300	60		1	0.091	2040	8
	6	0.884	19890	78		3	0.476	10710	42		9	0.34	7650	30		2	0.113	2550	10
	7	0.929	20910	82		4	0.091	2040	8		1	1.031	23205	91		3	0	0	0
	8	0.703	15810	62		5	0.827	18615	73		2	0.181	4080	16		4	0.272	6120	24
	1	1.145	25755	101		1	0.181	4080	16		3	0.283	6375	25		5	0.011	255	1
	2	0.34	7650	30		2	0.011	255	1		4	0.68	15300	60		6	0.057	1275	5
	3	0.499	11220	44		3	0.204	4590	18		5	0.51	11475	45		7	0.805	18105	71
	4	0.771	17340	68		4	0.045	1020	4		1	0.113	2550	10		1	0.034	765	3
	5	0.487	10965	43		5	0.045	1020	4		2	0.544	12240	48		2	0.136	3060	12
	6	0.521	11730	46		6	0.431	9690	38		3	0.045	1020	4		3	0.011	255	1
	7	0.589	13260	52		1	0.079	1785	7		4	0.113	2550	10		4	0.782	17595	69
	8	0.306	6885	27		2	0.079	1785	7		1	0.023	510	2		5	0.045	1020	4
	9	0.283	6375	25		3	0.34	7650	30		2	0.023	510	2		6	0.045	1020	4
	10	0.011	255	1		4	0.102	2295	9		3	0.329	7395	29		7	0.193	4335	17
	1	1.326	29835	117		5	0.227	5100	20		4	0.045	1020	4		1	0.023	510	2
	2	1.054	23715	93		6	0.011	255	1		5	0	0	0		2	0.476	10710	42
	3	0.045	1020	4		1	0.465	10455	41		1	0.045	1020	4		3	0.125	2805	11
	4	0	0	0		2	0.453	10200	40		2	0.102	2295	9		4	0.329	7395	29
	1	0.011	255	1		3	0.057	1275	5		3	0.023	510	2		5	0	0	0
	2	0.011	255	1		4	0.737	16575	65		4	0.079	1785	7		6	0.011	255	1
	3	0.023	510	2		5	0.125	2805	11		5	0.85	19125	75		1	0	0	0
	4	0	0	0		1	0.578	13005	51		1	0.295	6630	26		2	0.079	1785	7
	5	0.442	9945	39		2	0.793	17850	70		2	0.873	19635	77		3	0.011	255	1
	6	0.601	13515	53		3	0.034	765	3		3	0.045	1020	4		4	0.079	1785	7
	7	0.782	17595	69		4	0.17	3825	15		4	0.057	1275	5		5	0.419	9435	37
	8	0.714	16065	63		5	0.601	13515	53		5	0.023	510	2		6	0.385	8670	34
	1	0.533	11985	47		6	0.102	2295	9		6	0.034	765	3		7	0.34	7650	30
	2	0.646	14535	57		7	0.646	14535	57		1	0.567	12750	50		1	0.034	765	3
	3	0.034	765	3		1	0.34	7650	30		2	1.009	22695	89		2	0	0	0
	4	0.601	13515	53		2	0.465	10455	41		3	0.034	765	3		3	0	0	0
	5	0.793	17850	70		3	0.057	1275	5		4	0.544	12240	48		4	0.011	255	1
	6	0.023	510	2		4	0.533	11985	47		5	0.102	2295	9		1	0.159	3570	14
	7	0.51	11475	45		5	0.091	2040	8		6	0.827	18615	73		2	0.272	6120	24
	8	0.589	13260	52		1	0.986	22185	87		1	0.306	6885	27		3	0.023	510	2
	1	0.125	2805	11		2	0.487	10965	43		2	0.442	9945	39		4	0.023	510	2
	2	0.839	18870	74		3	0.725	16320	64		3	0.045	1020	4		5	0.125	2805	11
	3	1.36	30600	120		4	0.397	8925	35		4	0.057	1275	5		6	0.045	1020	4
	4	0	0	0		5	0.057	1275	5		5	0.068	1530	6		7	0.034	765	3
	5	0.011	255	1		6	0.861	19380	76		6	0.555	12495	49		1	0.193	4335	17
	6	0.011	255	1		7	0.533	11985	47		1	0.091	2040	8		2	0.521	11730	46
	7	0.011	255	1		1	0.691	15555	61		2	0.431	9690	38		3	0.385	8670	34
	1	0	0	0		2	0.431	9690	38		3	0.181	4080	16		4	0.771	17340	68
	2	0.034	765	3		3	0.113	2550	10		4	0.725	16320	64		5	0.215	4845	19
	3	0.023	510	2		4	0.068	1530	6		5	0.102	2295	9		6	0.113	2550	10
	4	0.907	20400	80		5	0.555	12495	49		6	0.068	1530	6		7	0.011	255	1
	5	0.306	6885	27		1	0.623	14025	55		7	0.578	13005	51		8	0.023	510	2
	6	0.011	255	1		2	0.419	9435	37		1	0.555	12495	49		9	0.113	2550	10
	7	0.385	8670	34		3	0.068	1530	6		2	1.405	31620	124		1	0.057	1275	5
	8	0.669	15045	59		4	0.567	12750	50		3	1.111	24990	98		2	0.408	9180	36
						1	0.091	2040	8		4	0.748	16830	66		3	0.17	3825	15
						2	0.748	16830	66		5	0.306	6885	27		4	0.023	510	2
						3	0.238	5355	21		6	0.725	16320	64		5	0.023	510	2
						4	0.034	765	3		7	0.51	11475	45		6	0.011	255	1
						5	0.057	1275	5		8	0.023	510	2
						6	0.521	11730	46
						7	0.646	14535	57

## Sheet: Repeat3
			shControl Progress 3					shControl stall 3					shRNF20 Progress 3					shRNF20 Stall 3
		IntDen	RawIntDen	foci/cell			IntDen	RawIntDen	foci/cell			IntDen	RawIntDen	foci/cell			IntDen	RawIntDen	foci/cell
	1	0.34	7650	30		1	0.759	17085	67		1	0.997	22440	88		1	0.034	765	3
	2	0.816	18360	72		2	0.453	10200	40		2	0.045	1020	4		2	0.907	20400	80
	3	0.011	255	1		3	0.85	19125	75		3	0.147	3315	13		3	0.023	510	2
	1	0.011	255	1		4	0.85	19125	75		4	0.068	1530	6		4	0.023	510	2
	2	0.283	6375	25		5	0.714	16065	63		1	0.079	1785	7		1	0.601	13515	53
	3	0.023	510	2		6	0.091	2040	8		2	0.102	2295	9		2	0.011	255	1
	4	0.397	8925	35		1	0.272	6120	24		3	0.306	6885	27		3	0.011	255	1
	5	0.941	21165	83		2	0.567	12750	50		4	0.816	18360	72		4	0	0	0
	6	0.374	8415	33		3	0.329	7395	29		5	0.272	6120	24		1	0.544	12240	48
	7	0.317	7140	28		4	0.034	765	3		6	1.054	23715	93		2	0.023	510	2
	8	0.272	6120	24		5	0.748	16830	66		7	1.213	27285	107		3	0.351	7905	31
	1	0.238	5355	21		6	0.646	14535	57		8	0.533	11985	47		4	0.147	3315	13
	2	0.725	16320	64		7	0.51	11475	45		9	0.079	1785	7		5	0	0	0
	3	0.034	765	3		8	0.714	16065	63		10	0.918	20655	81		6	0.011	255	1
	4	0.884	19890	78		9	0.045	1020	4		11	0.045	1020	4		7	0.499	11220	44
	5	1.145	25755	101		1	0.51	11475	45		1	0.771	17340	68		8	0.102	2295	9
	6	0.045	1020	4		2	0.125	2805	11		2	0.091	2040	8		1	0.113	2550	10
	7	0	0	0		3	0.023	510	2		3	0.521	11730	46		2	0.374	8415	33
	8	0.805	18105	71		4	0.193	4335	17		4	1.179	26520	104		3	0.975	21930	86
	9	0.249	5610	22		5	0.397	8925	35		5	0.045	1020	4		4	0.374	8415	33
	1	0.045	1020	4		6	0.057	1275	5		6	0.17	3825	15		5	0.68	15300	60
	2	0	0	0		1	0.567	12750	50		7	0.113	2550	10		1	0.011	255	1
	3	0	0	0		2	0.907	20400	80		8	0.057	1275	5		2	0.159	3570	14
	4	0.011	255	1		3	0.544	12240	48		1	0.045	1020	4		3	0.306	6885	27
	5	0.011	255	1		4	0.646	14535	57		2	0.068	1530	6		4	0.023	510	2
	6	0	0	0		5	0.703	15810	62		3	0.079	1785	7		5	0.034	765	3
	7	0.544	12240	48		1	0.929	20910	82		4	0.385	8670	34		1	0.023	510	2
	8	0.895	20145	79		2	0.136	3060	12		5	0.045	1020	4		2	0.329	7395	29
	1	0.034	765	3		3	0.17	3825	15		6	0.068	1530	6		3	0.011	255	1
	2	0.907	20400	80		4	0.533	11985	47		7	0.079	1785	7		4	0.057	1275	5
	3	1.145	25755	101		5	0.623	14025	55		1	0.612	13770	54		5	0.487	10965	43
	4	0.023	510	2		6	0.045	1020	4		2	0.249	5610	22		6	0.351	7905	31
	5	0.057	1275	5		7	0.51	11475	45		3	0.725	16320	64		1	0	0	0
	1	0.023	510	2		1	0.079	1785	7		4	0.023	510	2		2	0	0	0
	2	0.011	255	1		2	0.306	6885	27		5	0.068	1530	6		3	0.091	2040	8
	3	0.17	3825	15		3	0.873	19635	77		6	0.091	2040	8		4	0.34	7650	30
	4	0.023	510	2		4	0.997	22440	88		7	0.839	18870	74		5	0.306	6885	27
	5	0.249	5610	22		5	0.487	10965	43		8	0.397	8925	35		6	0.204	4590	18
	6	0.068	1530	6		6	0.125	2805	11		9	0.737	16575	65		1	0.125	2805	11
	7	0.011	255	1		1	0.057	1275	5		1	0.125	2805	11		2	0.136	3060	12
	8	0.023	510	2		2	0.329	7395	29		2	0.045	1020	4		3	0.023	510	2
	9	0	0	0		3	0.363	8160	32		3	0.079	1785	7		4	0.295	6630	26
	1	0.034	765	3		4	0.068	1530	6		4	0.068	1530	6		5	0.034	765	3
	2	0.023	510	2		5	0.34	7650	30		5	0.159	3570	14		6	0.011	255	1
	3	1.145	25755	101		1	0.102	2295	9		1	0.034	765	3		7	0.453	10200	40
	4	0.782	17595	69		2	0.714	16065	63		2	0.091	2040	8		8	0.521	11730	46
	5	0.011	255	1		3	0.079	1785	7		3	0.816	18360	72		9	0.057	1275	5
	6	0.011	255	1		4	1.247	28050	110		4	0.068	1530	6		10	0.011	255	1
	7	0.034	765	3		5	0.091	2040	8		5	0.068	1530	6		1	0.034	765	3
	1	0	0	0							6	0.057	1275	5		2	0.317	7140	28
	2	0.023	510	2							1	0.045	1020	4		3	0.691	15555	61
	3	0.589	13260	52							2	0.102	2295	9		4	0.136	3060	12
	4	0.023	510	2							3	0.034	765	3		5	0.045	1020	4
	5	0.011	255	1							4	0.771	17340	68		6	0.011	255	1
	6	0.079	1785	7							5	0.057	1275	5
	7	0.011	255	1							6	0.034	765	3
	1	0.771	17340	68							7	0.068	1530	6
	2	0.476	10710	42							1	0	0	0
	3	0.533	11985	47							2	0.091	2040	8
	4	0.918	20655	81							3	0	0	0
	5	0	0	0							4	0.147	3315	13
	6	0.023	510	2							5	0.125	2805	11
	1	0	0	0							6	0.091	2040	8
	2	0.023	510	2							7	0	0	0
	3	0.011	255	1							8	0.057	1275	5
	4	0.793	17850	70							9	0.034	765	3
	5	0.499	11220	44							10	0.068	1530	6
	6	0.215	4845	19							11	0.045	1020	4
	7	0.895	20145	79							12	0.136	3060	12
	1	0.034	765	3							13	0.057	1275	5
	2	0.317	7140	28
	3	0.113	2550	10
	4	0.045	1020	4
	5	0.204	4590	18
	6	0.68	15300	60
	7	0.023	510	2
	8	0.317	7140	28
	9	0.034	765	3
	10	0.079	1785	7
	11	0.045	1020	4
	12	0.657	14790	58
	13	0.068	1530	6
	14	0.057	1275	5
	15	0.057	1275	5
	1	0.612	13770	54
	2	0.023	510	2
	3	0.272	6120	24
	4	0.023	510	2
	5	0	0	0
	6	0.125	2805	11

## Sheet: Controls
		shControl progress				shControl stall						shRNF20 Progress					shRNF20 Stall
		IntDen	RawIntDen	foci/cell			IntDen	RawIntDen	foci/cell			IntDen	RawIntDen	foci/cell			IntDen	RawIntDen	foci/cell
	1	0.011	255	1		1	0	0	0		1	0	0	0		1	0.011	255	1
	2	0	0	0		2	0	0	0		2	0	0	0		2	0.011	255	1
	3	0.011	255	1		3	0.011	255	1		3	0	0	0		3	0.102	2295	9
	4	0.011	255	1		4	0	0	0		4	0	0	0		4	0.011	255	1
	5	0.011	255	1		5	0	0	0		5	0	0	0		5	0.011	255	1
	6	0.011	255	1		6	0	0	0		6	0	0	0		6	0.011	255	1
	7	0.011	255	1		7	0	0	0		7	0.011	255	1		7	0.034	765	3
	8	0.011	255	1		8	0	0	0		8	0	0	0		1	0.011	255	1
	9	0.011	255	1		1	0	0	0		9	0.011	255	1		2	0.011	255	1
	1	0.011	255	1		2	0.011	255	1		10	0	0	0		3	0.079	1785	7
	2	0.011	255	1		3	0.011	255	1		11	0	0	0		4	0.057	1275	5
	3	0	0	0		4	0.011	255	1		12	0	0	0		5	0.023	510	2
	4	0.011	255	1		5	0	0	0		13	0	0	0		6	0	0	0
	5	0	0	0		6	0	0	0		14	0	0	0		7	0.011	255	1
	6	0	0	0		7	0	0	0		1	0.011	255	1		8	0.023	510	2
	7	0	0	0		8	0	0	0		2	0	0	0		9	0.011	255	1
	8	0	0	0		1	0.011	255	1		3	0.011	255	1		10	0.011	255	1
	9	0.011	255	1		2	0.011	255	1		4	0	0	0		11	0	0	0
	10	0.011	255	1		3	0.011	255	1		5	0.011	255	1		1	0	0	0
	1	0.011	255	1		4	0	0	0		6	0.011	255	1		2	0.011	255	1
	2	0.011	255	1		5	0	0	0		7	0.011	255	1		3	0.023	510	2
	3	0.011	255	1		6	0.011	255	1		8	0	0	0		4	0.011	255	1
	4	0	0	0		7	0.011	255	1		9	0	0	0		5	0.011	255	1
	5	0.011	255	1		8	0	0	0		10	0	0	0		6	0.023	510	2
	6	0.011	255	1		9	0.011	255	1		11	0.011	255	1		7	0	0	0
	7	0	0	0		10	0	0	0		12	0	0	0		8	0	0	0
	8	0	0	0		11	0.011	255	1		1	0	0	0		9	0.011	255	1
	9	0.011	255	1		1	0.011	255	1		2	0	0	0		10	0.011	255	1
	10	0	0	0		2	0	0	0		3	0.011	255	1		11	0.023	510	2
	11	0	0	0		3	0.011	255	1		4	0	0	0		12	0.023	510	2
	12	0.011	255	1		4	0	0	0		5	0.011	255	1		1	0.068	1530	6
	1	0.011	255	1		5	0.011	255	1		6	0	0	0		2	0.057	1275	5
	2	0.011	255	1		6	0	0	0		7	0.011	255	1		3	0.011	255	1
	3	0.011	255	1		7	0	0	0		8	0	0	0		4	0	0	0
	4	0.011	255	1		8	0.011	255	1		9	0	0	0		5	0.011	255	1
	5	0.011	255	1		9	0	0	0		10	0.011	255	1		6	0.011	255	1
	6	0	0	0		1	0.011	255	1		11	0.011	255	1		7	0.011	255	1
	7	0.011	255	1		2	0	0	0		12	0.011	255	1		8	0.011	255	1
	8	0	0	0		3	0.011	255	1		13	0	0	0		9	0.011	255	1
	9	0	0	0		4	0.011	255	1		14	0.011	255	1		10	0.023	510	2
	10	0	0	0		5	0.011	255	1		15	0.011	255	1		1	0.023	510	2
	11	0.011	255	1		6	0.011	255	1		16	0	0	0		2	0.034	765	3
	12	0	0	0		7	0.011	255	1		17	0.011	255	1		3	0.023	510	2
	13	0	0	0		8	0.011	255	1		18	0	0	0		4	0.011	255	1
	14	0.011	255	1		9	0	0	0		1	0.011	255	1		5	0.023	510	2
	15	0	0	0		1	0.011	255	1		2	0	0	0		6	0.011	255	1
	1	0.011	255	1		2	0.011	255	1		3	0.011	255	1		7	0.023	510	2
	2	0	0	0		3	0.011	255	1		4	0.011	255	1		8	0.034	765	3
	3	0	0	0		4	0.011	255	1		5	0.011	255	1		9	0.011	255	1
	4	0.011	255	1		5	0	0	0		6	0.011	255	1		10	0.045	1020	4
	5	0.011	255	1		6	0	0	0		7	0	0	0		1	0.011	255	1
	6	0.011	255	1		7	0.011	255	1		8	0.023	510	2		2	0.045	1020	4
	7	0.011	255	1		8	0	0	0		9	0	0	0		3	0.011	255	1
	8	0	0	0		9	0.011	255	1		1	0.011	255	1		4	0.045	1020	4
	9	0.011	255	1		10	0.011	255	1		2	0.011	255	1		5	0.011	255	1
	10	0	0	0		1	0	0	0		3	0.011	255	1		6	0.011	255	1
	1	0	0	0		2	0.011	255	1		4	0.011	255	1		7	0.023	510	2
	2	0.011	255	1		3	0.011	255	1		5	0.011	255	1		8	0.011	255	1
	3	0.011	255	1		4	0	0	0		6	0.011	255	1		11	0.011	255	1
	4	0.011	255	1		5	0.011	255	1		7	0.011	255	1		12	0	0	0
	5	0	0	0		6	0	0	0		8	0.011	255	1		13	0.011	255	1
	6	0	0	0		7	0.011	255	1		9	0.011	255	1		14	0	0	0
	7	0	0	0		8	0.011	255	1		1	0	0	0		15	0.011	255	1
	8	0.011	255	1		9	0	0	0		2	0.011	255	1		16	0.011	255	1
	9	0.011	255	1		1	0.011	255	1		3	0.011	255	1		1	0.011	255	1
	10	0	0	0		2	0	0	0		4	0.011	255	1		2	0	0	0
	11	0	0	0		3	0.011	255	1		5	0	0	0		3	0.011	255	1
	12	0	0	0		4	0.011	255	1		6	0.011	255	1		4	0.011	255	1
	13	0	0	0		5	0	0	0		7	0.011	255	1		5	0.011	255	1
	14	0	0	0		6	0.011	255	1		8	0.011	255	1		6	0	0	0
	1	0.011	255	1		7	0	0	0		9	0.011	255	1		7	0.011	255	1
	2	0.011	255	1		8	0.011	255	1		10	0.011	255	1		8	0.011	255	1
	3	0.011	255	1		9	0.011	255	1		11	0.011	255	1		9	0.011	255	1
	4	0.011	255	1		10	0.011	255	1		12	0.011	255	1		10	0.011	255	1
	5	0	0	0		11	0.011	255	1		13	0.011	255	1		11	0.011	255	1
	6	0	0	0		1	0.011	255	1		14	0.011	255	1		12	0.011	255	1
	7	0	0	0		2	0	0	0		15	0.011	255	1		13	0.011	255	1
	8	0	0	0		3	0	0	0		1	0.011	255	1		14	0	0	0
	9	0	0	0		4	0.011	255	1		2	0.011	255	1		1	0.011	255	1
	10	0	0	0		5	0.011	255	1		3	0	0	0		2	0	0	0
	11	0.011	255	1		6	0.011	255	1		4	0.011	255	1		3	0	0	0
	12	0.011	255	1		7	0.011	255	1		5	0	0	0		4	0.023	510	2
	13	0	0	0		8	0	0	0		6	0	0	0		5	0.011	255	1
	14	0	0	0		1	0.011	255	1		7	0.011	255	1		6	0	0	0
	15	0.011	255	1		2	0	0	0		8	0	0	0		7	0	0	0
	1	0.011	255	1		3	0	0	0		9	0	0	0		8	0.011	255	1
	2	0.011	255	1		4	0	0	0		10	0	0	0		9	0	0	0
	3	0.011	255	1		5	0	0	0		11	0	0	0		10	0	0	0
	4	0	0	0		6	0	0	0		12	0	0	0		11	0.011	255	1
	5	0.011	255	1		7	0	0	0		13	0.011	255	1		12	0	0	0
	6	0.011	255	1		8	0	0	0		14	0	0	0		13	0	0	0
	7	0.011	255	1		1	0.023	510	2		15	0.011	255	1		14	0.011	255	1
	8	0.011	255	1		2	0.011	255	1		16	0	0	0		15	0.023	510	2
	9	0	0	0		3	0	0	0		17	0.011	255	1		16	0.011	255	1
	10	0.011	255	1		4	0	0	0		18	0	0	0		17	0	0	0
	1	0.011	255	1		5	0.011	255	1		19	0.011	255	1		1	0.011	255	1
	2	0.011	255	1		6	0	0	0		20	0	0	0		2	0.011	255	1
	3	0	0	0		7	0	0	0		21	0	0	0		3	0.011	255	1
	4	0	0	0		8	0.011	255	1		1	0.011	255	1		4	0.011	255	1
	5	0.011	255	1		9	0	0	0		2	0.011	255	1		5	0.011	255	1
	6	0.011	255	1		10	0	0	0		3	0.011	255	1		6	0	0	0
	7	0.023	510	2		1	0.011	255	1		4	0.011	255	1		7	0.011	255	1
	8	0.011	255	1		2	0.011	255	1		5	0.011	255	1		8	0.011	255	1
	1	0	0	0		3	0.011	255	1		6	0.011	255	1		9	0.011	255	1
	2	0.011	255	1		4	0	0	0		7	0	0	0		10	0	0	0
	3	0.011	255	1		5	0	0	0		8	0.011	255	1		1	0.011	255	1
	4	0.011	255	1		6	0	0	0		9	0.011	255	1		2	0.011	255	1
	5	0	0	0		7	0.011	255	1		10	0.011	255	1		3	0.011	255	1
	6	0.011	255	1		8	0	0	0		11	0	0	0		4	0	0	0
	7	0.011	255	1		9	0.011	255	1		12	0.011	255	1		5	0.011	255	1
	8	0.011	255	1		10	0	0	0		13	0	0	0		6	0.011	255	1
	9	0	0	0		11	0	0	0		14	0	0	0		7	0.011	255	1
	10	0.011	255	1		1	0.011	255	1		1	0.011	255	1		8	0	0	0
	1	0	0	0		2	0.011	255	1		2	0	0	0		9	0.011	255	1
	2	0	0	0		3	0.011	255	1		3	0.011	255	1		1	0	0	0
	3	0	0	0		4	0	0	0		4	0	0	0		2	0	0	0
	4	0.011	255	1		5	0	0	0		5	0	0	0		3	0.011	255	1
	5	0	0	0		6	0.011	255	1		6	0.011	255	1		4	0.011	255	1
	6	0.011	255	1		7	0	0	0		7	0.011	255	1		5	0	0	0
	7	0.011	255	1		8	0.011	255	1		8	0	0	0		6	0.011	255	1
	8	0.011	255	1		9	0	0	0		9	0.011	255	1		7	0.011	255	1
	9	0.011	255	1		10	0	0	0		10	0	0	0		8	0	0	0
	10	0	0	0		11	0	0	0		11	0	0	0		9	0.011	255	1
	11	0	0	0		12	0	0	0		1	0.011	255	1		10	0.011	255	1
	1	0.011	255	1		13	0	0	0		2	0.011	255	1		11	0.011	255	1
	2	0.011	255	1		1	0.011	255	1		3	0.011	255	1		1	0.011	255	1
	3	0.011	255	1		2	0	0	0		4	0	0	0		2	0.011	255	1
	4	0.011	255	1		3	0.011	255	1		5	0	0	0		3	0.011	255	1
	5	0.011	255	1		4	0.011	255	1		6	0.011	255	1		4	0.011	255	1
	6	0.011	255	1		5	0.011	255	1		7	0.023	510	2		5	0	0	0
	7	0.011	255	1		6	0	0	0		8	0	0	0		6	0.011	255	1
	8	0.011	255	1		7	0.011	255	1		9	0.011	255	1		7	0.011	255	1
	9	0	0	0		8	0	0	0		10	0	0	0		8	0.011	255	1
	10	0.011	255	1		9	0.011	255	1		11	0.011	255	1		9	0.011	255	1
	1	0.011	255	1		1	0.011	255	1		12	0.011	255	1		10	0.011	255	1
	2	0	0	0		2	0.011	255	1		1	0.011	255	1		11	0.011	255	1
	3	0	0	0		3	0.011	255	1		2	0	0	0		12	0	0	0
	4	0	0	0		4	0.011	255	1		3	0.011	255	1		1	0.011	255	1
	5	0	0	0		5	0.011	255	1		4	0.011	255	1		2	0.011	255	1
	6	0.011	255	1		6	0	0	0		5	0	0	0		3	0.011	255	1
	7	0	0	0		7	0	0	0		6	0.011	255	1		4	0.011	255	1
	8	0.011	255	1		8	0	0	0		7	0.011	255	1		5	0.011	255	1
	9	0	0	0		1	0	0	0		8	0	0	0		6	0.011	255	1
	1	0	0	0		2	0.011	255	1		9	0.011	255	1		7	0.011	255	1
	2	0	0	0		3	0	0	0		10	0	0	0		8	0.011	255	1
	3	0.011	255	1		4	0.011	255	1		11	0.011	255	1
	4	0.011	255	1		5	0	0	0		12	0	0	0
	5	0	0	0		6	0	0	0		13	0	0	0
	6	0.011	255	1		7	0	0	0		14	0.011	255	1
	7	0.011	255	1		8	0.011	255	1		15	0.011	255	1
	8	0.011	255	1		9	0.011	255	1		16	0.011	255	1
	9	0	0	0		10	0.011	255	1		1	0	0	0
	10	0	0	0		11	0	0	0		2	0.011	255	1
	11	0	0	0							3	0.023	510	2
	12	0.011	255	1							4	0.011	255	1
	1	0.011	255	1							5	0	0	0
	2	0.011	255	1							6	0	0	0
	3	0.011	255	1							7	0.011	255	1
	4	0	0	0							8	0.011	255	1
	5	0	0	0							9	0.011	255	1
	6	0	0	0							10	0	0	0
	7	0.011	255	1
	8	0.011	255	1
	9	0	0	0
	1	0.011	255	1
	2	0.011	255	1
	3	0.011	255	1
	4	0	0	0
	5	0	0	0
	6	0	0	0
	7	0.011	255	1
	8	0.011	255	1
	9	0.011	255	1
	10	0	0	0
													till 54

## Sheet: Statistical analysis
	1	Table Analyzed	Data 1
		Column H	shRNF20 Stall
		vs.	vs.
		Column F	shControl Stall
		Mann Whitney test
		P value	<0.0001
		Exact or approximate P value?	Approximate
		P value summary	****
		Significantly different (P < 0.05)?	Yes
		One- or two-tailed P value?	Two-tailed
		Sum of ranks in column F,H	59144 , 37877
		Mann-Whitney U	14006
		Difference between medians
		Median of column F	35.50, n=222
		Median of column H	8.000, n=218
		Difference: Actual	-27.5
		Difference: Hodges-Lehmann	-19
	2	Table Analyzed	Data 1
		Column G	shRNF20 Progress
		vs.	vs.
		Column E	shControl Progress
		Mann Whitney test
		P value	0.4908
		Exact or approximate P value?	Approximate
		P value summary	ns
		Significantly different (P < 0.05)?	No
		One- or two-tailed P value?	Two-tailed
		Sum of ranks in column E,G	59478 , 55003
		Mann-Whitney U	27508
		Difference between medians
		Median of column E	23.50, n=244
		Median of column G	13.00, n=234
		Difference: Actual	-10.5
		Difference: Hodges-Lehmann	-1
	3	Table Analyzed	Data 1
		Column F	shControl Stall
		vs.	vs.
		Column E	shControl Progress
		Mann Whitney test
		P value	0.021
		Exact or approximate P value?	Approximate
		P value summary	*
		Significantly different (P < 0.05)?	Yes
		One- or two-tailed P value?	Two-tailed
		Sum of ranks in column E,F	53624 , 55187
		Mann-Whitney U	23734
		Difference between medians
		Median of column E	23.50, n=244
		Median of column F	35.50, n=222
		Difference: Actual	12
		Difference: Hodges-Lehmann	3
	4	Number of families	1
		Number of comparisons per family	4
		Alpha	0.05
		Dunn's multiple comparisons test	Mean rank diff.	Significant?	Summary	Adjusted P Value	A-?
		Only EdU shControl Progress vs. shControl Progress	-500.1	Yes	****	<0.0001	E	shControl Progress
		Only EdU shControl Progress vs. shControl Stall	-583.6	Yes	****	<0.0001	F	shControl Stall
		Only EdU shControl Progress vs. shRNF20 Progress	-490.8	Yes	****	<0.0001	G	shRNF20 Progress
		Only EdU shControl Progress vs. shRNF20 Stall	-391.5	Yes	****	<0.0001	H	shRNF20 Stall
	5	Number of families	1
		Number of comparisons per family	4
		Alpha	0.05
		Dunn's multiple comparisons test	Mean rank diff.	Significant?	Summary	Adjusted P Value	B-?
		Only EdU shControl Stall vs. shControl Progress	-496.2	Yes	****	<0.0001	E	shControl Progress
		Only EdU shControl Stall vs. shControl Stall	-577.8	Yes	****	<0.0001	F	shControl Stall
		Only EdU shControl Stall vs. shRNF20 Progress	-485.4	Yes	****	<0.0001	G	shRNF20 Progress
		Only EdU shControl Stall vs. shRNF20 Stall	-387.2	Yes	****	<0.0001	H	shRNF20 Stall
	6	Number of families	1
		Number of comparisons per family	4
		Alpha	0.05
		Dunn's multiple comparisons test	Mean rank diff.	Significant?	Summary	Adjusted P Value	C-?
		Only EdU shRNF20 Progress vs. shControl Progress	-494.2	Yes	****	<0.0001	E	shControl Progress
		Only EdU shRNF20 Progress vs. shControl Stall	-576.9	Yes	****	<0.0001	F	shControl Stall
		Only EdU shRNF20 Progress vs. shRNF20 Progress	-484.3	Yes	****	<0.0001	G	shRNF20 Progress
		Only EdU shRNF20 Progress vs. shRNF20 Stall	-385.4	Yes	****	<0.0001	H	shRNF20 Stall
	7	Number of families	1
		Number of comparisons per family	4
		Alpha	0.05
		Dunn's multiple comparisons test	Mean rank diff.	Significant?	Summary	Adjusted P Value	D-?
		Only EdU shRNF20 Stall vs. shControl Progress	-450.5	Yes	****	<0.0001	E	shControl Progress
		Only EdU shRNF20 Stall vs. shControl Stall	-534.9	Yes	****	<0.0001	F	shControl Stall
		Only EdU shRNF20 Stall vs. shRNF20 Progress	-441.4	Yes	****	<0.0001	G	shRNF20 Progress
		Only EdU shRNF20 Stall vs. shRNF20 Stall	-341.2	Yes	****	<0.0001	H	shRNF20 Stall
