# Supplementary material for: RNF20-mediated H2B monoubiquitination protects stalled forks from degradation and promotes fork restart
Source: EMBO Rep. 2025 Jun 10;26(15):3773–803. doi: 10.1038/s44319-025-00497-3 (PMC12331980; doi:10.1038/s44319-025-00497-3)
Supplement: Supplementary file 8 — Source data Fig. 5 [file 44319_2025_497_MOESM8_ESM.zip]

Archive with 21 entries (21 files):
- 5B/Flag catalytic mutants western blot.tif
- 5B/HSP70 loading control western blot.tif
- 5C and 5D/RNF20 catalytic mutants fork protection assay DNA fiber calculation.xlsx
- 5C and 5D/shControl DNA fiber.tif
- 5C and 5D/shRNF20 + C960A RNF20 DNA fiber.tif
- 5C and 5D/shRNF20 + WT RNF20 DNA fiber.tif
- 5C and 5D/shRNF20+ C922S DNA fiber.tif
- 5C and 5D/shRNF20+ EV.tif
- 5E and 5F/RNF20 catalytic mutants fork restart DNA fiber calculation.xlsx
- 5E and 5F/shControl DNA fiber.tif
- 5E and 5F/shRNF20 + EV DNA fiber.tif
- 5E and 5F/shRNF20 + WT RNF20 DNA fiber.tif
- 5E and 5F/shRNF20+ C922S RNF20 DNA fiber.tif
- 5E and 5F/shRNF20+ C960A RNF20 DNA fiber.tif
- 5G and 5H/H3K27ac SIRF calculation.xlsx
- 5G and 5H/Only EdU H3K27ac SIRF.jpg
- 5G and 5H/shControl H3K27ac SIRF.tif
- 5G and 5H/shRNF20 H3K27ac SIRF.tif
- 5I/Fork protection assay with chloroquine and TSA DNA fiber calculations.xlsx
- 5J/~$Fork restart with chloroquine and TSA DNA fiber calculation.xlsx
- 5J/Fork restart with chloroquine and TSA DNA fiber calculation.xlsx
