# Supplementary material for: RNF20-mediated H2B monoubiquitination protects stalled forks from degradation and promotes fork restart
Source: EMBO Rep. 2025 Jun 10;26(15):3773–803. doi: 10.1038/s44319-025-00497-3 (PMC12331980; doi:10.1038/s44319-025-00497-3)
Supplement: Supplementary file 8 — Source data Fig. 5 [file 44319_2025_497_MOESM8_ESM.zip › 5C and 5D/RNF20 catalytic mutants fork protection assay DNA fiber calculation.xlsx]

## Sheet: Repeat1
			Control					shRNF20					C922S					WT					C960A
		CldU	IdU	RATIO			CldU	IdU	RATIO			CldU	IdU	RATIO			CldU	IdU	RATIO			CldU	IdU	RATIO
		0.323	0.443	1.37152			0.543	0.733	1.34991			0.288	0.098	0.340278			1.128	1.297	1.14982			0.533	0.452	0.84803
		0.3	0.272	0.906667			0.31	0.324	1.04516			0.501	0.307	0.612774			0.385	0.281	0.72987			0.874	0.883	1.0103
		0.283	0.252	0.890459			0.215	0.301	1.4			1.004	0.325	0.323705			0.707	0.317	0.448373			0.583	0.923	1.58319
		0.104	0.237	2.27885			0.463	0.769	1.66091			0.659	0.337	0.511381			0.4	0.331	0.8275			0.72	0.743	1.03194
		0.361	0.385	1.06648			0.259	0.254	0.980695			0.527	0.356	0.675522			0.681	0.699	1.02643			0.657	0.703	1.07002
		0.231	0.342	1.48052			0.753	0.766	1.01726			0.48	0.355	0.739583			0.215	0.335	1.55814			0.247	0.155	0.62753
		0.223	0.232	1.04036			0.447	0.487	1.08949			0.384	0.084	0.21875			0.326	0.185	0.567485			0.468	0.482	1.02991
		0.551	0.55	0.998185			0.311	0.504	1.62058			0.122	0.037	0.303279			0.523	0.57	1.08987			0.572	0.61	1.06643
		0.59	0.48	0.813559			0.59	0.429	0.727119			0.476	0.29	0.609244			0.421	0.514	1.2209			0.305	0.435	1.42623
		0.625	0.532	0.8512			0.868	0.533	0.614055			0.864	0.52	0.601852			0.113	0.224	1.9823			0.17	0.09	0.529412
		0.475	0.599	1.26105			0.562	0.508	0.903915			0.457	0.238	0.520788			0.396	0.179	0.45202			0.538	0.47	0.873606
		0.444	0.616	1.38739			0.712	0.584	0.820225			0.488	0.271	0.555328			0.391	0.359	0.918159			0.23	0.104	0.452174
		0.577	0.598	1.0364			0.284	0.84	2.95775			0.316	0.277	0.876582			0.405	0.354	0.874074			0.196	0.23	1.17347
		0.121	0.423	3.49587			0.697	0.55	0.789096			0.299	0.07	0.234114			0.376	0.393	1.04521			0.486	0.488	1.00412
		0.448	0.433	0.966518			0.467	0.487	1.04283			0.5	0.282	0.564			0.396	0.294	0.742424			0.544	0.408	0.75
		0.42	0.476	1.13333			0.716	0.758	1.05866			0.191	0.067	0.350785			0.547	0.509	0.93053			0.663	0.348	0.524887
		0.276	0.484	1.75362			0.499	0.706	1.41483			0.506	0.34	0.671937			0.333	0.332	0.996997			0.349	0.127	0.363897
		0.402	0.472	1.17413			0.575	0.677	1.17739			0.493	0.437	0.88641			0.245	0.255	1.04082			0.413	0.253	0.612591
		0.625	0.594	0.9504			0.534	0.861	1.61236			0.508	0.555	1.09252			0.401	0.298	0.743142			0.524	0.426	0.812977
		0.594	0.412	0.693603			0.218	0.135	0.619266			0.503	0.585	1.16302			0.34	0.211	0.620588			0.464	0.179	0.385776
		0.43	0.37	0.860465			0.328	0.261	0.795732			0.75	0.596	0.794667			0.404	0.391	0.967822			0.24	0.135	0.5625
		0.122	0.273	2.2377			0.617	0.808	1.30956			0.869	0.743	0.855006			0.448	0.22	0.491071			0.411	0.169	0.411192
		0.345	0.284	0.823188			1.017	1.176	1.15634			0.198	0.62	3.13131			0.301	0.123	0.408638			0.381	0.27	0.708661
		0.189	0.222	1.1746			0.763	0.376	0.492792			0.904	0.832	0.920354			0.343	0.146	0.425656			0.73	0.54	0.739726
		0.264	0.448	1.69697			0.557	0.419	0.752244			0.686	0.253	0.368805			0.466	0.478	1.02575			0.637	0.355	0.5573
		0.375	0.364	0.970667			0.293	0.224	0.764505			0.624	0.573	0.918269			0.604	0.631	1.0447			0.426	0.547	1.28404
		0.422	0.549	1.30095			0.337	0.194	0.575668			0.569	0.372	0.653779			0.494	0.446	0.902834			0.675	0.588	0.871111
		0.289	0.465	1.609			0.205	0.148	0.721951			0.618	0.292	0.472492			0.659	0.346	0.525038			0.683	0.585	0.856515
		0.37	0.468	1.26486			0.389	0.266	0.683805			0.481	0.751	1.56133			0.522	0.588	1.12644			0.487	0.602	1.23614
		0.3	0.312	1.04			0.404	0.207	0.512376			0.375	0.287	0.765333			0.728	0.466	0.64011			0.401	0.322	0.802993
		0.244	0.386	1.58197			0.316	0.771	2.43987			0.391	0.432	1.10486			0.754	0.665	0.881963			0.428	0.173	0.404206
		0.139	0.291	2.09353			0.62	0.757	1.22097			0.513	0.241	0.469786			0.608	0.653	1.07401			0.439	0.443	1.00911
		0.333	0.301	0.903904			0.432	0.267	0.618056			0.337	0.082	0.243323			0.642	0.478	0.744548			0.554	0.482	0.870036
		0.283	0.685	2.42049			0.418	0.487	1.16507			0.427	0.372	0.871194			0.406	0.349	0.859606			0.496	0.215	0.433468
		0.424	0.609	1.43632			0.713	0.391	0.548387			0.236	0.067	0.283898			0.649	0.465	0.716487			0.806	0.523	0.648883
		0.478	0.409	0.855649			0.609	0.406	0.666667			0.517	0.434	0.839458			0.569	0.366	0.643234			0.581	0.382	0.657487
		0.316	0.473	1.49684			0.635	0.59	0.929134			0.367	0.101	0.275204			0.758	0.672	0.886544			0.26	0.252	0.969231
		0.215	0.371	1.72558			0.243	0.131	0.539095			0.228	0.261	1.14474			0.658	0.808	1.22796			0.314	0.308	0.980892
		0.563	0.689	1.2238			0.498	0.268	0.538153			0.385	0.233	0.605195			0.519	0.413	0.795761			0.241	0.322	1.3361
		0.363	0.474	1.30579			0.354	0.362	1.0226			0.464	0.297	0.640086			0.139	0.266	1.91367			0.484	0.207	0.427686
		0.296	0.488	1.64865			0.572	0.372	0.65035			0.434	0.236	0.543779			0.302	0.327	1.08278			0.474	0.256	0.540084
		0.527	0.58	1.10057			0.693	0.583	0.84127			0.331	0.244	0.73716			0.382	0.45	1.17801			0.299	0.171	0.571906
		0.625	0.621	0.9936			0.586	0.418	0.713311			0.275	0.094	0.341818			0.308	0.659	2.13961			0.224	0.218	0.973214
		0.76	0.743	0.977632			0.716	0.429	0.599162			0.165	0.069	0.418182			0.133	0.133	1			0.324	0.074	0.228395
		0.289	0.363	1.25606			0.42	0.27	0.642857			0.203	0.103	0.507389			0.832	0.86	1.03365			0.692	0.329	0.475434
		0.68	0.8	1.17647			0.443	0.5	1.12867			0.618	0.447	0.723301			0.108	0.156	1.44444			0.467	0.52	1.11349
		0.369	0.34	0.921409			0.469	0.446	0.950959			0.209	0.128	0.61244			0.409	0.313	0.765281			0.447	0.665	1.4877
		0.422	0.695	1.64692			0.446	0.281	0.630045			0.424	0.413	0.974057			0.693	0.224	0.323232			0.49	1	2.04082
		0.167	0.375	2.24551			0.235	0.174	0.740426			0.544	0.254	0.466912			0.156	0.133	0.852564			0.466	0.777	1.66738
		0.466	0.427	0.916309			0.461	0.291	0.631236			0.135	0.191	1.41481			0.208	0.144	0.692308			0.51	0.024	0.0470588
		0.571	0.461	0.807356			0.552	0.348	0.630435			0.378	0.256	0.677249			0.108	0.191	1.76852			0.396	0.143	0.361111
		0.275	0.397	1.44364			0.407	0.326	0.800983			0.347	0.282	0.81268			0.733	0.667	0.909959			0.271	0.518	1.91144
		0.761	0.713	0.936925			0.622	0.289	0.46463			0.373	0.183	0.490617			0.174	0.23	1.32184			0.879	0.896	1.01934
		0.619	0.619	1			0.57	0.102	0.178947			0.2	0.262	1.31			0.251	0.411	1.63745			0.765	0.75	0.980392
		0.603	0.742	1.23051			0.394	0.464	1.17766			0.34	0.19	0.558824			0.421	0.334	0.793349			0.213	0.101	0.474178
		0.511	0.548	1.07241			0.329	0.084	0.255319			0.596	0.23	0.385906			0.22	0.135	0.613636			0.458	0.187	0.408297
		0.467	0.364	0.779443			0.851	0.66	0.775558			0.143	0.177	1.23776			0.714	0.224	0.313725			0.281	0.228	0.811388
		0.5	0.453	0.906			0.489	0.592	1.21063			0.399	0.192	0.481203			0.253	0.32	1.26482			0.369	0.488	1.32249
		0.675	0.564	0.835556			0.502	0.385	0.766932			0.413	0.195	0.472155			0.423	0.371	0.877069			0.296	0.208	0.702703
		0.372	0.487	1.30914			0.421	0.088	0.209026			0.273	0.14	0.512821			0.357	0.375	1.05042			0.174	0.301	1.72989
		0.794	1.176	1.48111			0.467	0.594	1.27195			0.367	0.687	1.87193			0.543	0.325	0.598527			0.146	0.072	0.493151
		0.705	0.825	1.17021			0.392	0.133	0.339286			0.337	0.12	0.356083			0.31	0.438	1.4129			0.227	0.247	1.08811
		0.723	0.588	0.813278			0.466	0.58	1.24464			0.244	0.111	0.454918			0.597	0.157	0.262982			0.636	0.346	0.544025
		0.701	0.573	0.817404			0.438	0.041	0.0936073			0.213	0.431	2.02347			0.177	0.353	1.99435			0.209	0.37	1.77033
		0.667	0.744	1.11544			0.574	0.289	0.503484			0.171	0.224	1.30994			0.49	0.471	0.961224			0.185	0.057	0.308108
		0.369	0.736	1.99458			0.291	0.306	1.05155			0.526	0.232	0.441065			0.411	0.39	0.948905			0.358	0.251	0.701117
		0.799	0.481	0.602003			0.691	0.2	0.289436			0.557	0.763	1.36984			0.474	0.567	1.1962			0.261	0.074	0.283525
		0.716	0.555	0.77514			0.409	0.553	1.35208			0.416	0.43	1.03365			0.3	0.396	1.32			0.387	0.067	0.173127
		0.333	0.297	0.891892			0.595	0.411	0.690756			0.453	0.417	0.92053			0.309	0.113	0.365696			0.389	0.208	0.534704
		0.278	0.256	0.920863			0.786	0.769	0.978372			0.415	0.311	0.749398			0.474	0.586	1.23629			0.19	0.084	0.442105
		0.611	0.538	0.880524			0.737	0.641	0.869742			0.254	0.114	0.448819			0.317	0.397	1.25237			0.73	0.383	0.524658
		0.623	0.645	1.03531			0.476	0.331	0.695378			0.293	0.149	0.508532			0.568	0.768	1.35211			0.472	0.319	0.675847
		0.461	0.457	0.991323			0.281	0.173	0.615658			0.236	0.125	0.529661			0.736	0.515	0.699728			0.435	0.408	0.937931
		0.343	0.373	1.08746			0.558	0.486	0.870968			0.141	0.287	2.03546			0.171	0.23	1.34503			0.486	0.449	0.923868
		0.46	0.522	1.13478			0.84	0.481	0.572619			0.294	0.221	0.751701			0.5	0.387	0.774			0.331	0.179	0.540785
		0.543	0.595	1.09576			0.435	0.477	1.09655			0.255	0.113	0.443137			0.375	0.36	0.96			0.492	0.405	0.823171
		0.662	0.427	0.645015			0.46	0.307	0.667391			0.445	0.205	0.460674			0.299	0.401	1.34114			0.432	0.171	0.395833
		0.375	0.284	0.757333			0.822	0.603	0.733577			0.34	0.297	0.873529			0.247	0.177	0.716599			0.247	0.307	1.24291
		0.332	0.21	0.63253			0.679	0.569	0.837997			0.18	0.189	1.05			0.314	0.24	0.764331
		0.444	0.581	1.30856			0.705	0.441	0.625532			0.118	0.18	1.52542			0.267	0.229	0.857678
		0.71	0.754	1.06197			0.898	0.562	0.625835			0.211	0.182	0.862559			0.418	0.256	0.61244
		0.93	0.736	0.791398			0.39	0.322	0.825641			0.846	0.702	0.829787			0.394	0.586	1.48731
		0.276	0.807	2.92391			0.485	0.69	1.42268			0.519	0.677	1.30443			0.41	0.495	1.20732
		0.389	0.264	0.678663			0.693	0.377	0.544012			0.351	0.256	0.729345			0.191	0.226	1.18325
		0.616	0.323	0.524351			0.524	0.17	0.324427			0.226	0.072	0.318584			0.14	0.124	0.885714
		0.523	0.65	1.24283			0.258	0.039	0.151163			0.215	0.107	0.497674			0.236	0.185	0.783898
		0.517	0.558	1.0793			0.242	0.141	0.582645			0.426	0.287	0.673709			0.319	0.328	1.02821
		0.621	0.53	0.853462			0.456	0.289	0.633772			0.317	0.244	0.769716			0.453	0.431	0.951435
		0.411	0.484	1.17762			0.694	0.392	0.564841			0.321	0.928	2.89097			0.354	0.454	1.28249
		0.61	0.596	0.977049			0.538	0.147	0.273234								0.503	0.62	1.2326
		0.415	0.461	1.11084			0.45	0.402	0.893333								0.233	0.211	0.905579
		0.162	0.209	1.29012			0.933	0.773	0.82851								0.364	0.382	1.04945
		0.322	0.237	0.736025			0.329	0.096	0.291793								0.464	0.283	0.609914
		0.422	0.443	1.04976			0.348	0.301	0.864943								0.213	0.26	1.22066
							0.781	0.556	0.711908								0.583	0.692	1.18696
							0.809	0.702	0.867738								0.429	0.353	0.822844
							0.671	0.616	0.918033
							0.595	0.527	0.885714
							0.698	0.456	0.653295
							0.616	0.54	0.876623
							0.844	0.389	0.4609
							0.462	0.335	0.725108
							0.721	0.427	0.592233
							0.644	0.188	0.291925
							0.771	0.525	0.680934
							0.722	0.18	0.249307

## Sheet: Repeat2
		shControl					shRNF					WT					C922S					C960A
	CldU	IdU	RATIO			CldU	IdU	RATIO			CldU	IdU	RATIO			CldU	IdU	RATIO			CldU	IdU	RATIO
	0.507	0.396	0.781065			0.6	0.363	0.605			0.257	0.29	1.1284			0.215	0.109	0.506977			0.175	0.105	0.6
	0.307	0.196	0.638436			0.458	0.517	1.12882			0.702	0.543	0.773504			0.171	0.247	1.44444			0.66	0.53	0.80303
	0.312	0.264	0.846154			0.613	0.3	0.489396			0.331	0.62	1.87311			0.637	0.422	0.66248			0.113	0.06	0.530973
	0.45	0.274	0.608889			0.233	0.152	0.652361			0.106	0.155	1.46226			0.521	0.284	0.545106			0.175	0.075	0.428571
	0.163	0.17	1.04294			0.476	0.4	0.840336			0.356	0.524	1.47191			0.469	0.464	0.989339			0.121	0.055	0.454545
	0.353	0.469	1.32861			0.556	0.499	0.897482			0.103	0.157	1.52427			0.388	0.27	0.695876			0.184	0.081	0.440217
	0.356	0.488	1.37079			0.733	0.278	0.379263			0.198	0.137	0.691919			0.228	0.128	0.561404			0.653	0.361	0.552833
	0.453	0.253	0.558499			0.247	0.143	0.578947			0.27	0.385	1.42593			0.456	0.222	0.486842			0.327	0.229	0.700306
	0.443	0.498	1.12415			0.443	0.548	1.23702			0.139	0.084	0.604317			0.167	0.16	0.958084			0.344	0.278	0.80814
	0.486	0.435	0.895062			0.586	0.699	1.19283			0.154	0.112	0.727273			0.46	0.14	0.304348			0.284	0.308	1.08451
	0.296	0.337	1.13851			0.441	0.443	1.00454			0.17	0.049	0.288235			0.317	0.214	0.675079			0.171	0.049	0.28655
	0.512	0.448	0.875			0.313	0.51	1.62939			0.33	0.037	0.112121			0.234	0.141	0.602564			0.165	0.078	0.472727
	0.394	0.299	0.758883			0.611	0.729	1.19313			0.577	0.549	0.951473			0.32	0.26	0.8125			0.17	0.165	0.970588
	0.369	0.296	0.802168			0.412	0.424	1.02913			0.388	0.189	0.487113			0.607	0.451	0.742998			0.435	0.446	1.02529
	0.256	0.346	1.35156			0.543	0.351	0.646409			0.244	0.065	0.266393			0.401	0.514	1.2818			0.182	0.114	0.626374
	0.256	0.132	0.515625			0.452	0.152	0.336283			0.409	0.365	0.892421			0.281	0.146	0.519573			0.263	0.094	0.357414
	0.226	0.173	0.765487			0.58	0.266	0.458621			0.45	0.331	0.735556			0.343	0.159	0.463557			0.22	0.278	1.26364
	0.365	0.472	1.29315			0.325	0.163	0.501538			0.446	0.34	0.762332			0.448	0.307	0.685268			0.188	0.261	1.3883
	0.335	0.349	1.04179			0.385	0.22	0.571429			0.158	0.119	0.753165			0.448	0.219	0.488839			0.394	0.153	0.388325
	0.584	0.284	0.486301			0.293	0.173	0.590444			0.194	0.315	1.62371			0.23	0.144	0.626087			0.29	0.12	0.413793
	0.229	0.162	0.707424			0.363	0.144	0.396694			0.576	0.375	0.651042			0.327	0.276	0.844037			0.175	0.125	0.714286
	0.184	0.166	0.902174			0.296	0.146	0.493243			0.528	0.6	1.13636			0.639	0.596	0.932707			0.21	0.144	0.685714
	0.6	0.511	0.851667			0.404	0.216	0.534653			0.245	0.165	0.673469			0.966	0.82	0.848861			0.377	0.404	1.07162
	0.447	0.164	0.36689			0.391	0.253	0.647059			0.197	0.335	1.70051			0.246	0.074	0.300813			0.268	0.18	0.671642
	0.614	0.533	0.868078			0.288	0.064	0.222222			0.186	0.355	1.9086			0.788	0.595	0.755076			0.431	0.209	0.484919
	0.411	0.251	0.610706			0.254	0.128	0.503937			0.513	0.601	1.17154			0.126	0.196	1.55556			0.322	0.226	0.701863
	0.308	0.257	0.834416			0.22	0.105	0.477273			0.607	0.483	0.795717			0.435	0.26	0.597701			0.126	0.071	0.563492
	0.182	0.133	0.730769			0.283	0.181	0.639576			0.453	0.524	1.15673			0.209	0.337	1.61244			0.477	0.242	0.507338
	0.34	0.146	0.429412			0.428	0.171	0.399533			0.287	0.359	1.25087			0.25	0.185	0.74			0.184	0.068	0.369565
	0.799	0.304	0.380476			0.174	0.167	0.95977			0.156	0.151	0.967949			0.36	0.141	0.391667			0.464	0.095	0.204741
	0.368	0.741	2.01359			0.32	0.108	0.3375			0.526	0.454	0.863118			0.712	0.211	0.296348			0.418	0.183	0.437799
	0.579	0.814	1.40587			0.366	0.144	0.393443			0.361	0.282	0.781163			0.64	0.485	0.757812			0.361	0.097	0.268698
	0.436	0.54	1.23853			0.254	0.335	1.3189			0.303	0.198	0.653465			0.673	0.382	0.567608			0.211	0.078	0.369668
	0.616	0.513	0.832792			0.581	0.475	0.817556			0.464	0.511	1.10129			0.322	0.395	1.22671			0.233	0.081	0.347639
	0.461	0.221	0.479393			0.17	0.124	0.729412			0.425	0.347	0.816471			0.384	0.503	1.3099			0.341	0.147	0.431085
	0.362	0.298	0.823204			0.224	0.111	0.495536			0.395	0.294	0.744304			0.613	0.315	0.513866			0.267	0.114	0.426966
	0.355	0.326	0.91831			0.777	0.523	0.673102			0.287	0.374	1.30314			0.402	0.212	0.527363			0.474	0.474	1
	0.512	0.331	0.646484			0.62	0.254	0.409677			0.164	0.119	0.72561			0.663	0.401	0.604827			0.167	0.432	2.58683
	0.564	0.403	0.714539			0.498	0.293	0.588353			0.49	0.236	0.481633			0.555	0.545	0.981982			0.163	0.448	2.74847
	0.51	0.483	0.947059			0.659	0.243	0.368741			0.364	0.308	0.846154			0.201	0.069	0.343284			0.227	0.107	0.471366
	0.324	0.134	0.41358			0.518	0.33	0.637066			0.487	0.167	0.342916			0.548	0.505	0.921533			0.285	0.081	0.284211
	0.504	0.592	1.1746			0.245	0.452	1.8449			0.546	0.807	1.47802			0.429	0.222	0.517483			0.151	0.109	0.721854
	0.272	0.282	1.03676			0.516	0.433	0.839147			0.356	0.31	0.870787			0.367	0.157	0.427793			0.23	0.183	0.795652
	0.319	0.385	1.2069			0.209	0.063	0.301435			0.641	0.42	0.655226			0.202	0.133	0.658416			0.242	0.135	0.557851
	0.354	0.215	0.607345			0.236	0.176	0.745763			0.568	0.498	0.876761			0.544	0.34	0.625			0.265	0.147	0.554717
	0.296	0.204	0.689189			0.195	0.143	0.733333			0.374	0.401	1.07219			0.494	0.27	0.546559			0.137	0.284	2.07299
	0.312	0.267	0.855769			0.184	0.271	1.47283			0.2	0.151	0.755			0.625	0.605	0.968			0.178	0.091	0.511236
	0.343	0.173	0.504373			0.181	0.093	0.513812			0.312	0.317	1.01603			0.2	0.1	0.5			0.182	0.077	0.423077
	0.253	0.189	0.747036			0.554	0.382	0.689531			0.534	0.177	0.331461			0.42	0.314	0.747619			0.425	0.227	0.534118
	0.209	0.094	0.449761			0.153	0.1	0.653595			0.576	0.361	0.626736			0.577	0.357	0.618718			0.494	0.219	0.44332
	0.137	0.292	2.13139			0.19	0.135	0.710526			0.261	0.194	0.743295			0.281	0.121	0.430605			0.194	0.17	0.876289
	0.191	0.255	1.33508			0.388	0.209	0.53866			0.582	0.473	0.812715			0.309	0.267	0.864078			0.573	0.373	0.65096
	0.427	0.102	0.238876			0.245	0.435	1.77551			0.799	0.823	1.03004			0.374	0.214	0.572193			0.267	0.487	1.82397
	0.353	0.403	1.14164			0.197	0.057	0.28934			0.512	0.37	0.722656			0.174	0.114	0.655172			0.44	0.272	0.618182
	0.47	0.368	0.782979			0.308	0.26	0.844156			0.328	0.334	1.01829			0.474	0.515	1.0865			0.399	0.36	0.902256
	0.211	0.39	1.84834			0.494	0.26	0.526316			0.551	0.469	0.85118			0.133	0.08	0.601504			0.215	0.123	0.572093
	0.467	0.363	0.777302			0.454	0.15	0.330396			0.548	0.223	0.406934			0.12	0.18	1.5			0.282	0.168	0.595745
	0.36	0.187	0.519444			0.206	0.358	1.73786			0.552	0.422	0.764493			0.427	0.4	0.936768			0.428	0.38	0.88785
	0.522	0.306	0.586207			0.222	0.128	0.576577			0.623	0.163	0.261637			0.256	0.137	0.535156			0.169	0.127	0.751479
	0.373	0.345	0.924933			0.442	0.272	0.615385			0.26	0.188	0.723077			0.543	0.273	0.502762			0.4	0.27	0.675
	0.603	0.258	0.427861			0.429	0.291	0.678322			0.293	0.212	0.723549			0.64	0.367	0.573437			0.356	0.273	0.766854
	0.425	0.007	0.0164706			0.357	0.139	0.389356			0.264	0.232	0.878788			0.335	0.201	0.6			0.304	0.16	0.526316
	0.645	0.556	0.862016			0.203	0.127	0.625616			0.851	0.57	0.6698			0.446	0.589	1.32063			0.287	0.37	1.2892
	0.451	0.208	0.461197			0.358	0.135	0.377095			0.531	0.707	1.33145			1.06	0.72	0.679245			0.143	0.473	3.30769
	0.329	0.283	0.860182			0.32	0.153	0.478125			0.504	0.15	0.297619			0.185	0.275	1.48649			0.869	0.55	0.632911
	0.346	0.198	0.572254			0.359	0.441	1.22841			0.353	0.222	0.628895			0.593	0.683	1.15177			0.65	0.483	0.743077
	0.23	0.248	1.07826			0.738	0.344	0.466125			0.357	0.098	0.27451			0.227	0.053	0.23348			0.28	0.238	0.85
	0.137	0.46	3.35766			0.109	0.117	1.07339			0.516	0.552	1.06977			0.578	0.422	0.730104			0.461	0.229	0.496746
	0.418	0.313	0.748804			0.275	0.066	0.24			0.074	0.206	2.78378			0.633	0.535	0.845182			0.281	0.274	0.975089
	0.233	0.193	0.828326			0.686	0.34	0.495627			0.166	0.076	0.457831			0.658	0.472	0.717325			0.099	0.085	0.858586
	0.367	0.338	0.920981			0.537	0.577	1.07449			0.103	0.211	2.04854			0.272	0.194	0.713235			0.266	0.232	0.87218
	0.461	0.003	0.00650759			0.153	0.147	0.960784			0.227	0.246	1.0837			0.342	0.094	0.274854			0.459	0.206	0.448802
	0.353	0.164	0.464589			0.216	0.111	0.513889			0.274	0.328	1.19708			0.657	0.134	0.203957			0.201	0.229	1.1393
	0.391	0.175	0.44757			0.199	0.203	1.0201			0.382	0.391	1.02356			0.707	0.7	0.990099			0.412	0.382	0.927184
	0.289	0.257	0.889273			0.453	0.295	0.651214			0.245	0.248	1.01224			0.241	0.149	0.618257			0.637	0.298	0.467818
	0.445	0.22	0.494382			0.382	0.258	0.675393			0.361	0.214	0.592798			0.46	0.264	0.573913			0.455	0.364	0.8
	0.387	0.256	0.661499			0.466	0.127	0.272532			0.11	0.213	1.93636			0.489	0.274	0.560327			0.462	0.431	0.9329
	0.386	0.314	0.813472								0.611	0.388	0.635025			0.478	0.234	0.48954			0.229	0.158	0.689956
	0.366	0.315	0.860656								0.527	0.443	0.840607			0.368	0.119	0.32337			0.454	0.328	0.722467
	0.31	0.294	0.948387								0.633	0.464	0.733017			0.549	0.418	0.761384			0.248	0.141	0.568548
	0.305	0.343	1.12459								0.363	0.341	0.939394			0.323	0.27	0.835913			0.23	0.131	0.569565
	0.354	0.36	1.01695								0.149	0.41	2.75168			0.378	0.221	0.584656			0.255	0.22	0.862745
	0.425	0.373	0.877647								0.335	0.123	0.367164			0.367	0.2	0.544959			0.441	0.328	0.743764
	0.582	0.264	0.453608								0.425	0.296	0.696471			0.716	0.442	0.617318			1.12	0.346	0.308929
	0.673	0.552	0.820208								0.248	0.107	0.431452			0.702	0.188	0.267806			0.203	0.14	0.689655
	0.523	0.435	0.83174								0.409	0.08	0.195599			0.386	0.319	0.826425			0.364	0.305	0.837912
											0.338	0.585	1.73077			0.349	0.297	0.851003			0.189	0.175	0.925926
											0.558	0.273	0.489247			0.663	0.387	0.58371			0.217	0.209	0.963134
											0.351	0.123	0.350427			0.349	0.332	0.951289			0.187	0.238	1.27273
											0.759	0.561	0.73913			0.568	0.308	0.542254			0.326	0.166	0.509202
											0.47	0.463	0.985106			0.75	0.557	0.742667
											0.33	0.158	0.478788			0.652	0.569	0.872699
											0.378	0.233	0.616402			0.863	0.767	0.88876
											0.257	0.093	0.361868
											0.251	0.664	2.64542
											0.396	0.468	1.18182
											0.355	0.236	0.664789
											0.45	0.382	0.848889
											0.552	0.543	0.983696
											0.241	0.204	0.846473

## Sheet: Repeat3
		shControl					shRNF					WT					C922S					C960A
	CldU	IdU	RATIO			CldU	IdU	RATIO			CldU	IdU	RATIO			CldU	IdU	RATIO			CldU	IdU	RATIO
	0.433	0.387	0.893764			0.367	0.187	0.509537			0.389	0.346	0.88946			0.369	0.211	0.571816			0.346	0.246	0.710983
	0.676	0.77	1.13905			0.365	0.287	0.786301			0.015	0.085	5.66667			0.493	0.288	0.584178			0.236	0.466	1.97458
	0.867	1.027	1.18454			0.317	0.211	0.665615			0.244	0.179	0.733607			0.406	0.236	0.581281			0.565	0.35	0.619469
	0.547	0.455	0.83181			0.19	0.047	0.247368			0.24	0.224	0.933333			0.353	0.256	0.725212			0.19	0.057	0.3
	0.368	0.449	1.22011			0.649	0.567	0.873652			0.373	0.158	0.423592			0.663	0.438	0.660633			0.441	0.305	0.69161
	0.524	0.403	0.769084			0.508	0.291	0.572835			0.146	0.745	5.10274			0.536	0.37	0.690299			0.534	0.277	0.518727
	0.346	0.567	1.63873			0.219	0.169	0.771689			0.127	0.205	1.61417			0.761	0.811	1.0657			0.601	0.5	0.831947
	0.426	0.139	0.326291			0.142	0.127	0.894366			0.117	0.15	1.28205			0.726	0.318	0.438017			0.154	0.053	0.344156
	1.099	1.145	1.04186			0.303	0.21	0.693069			0.173	0.159	0.919075			0.683	1.15	1.68375			0.216	0.113	0.523148
	0.368	0.615	1.6712			0.103	0.107	1.03883			0.533	0.274	0.514071			0.419	0.277	0.661098			0.324	0.297	0.916667
	0.266	0.19	0.714286			0.239	0.187	0.782427			0.213	0.465	2.1831			0.403	0.102	0.253102			0.404	0.358	0.886139
	0.459	0.343	0.747277			0.147	0.111	0.755102			0.213	0.202	0.948357			0.605	0.506	0.836364			0.666	0.773	1.16066
	0.569	0.352	0.618629			0.409	0.328	0.801956			0.309	0.496	1.60518			0.47	0.342	0.72766			0.834	0.843	1.01079
	0.259	0.132	0.509653			0.219	0.198	0.90411			0.56	0.353	0.630357			0.439	0.297	0.676538			0.31	0.128	0.412903
	0.666	0.287	0.430931			0.286	0.175	0.611888			0.851	0.355	0.417156			0.411	0.123	0.29927			0.319	0.219	0.68652
	0.302	0.208	0.688742			0.296	0.255	0.861486			0.444	0.346	0.779279			0.634	0.312	0.492114			0.358	0.208	0.581006
	0.189	0.116	0.613757			0.423	0.334	0.789598			0.3	0.256	0.853333			0.216	0.072	0.333333			0.516	0.391	0.757752
	0.409	0.359	0.877751			0.173	0.084	0.485549			0.259	0.137	0.528958			0.297	0.397	1.3367			0.555	0.251	0.452252
	0.249	0.453	1.81928			0.565	0.23	0.40708			0.554	0.366	0.66065			0.558	0.3	0.537634			0.416	0.343	0.824519
	0.291	0.305	1.04811			0.363	0.346	0.953168			0.449	0.353	0.786192			0.245	0.085	0.346939			0.681	0.687	1.00881
	0.793	0.46	0.580076			0.227	0.287	1.26432			0.366	0.233	0.636612			0.293	0.498	1.69966			0.618	0.311	0.503236
	0.269	0.296	1.10037			0.23	0.067	0.291304			0.313	0.181	0.578275			0.441	0.382	0.866213			0.264	0.368	1.39394
	0.321	0.629	1.9595			0.176	0.204	1.15909			0.175	0.263	1.50286			0.88	0.824	0.936364			0.117	0.076	0.649573
	0.302	0.365	1.20861			0.316	0.075	0.237342			0.482	0.374	0.775934			0.765	0.526	0.687582			0.579	0.331	0.571675
	0.482	0.327	0.678423			0.439	0.293	0.667426			0.501	0.391	0.780439			0.43	0.229	0.532558			0.719	0.749	1.04172
	0.297	0.378	1.27273			0.439	0.441	1.00456			0.297	0.191	0.643098			0.356	0.484	1.35955			0.28	0.135	0.482143
	0.456	0.45	0.986842			0.247	0.175	0.708502			0.436	0.34	0.779817			0.714	0.311	0.435574			0.266	0.39	1.46617
	0.18	0.122	0.677778			0.176	0.067	0.380682			0.615	0.363	0.590244			0.432	0.343	0.793981			0.594	0.414	0.69697
	0.292	0.153	0.523973			0.571	0.698	1.22242			0.5	0.477	0.954			0.186	0.143	0.768817			0.319	0.057	0.178683
	0.504	0.397	0.787698			0.399	0.112	0.280702			0.607	0.381	0.627677			0.3	0.323	1.07667			0.327	0.183	0.559633
	0.304	0.576	1.89474			0.545	0.543	0.99633			0.496	0.11	0.221774			0.396	0.274	0.691919			0.328	0.401	1.22256
	0.23	0.316	1.37391			0.175	0.109	0.622857			0.269	0.232	0.862454			0.46	0.28	0.608696			0.276	0.235	0.851449
	0.281	0.5	1.77936			0.404	0.174	0.430693			0.38	0.204	0.536842			0.49	0.229	0.467347			0.598	0.407	0.680602
	0.511	0.387	0.757339			0.295	0.084	0.284746			0.299	0.442	1.47826			0.847	0.958	1.13105			0.214	0.064	0.299065
	0.508	0.25	0.492126			0.233	0.285	1.22318			0.353	0.326	0.923513			0.673	0.487	0.723626			0.385	0.137	0.355844
	0.147	0.217	1.47619			0.553	0.061	0.110307			0.316	0.385	1.21835			0.305	0.293	0.960656			0.478	0.527	1.10251
	0.316	0.203	0.642405			0.412	0.31	0.752427			0.2	0.514	2.57			0.488	0.395	0.809426			0.417	0.301	0.721823
	0.33	0.267	0.809091			0.188	0.116	0.617021			0.271	0.169	0.623616			0.327	0.101	0.308869			0.259	0.274	1.05792
	0.096	0.196	2.04167			0.48	0.721	1.50208			0.275	0.209	0.76			0.568	0.534	0.940141			0.421	0.507	1.20428
	0.244	0.225	0.922131			0.893	0.464	0.519597			0.537	0.358	0.666667			0.333	0.333	1			0.439	0.293	0.667426
	0.462	0.315	0.681818			0.342	0.284	0.830409			0.485	0.224	0.461856			0.36	0.228	0.633333			0.391	0.692	1.76982
	0.455	0.583	1.28132			0.524	0.078	0.148855			0.493	0.176	0.356998			0.686	0.918	1.33819			0.462	0.161	0.348485
	0.356	0.224	0.629213			0.844	0.509	0.603081			0.228	0.241	1.05702			0.419	0.161	0.384248			0.957	0.737	0.770115
	0.134	0.254	1.89552			0.409	0.455	1.11247			0.414	0.486	1.17391			0.396	0.264	0.666667			0.344	0.244	0.709302
	0.236	0.115	0.487288			0.606	0.372	0.613861			0.319	0.157	0.492163			0.394	0.192	0.48731			0.539	0.382	0.70872
	0.238	0.09	0.378151			0.251	0.03	0.119522			0.34	0.377	1.10882			0.479	0.476	0.993737			0.277	0.217	0.783394
	0.327	0.617	1.88685			0.403	0.856	2.12407			0.192	0.289	1.50521			0.454	0.251	0.552863			0.309	0.191	0.618123
	0.251	0.204	0.812749			0.534	0.437	0.818352			0.382	0.204	0.534031			0.473	0.24	0.5074			0.655	0.276	0.421374
	0.262	0.149	0.568702			0.308	0.37	1.2013			0.411	0.375	0.912409			0.176	0.11	0.625			0.158	0.078	0.493671
	0.488	0.246	0.504098			0.479	0.624	1.30271			0.446	0.34	0.762332			0.234	0.394	1.68376			0.489	0.263	0.537832
	0.191	0.132	0.691099			0.743	0.379	0.510094			0.573	0.397	0.692845			0.338	0.241	0.713018			0.439	0.137	0.312073
						0.346	0.439	1.26879			0.364	0.264	0.725275			0.45	0.215	0.477778			0.317	0.17	0.536278
						0.681	0.788	1.15712			0.581	0.307	0.528399			0.704	0.516	0.732955			0.571	0.814	1.42557
						0.683	0.363	0.531479			0.218	0.182	0.834862			0.345	0.412	1.1942			0.724	0.963	1.33011
						0.633	0.618	0.976303			0.471	0.746	1.58386			0.313	0.301	0.961661			0.591	0.364	0.615905
						0.477	0.215	0.450734			0.705	0.594	0.842553			0.39	0.418	1.07179			0.314	0.341	1.08599
						0.784	0.442	0.563776			0.294	0.377	1.28231			0.207	0.147	0.710145			0.31	0.146	0.470968
						0.755	0.549	0.727152			0.304	0.358	1.17763			0.528	0.377	0.714015			0.586	0.568	0.969283
						0.718	1.012	1.40947			0.479	0.604	1.26096			0.407	0.301	0.739558			0.364	0.366	1.00549
						0.474	0.427	0.900844			0.476	0.31	0.651261			0.37	0.746	2.01622			0.244	0.333	1.36475
						0.418	0.522	1.2488			0.26	0.33	1.26923			0.312	0.454	1.45513			0.368	0.332	0.902174
						0.231	0.274	1.18615			0.262	0.18	0.687023								0.476	0.553	1.16176
						0.268	0.197	0.735075
						0.192	0.078	0.40625
						0.486	0.751	1.54527
						0.609	0.802	1.31691
						0.458	0.652	1.42358
						0.695	0.416	0.598561
						0.63	0.668	1.06032
						0.518	0.255	0.492278
						0.502	0.259	0.515936
						0.603	0.54	0.895522
						0.57	0.376	0.659649
						0.5	0.499	0.998
						0.853	0.633	0.742087
						0.644	0.472	0.732919
						0.482	0.24	0.497925

## Sheet: Statistical test
1	Table Analyzed	Data 1
	Column B	shRNF20
	vs.	vs.
	Column A	shControl
	Mann Whitney test
	P value	<0.0001
	Exact or approximate P value?	Approximate
	P value summary	****
	Significantly different (P < 0.05)?	Yes
	One- or two-tailed P value?	Two-tailed
	Sum of ranks in column A,B	66657 , 54129
	Mann-Whitney U	20199
2	Table Analyzed	Data 1
	Column C	WT
	vs.	vs.
	Column B	shRNF20
	Mann Whitney test
	P value	<0.0001
	Exact or approximate P value?	Approximate
	P value summary	****
	Significantly different (P < 0.05)?	Yes
	One- or two-tailed P value?	Two-tailed
	Sum of ranks in column B,C	59529 , 74892
	Mann-Whitney U	25599
3	Table Analyzed	Data 1
	Column D	C922S
	vs.	vs.
	Column B	shRNF20
	Mann Whitney test
	P value	0.3105
	Exact or approximate P value?	Approximate
	P value summary	ns
	Significantly different (P < 0.05)?	No
	One- or two-tailed P value?	Two-tailed
	Sum of ranks in column B,D	67173 , 59584
	Mann-Whitney U	29938
4	Table Analyzed	Data 1
	Column E	C960A
	vs.	vs.
	Column B	shRNF20
	Mann Whitney test
	P value	0.7733
	Exact or approximate P value?	Approximate
	P value summary	ns
	Significantly different (P < 0.05)?	No
	One- or two-tailed P value?	Two-tailed
	Sum of ranks in column B,E	64281 , 56014
	Mann-Whitney U	29449
5	Table Analyzed	Data 1
	Column C	WT
	vs.	vs.
	Column A	shControl
	Mann Whitney test
	P value	0.056
	Exact or approximate P value?	Approximate
	P value summary	ns
	Significantly different (P < 0.05)?	No
	One- or two-tailed P value?	Two-tailed
	Sum of ranks in column A,C	59577 , 60228
	Mann-Whitney U	26817
6	Table Analyzed	Data 1
	Column D	C922S
	vs.	vs.
	Column C	WT
	Mann Whitney test
	P value	<0.0001
	Exact or approximate P value?	Approximate
	P value summary	****
	Significantly different (P < 0.05)?	Yes
	One- or two-tailed P value?	Two-tailed
	Sum of ranks in column C,D	73894 , 51857
	Mann-Whitney U	22211
7	Table Analyzed	Data 1
	Column E	C960A
	vs.	vs.
	Column C	WT
	Mann Whitney test
	P value	<0.0001
	Exact or approximate P value?	Approximate
	P value summary	****
	Significantly different (P < 0.05)?	Yes
	One- or two-tailed P value?	Two-tailed
	Sum of ranks in column C,E	70272 , 49045
	Mann-Whitney U	22480
