# Supplementary material for: RNF20-mediated H2B monoubiquitination protects stalled forks from degradation and promotes fork restart
Source: EMBO Rep. 2025 Jun 10;26(15):3773–803. doi: 10.1038/s44319-025-00497-3 (PMC12331980; doi:10.1038/s44319-025-00497-3)
Supplement: Supplementary file 8 — Source data Fig. 5 [file 44319_2025_497_MOESM8_ESM.zip › 5E and 5F/RNF20 catalytic mutants fork restart DNA fiber calculation.xlsx]

## Sheet: Repeat1
			MOCK					shRNF20						C922S						C960A						WT
		Stalled	Restarted					Stalled	Restarted					Stalled	Restarted					Stalled	Restarted					Stalled	Restarted
	1	7	22				12	6	9				84	8	11				62	6	9				1	5	27
	2	1	17				16	8	6				83	12	21				61	10	7				2	3	12
	3	6	21				17	7	4				82	12	17				59	8	7				3	7	21	22.549	77.451
	4	2	10		18.0952		20	11	27				81	11	24	37.2549	62.7451		42	2	10	43.9024	56.0976		4	8	19	23	102
	5	3	16	105	81.9048		21	15	9	45.5357	54.4643		80	14	23	57	153		55	10	13	36	82
							22	4	6	51	112

## Sheet: Repeat2
	MOCK					shRNF20 4					C922S					C960A					WT
	Image No	Restarted	Stalled			Image No	Restarted	Stalled			Image No	Restarted	Stalled			Image No	Restarted	Stalled			Image No	Restarted	Stalled
	3	14	4			31	8	6			48	7	11			71	12	10			21	21	7
	2	7	4			30	14	15			47	10	7			70	15	9			20	14	2
	4	22	4			33	19	6			50	7	6			74	13	8			19	17	8
	5	19	4			36	17	7			49	7	4			73	13	9			23	19	5
	6	20	6			34	11	9			53	7	2			72	14	9			22	15	7
	9	28	9			37	21	16			54	6	3			67	10	4			16	13	6
	8	24	6				90	59			53	10	3			69	11	14				99	35	134
	7	25	5				60.4027	39.5973			57	5	7				88	63	151			73.8806	26.1194
		159	42	201					149		56	6	3				58.2781	41.7219			17	15	6
		79.1045	20.8955				25-37				5	6	3
												71	49	120				66/74					16/23
												59.1667	40.8333

## Sheet: Repeat3
	MOCK					shRNF4					C922S					C960A					WT
	Image No	Restarted	Stalled			Image No	Restarted	Stalled			Image No	Restarted	Stalled			Image No	Restarted	Stalled			Image No	Restarted	Stalled
	22	24	9			84	12	6			62	5	7			107	5	1			48	19	7
	24	13	5			83	8	6			61	12	2			106	4	2			46	22	3
	23	18	4			82	14	8			65	12	7			105	7	2			45	14	3
	27	17	10			85	17	10			64	7	4			108	17	15			49	24	8
	25	18	6			86	17	5			63	5	3			111	11	4			50	12	4
	26	20	9			87	26	15			68	12	10			110	10	3				91	25	116
	28	48	6			91	10	9			67	22	9			113	6	3				78.4483	21.5517
	29	42	10			90	8	5			66	10	2			112	14	10
		200	59				112	64	176			85	44	129			74	40	114
		77.2201	22.7799	259			63.6364	36.3636				65.8915	34.1085				64.9123	35.0877

## Sheet: Statistical analysis
	Ordinary two way ANOVA with Tukey's multiple comparison test was used to calculate statistical difference between the different groups in the dataset. The comparisons used to indicate the statistical difference between different groups have been highlighted.
	Two-way ANOVA	Ordinary
	Alpha	0.05
	Source of Variation	% of total variation	P value	P value summary	Significant?
	Interaction	19	<0.0001	****	Yes
	Row Factor	0	>0.9999	ns	No
	Column Factor	78.78	<0.0001	****	Yes
	ANOVA table	SS	DF	MS	F (DFn, DFd)	P value
	Interaction	2234	4	558.5	F (4, 20) = 42.72	P<0.0001
	Row Factor	0	4	0	F (4, 20) = 0.000	P>0.9999
	Column Factor	9265	1	9265	F (1, 20) = 708.7	P<0.0001
	Residual	261.5	20	13.07
	Difference between column means
	Mean of Stalled	32.43
	Mean of Restarted	67.57
	Difference between means	-35.15
	SE of difference	1.32
	95% CI of difference	-37.90 to -32.39
	Data summary
	Number of columns (Column Factor)	2
	Number of rows (Row Factor)	5
	Number of values	30
	Compare cell means regardless of rows and columns
	Number of families	1
	Number of comparisons per family	45
	Alpha	0.05
	Tukey's multiple comparisons test	Mean Diff.	95.00% CI of diff.	Below threshold?	Summary	Adjusted P Value
	shControl:Stalled vs. shControl:Restarted	-58.82	-69.27 to -48.37	Yes	****	<0.0001
	shControl:Stalled vs. shRNF20 + EV:Stalled	-19.91	-30.36 to -9.455	Yes	****	<0.0001
	shControl:Stalled vs. shRNF20 + EV:Restarted	-38.91	-49.36 to -28.46	Yes	****	<0.0001
	shControl:Stalled vs. shRNF20 + WT:Stalled	-2.816	-13.27 to 7.637	No	ns	0.9919
	shControl:Stalled vs. shRNF20 + WT:Restarted	-56	-66.46 to -45.55	Yes	****	<0.0001
	shControl:Stalled vs. shRNF20 + C922S:Stalled	-16.81	-27.26 to -6.355	Yes	***	0.0005
	shControl:Stalled vs. shRNF20 + C922S:Restarted	-42.01	-52.46 to -31.56	Yes	****	<0.0001
	shControl:Stalled vs. shRNF20 + C960A:Stalled	-19.65	-30.10 to -9.193	Yes	****	<0.0001
	shControl:Stalled vs. shRNF20 + C960A:Restarted	-39.17	-49.63 to -28.72	Yes	****	<0.0001
	shControl:Restarted vs. shRNF20 + EV:Stalled	38.91	28.46 to 49.36	Yes	****	<0.0001
	shControl:Restarted vs. shRNF20 + EV:Restarted	19.91	9.455 to 30.36	Yes	****	<0.0001
	shControl:Restarted vs. shRNF20 + WT:Stalled	56	45.55 to 66.46	Yes	****	<0.0001
	shControl:Restarted vs. shRNF20 + WT:Restarted	2.816	-7.637 to 13.27	No	ns	0.9919
	shControl:Restarted vs. shRNF20 + C922S:Stalled	42.01	31.56 to 52.46	Yes	****	<0.0001
	shControl:Restarted vs. shRNF20 + C922S:Restarted	16.81	6.355 to 27.26	Yes	***	0.0005
	shControl:Restarted vs. shRNF20 + C960A:Stalled	39.17	28.72 to 49.63	Yes	****	<0.0001
	shControl:Restarted vs. shRNF20 + C960A:Restarted	19.65	9.193 to 30.10	Yes	****	<0.0001
	shRNF20 + EV:Stalled vs. shRNF20 + EV:Restarted	-19	-29.46 to -8.548	Yes	****	<0.0001
	shRNF20 + EV:Stalled vs. shRNF20 + WT:Stalled	17.09	6.638 to 27.55	Yes	***	0.0004
	shRNF20 + EV:Stalled vs. shRNF20 + WT:Restarted	-36.09	-46.55 to -25.64	Yes	****	<0.0001
	shRNF20 + EV:Stalled vs. shRNF20 + C922S:Stalled	3.1	-7.354 to 13.55	No	ns	0.9845
	shRNF20 + EV:Stalled vs. shRNF20 + C922S:Restarted	-22.1	-32.56 to -11.65	Yes	****	<0.0001
	shRNF20 + EV:Stalled vs. shRNF20 + C960A:Stalled	0.2616	-10.19 to 10.72	No	ns	>0.9999
	shRNF20 + EV:Stalled vs. shRNF20 + C960A:Restarted	-19.26	-29.72 to -8.810	Yes	****	<0.0001
	shRNF20 + EV:Restarted vs. shRNF20 + WT:Stalled	36.09	25.64 to 46.55	Yes	****	<0.0001
	shRNF20 + EV:Restarted vs. shRNF20 + WT:Restarted	-17.09	-27.55 to -6.638	Yes	***	0.0004
	shRNF20 + EV:Restarted vs. shRNF20 + C922S:Stalled	22.1	11.65 to 32.56	Yes	****	<0.0001
	shRNF20 + EV:Restarted vs. shRNF20 + C922S:Restarted	-3.1	-13.55 to 7.354	No	ns	0.9845
	shRNF20 + EV:Restarted vs. shRNF20 + C960A:Stalled	19.26	8.810 to 29.72	Yes	****	<0.0001
	shRNF20 + EV:Restarted vs. shRNF20 + C960A:Restarted	-0.2616	-10.72 to 10.19	No	ns	>0.9999
	shRNF20 + WT:Stalled vs. shRNF20 + WT:Restarted	-53.19	-63.64 to -42.73	Yes	****	<0.0001
	shRNF20 + WT:Stalled vs. shRNF20 + C922S:Stalled	-13.99	-24.45 to -3.538	Yes	**	0.0039
	shRNF20 + WT:Stalled vs. shRNF20 + C922S:Restarted	-39.19	-49.65 to -28.74	Yes	****	<0.0001
	shRNF20 + WT:Stalled vs. shRNF20 + C960A:Stalled	-16.83	-27.28 to -6.377	Yes	***	0.0005
	shRNF20 + WT:Stalled vs. shRNF20 + C960A:Restarted	-36.36	-46.81 to -25.90	Yes	****	<0.0001
	shRNF20 + WT:Restarted vs. shRNF20 + C922S:Stalled	39.19	28.74 to 49.65	Yes	****	<0.0001
	shRNF20 + WT:Restarted vs. shRNF20 + C922S:Restarted	13.99	3.538 to 24.45	Yes	**	0.0039
	shRNF20 + WT:Restarted vs. shRNF20 + C960A:Stalled	36.36	25.90 to 46.81	Yes	****	<0.0001
	shRNF20 + WT:Restarted vs. shRNF20 + C960A:Restarted	16.83	6.377 to 27.28	Yes	***	0.0005
	shRNF20 + C922S:Stalled vs. shRNF20 + C922S:Restarted	-25.2	-35.66 to -14.75	Yes	****	<0.0001
	shRNF20 + C922S:Stalled vs. shRNF20 + C960A:Stalled	-2.838	-13.29 to 7.616	No	ns	0.9915
	shRNF20 + C922S:Stalled vs. shRNF20 + C960A:Restarted	-22.36	-32.82 to -11.91	Yes	****	<0.0001
	shRNF20 + C922S:Restarted vs. shRNF20 + C960A:Stalled	22.36	11.91 to 32.82	Yes	****	<0.0001
	shRNF20 + C922S:Restarted vs. shRNF20 + C960A:Restarted	2.838	-7.616 to 13.29	No	ns	0.9915
	shRNF20 + C960A:Stalled vs. shRNF20 + C960A:Restarted	-19.53	-29.98 to -9.071	Yes	****	<0.0001
	Test details	Mean 1	Mean 2	Mean Diff.	SE of diff.	N1	N2	q	DF
	shControl:Stalled vs. shControl:Restarted	20.59	79.41	-58.82	2.952	3	3	28.18	20
	shControl:Stalled vs. shRNF20 + EV:Stalled	20.59	40.5	-19.91	2.952	3	3	9.537	20
	shControl:Stalled vs. shRNF20 + EV:Restarted	20.59	59.5	-38.91	2.952	3	3	18.64	20
	shControl:Stalled vs. shRNF20 + WT:Stalled	20.59	23.41	-2.816	2.952	3	3	1.349	20
	shControl:Stalled vs. shRNF20 + WT:Restarted	20.59	76.59	-56	2.952	3	3	26.83	20
	shControl:Stalled vs. shRNF20 + C922S:Stalled	20.59	37.4	-16.81	2.952	3	3	8.052	20
	shControl:Stalled vs. shRNF20 + C922S:Restarted	20.59	62.6	-42.01	2.952	3	3	20.13	20
	shControl:Stalled vs. shRNF20 + C960A:Stalled	20.59	40.24	-19.65	2.952	3	3	9.412	20
	shControl:Stalled vs. shRNF20 + C960A:Restarted	20.59	59.76	-39.17	2.952	3	3	18.77	20
	shControl:Restarted vs. shRNF20 + EV:Stalled	79.41	40.5	38.91	2.952	3	3	18.64	20
	shControl:Restarted vs. shRNF20 + EV:Restarted	79.41	59.5	19.91	2.952	3	3	9.537	20
	shControl:Restarted vs. shRNF20 + WT:Stalled	79.41	23.41	56	2.952	3	3	26.83	20
	shControl:Restarted vs. shRNF20 + WT:Restarted	79.41	76.59	2.816	2.952	3	3	1.349	20
	shControl:Restarted vs. shRNF20 + C922S:Stalled	79.41	37.4	42.01	2.952	3	3	20.13	20
	shControl:Restarted vs. shRNF20 + C922S:Restarted	79.41	62.6	16.81	2.952	3	3	8.052	20
	shControl:Restarted vs. shRNF20 + C960A:Stalled	79.41	40.24	39.17	2.952	3	3	18.77	20
	shControl:Restarted vs. shRNF20 + C960A:Restarted	79.41	59.76	19.65	2.952	3	3	9.412	20
	shRNF20 + EV:Stalled vs. shRNF20 + EV:Restarted	40.5	59.5	-19	2.952	3	3	9.103	20
	shRNF20 + EV:Stalled vs. shRNF20 + WT:Stalled	40.5	23.41	17.09	2.952	3	3	8.188	20
	shRNF20 + EV:Stalled vs. shRNF20 + WT:Restarted	40.5	76.59	-36.09	2.952	3	3	17.29	20
	shRNF20 + EV:Stalled vs. shRNF20 + C922S:Stalled	40.5	37.4	3.1	2.952	3	3	1.485	20
	shRNF20 + EV:Stalled vs. shRNF20 + C922S:Restarted	40.5	62.6	-22.1	2.952	3	3	10.59	20
	shRNF20 + EV:Stalled vs. shRNF20 + C960A:Stalled	40.5	40.24	0.2616	2.952	3	3	0.1253	20
	shRNF20 + EV:Stalled vs. shRNF20 + C960A:Restarted	40.5	59.76	-19.26	2.952	3	3	9.228	20
	shRNF20 + EV:Restarted vs. shRNF20 + WT:Stalled	59.5	23.41	36.09	2.952	3	3	17.29	20
	shRNF20 + EV:Restarted vs. shRNF20 + WT:Restarted	59.5	76.59	-17.09	2.952	3	3	8.188	20
	shRNF20 + EV:Restarted vs. shRNF20 + C922S:Stalled	59.5	37.4	22.1	2.952	3	3	10.59	20
	shRNF20 + EV:Restarted vs. shRNF20 + C922S:Restarted	59.5	62.6	-3.1	2.952	3	3	1.485	20
	shRNF20 + EV:Restarted vs. shRNF20 + C960A:Stalled	59.5	40.24	19.26	2.952	3	3	9.228	20
	shRNF20 + EV:Restarted vs. shRNF20 + C960A:Restarted	59.5	59.76	-0.2616	2.952	3	3	0.1253	20
	shRNF20 + WT:Stalled vs. shRNF20 + WT:Restarted	23.41	76.59	-53.19	2.952	3	3	25.48	20
	shRNF20 + WT:Stalled vs. shRNF20 + C922S:Stalled	23.41	37.4	-13.99	2.952	3	3	6.703	20
	shRNF20 + WT:Stalled vs. shRNF20 + C922S:Restarted	23.41	62.6	-39.19	2.952	3	3	18.78	20
	shRNF20 + WT:Stalled vs. shRNF20 + C960A:Stalled	23.41	40.24	-16.83	2.952	3	3	8.063	20
	shRNF20 + WT:Stalled vs. shRNF20 + C960A:Restarted	23.41	59.76	-36.36	2.952	3	3	17.42	20
	shRNF20 + WT:Restarted vs. shRNF20 + C922S:Stalled	76.59	37.4	39.19	2.952	3	3	18.78	20
	shRNF20 + WT:Restarted vs. shRNF20 + C922S:Restarted	76.59	62.6	13.99	2.952	3	3	6.703	20
	shRNF20 + WT:Restarted vs. shRNF20 + C960A:Stalled	76.59	40.24	36.36	2.952	3	3	17.42	20
	shRNF20 + WT:Restarted vs. shRNF20 + C960A:Restarted	76.59	59.76	16.83	2.952	3	3	8.063	20
	shRNF20 + C922S:Stalled vs. shRNF20 + C922S:Restarted	37.4	62.6	-25.2	2.952	3	3	12.07	20
	shRNF20 + C922S:Stalled vs. shRNF20 + C960A:Stalled	37.4	40.24	-2.838	2.952	3	3	1.36	20
	shRNF20 + C922S:Stalled vs. shRNF20 + C960A:Restarted	37.4	59.76	-22.36	2.952	3	3	10.71	20
	shRNF20 + C922S:Restarted vs. shRNF20 + C960A:Stalled	62.6	40.24	22.36	2.952	3	3	10.71	20
	shRNF20 + C922S:Restarted vs. shRNF20 + C960A:Restarted	62.6	59.76	2.838	2.952	3	3	1.36	20
	shRNF20 + C960A:Stalled vs. shRNF20 + C960A:Restarted	40.24	59.76	-19.53	2.952	3	3	9.353	20
