# Supplementary material for: RNF20-mediated H2B monoubiquitination protects stalled forks from degradation and promotes fork restart
Source: EMBO Rep. 2025 Jun 10;26(15):3773–803. doi: 10.1038/s44319-025-00497-3 (PMC12331980; doi:10.1038/s44319-025-00497-3)
Supplement: Supplementary file 8 — Source data Fig. 5 [file 44319_2025_497_MOESM8_ESM.zip › 5G and 5H/H3K27ac SIRF calculation.xlsx]

## Sheet: Sheet1
			Control1					Control 2						Control 3								RNF20 2				RNF20 1						RNF20 3					Neg control
		IntDen	RawIntDen	foci/cell				IntDen	RawIntDen	foci/cell				IntDen	RawIntDen	foci/cell				IntDen	RawIntDen	foci/cell				IntDen	RawIntDen	foci/cell				IntDen	RawIntDen	foci/cell			IntDen	RawIntDen	foci/cell
	1	0.147	3315	13			1	0.147	3315	13			1	0.635	14280	56			1	0.057	1275	5			1	0.147	3315	13			1	0.827	18615	73		1	0.057	1275	5
	2	1.099	24735	97			2	0.159	3570	14			2	0.227	5100	20			2	0.034	765	3			2	0.057	1275	5			2	0.544	12240	48		2	0.034	765	3
	3	0.533	11985	47			3	0.805	18105	71			3	0.374	8415	33			3	0.125	2805	11			3	0.068	1530	6			3	0.136	3060	12		3	0.023	510	2
	4	0.091	2040	8			4	0.408	9180	36			4	0.295	6630	26			4	0.408	9180	36			4	0.091	2040	8			4	0.125	2805	11		4	0.011	255	1
	5	0.204	4590	18			5	0.193	4335	17			5	0.68	15300	60			5	0.068	1530	6			5	0.113	2550	10			5	0.215	4845	19		5	0.057	1275	5
	6	0.181	4080	16			6	0.17	3825	15			6	0.918	20655	81			6	0.011	255	1			6	0.873	19635	77			6	0.442	9945	39		6	0.057	1275	5
	7	0.136	3060	12			7	0.737	16575	65			7	0.204	4590	18			7	0.045	1020	4			7	0.737	16575	65			7	0.272	6120	24		7	0.023	510	2
	8	0.612	13770	54			8	0.136	3060	12			8	0.317	7140	28			8	0.476	10710	42			8	0.521	11730	46			8	0.079	1785	7		8	0.057	1275	5
	9	0.249	5610	22			9	0.113	2550	10			9	0.453	10200	40			9	0.102	2295	9			9	0.567	12750	50			9	0.113	2550	10		9	0.068	1530	6
	10	0.136	3060	12			10	0.079	1785	7			10	0.204	4590	18			10	0.023	510	2			10	0.759	17085	67			10	0.283	6375	25		10	0.125	2805	11
	11	0.068	1530	6			11	0.703	15810	62			11	0.952	21420	84			11	0.034	765	3			11	0.215	4845	19			11	0.034	765	3		11	0.057	1275	5
	12	1.043	23460	92			12	0.204	4590	18			12	0.374	8415	33			12	0.034	765	3			12	0.159	3570	14			12	0.351	7905	31		12	0.034	765	3
	13	0.691	15555	61			13	0.102	2295	9			13	0.533	11985	47			13	0.011	255	1			13	0.147	3315	13			13	0.499	11220	44		13	0.034	765	3
	14	0.204	4590	18			14	0.102	2295	9			14	0.793	17850	70			14	0.079	1785	7			14	0.227	5100	20			14	0.737	16575	65		14	0.045	1020	4
	15	0.737	16575	65			15	0.657	14790	58			15	1.065	23970	94			15	0.159	3570	14			15	0.136	3060	12			15	0.555	12495	49		15	0.068	1530	6
	16	0.68	15300	60			16	0.147	3315	13			16	0.555	12495	49			16	0.045	1020	4			16	0.079	1785	7			16	0.215	4845	19		16	0.023	510	2
	17	0.283	6375	25			17	0.125	2805	11			17	0.272	6120	24			17	0.635	14280	56			17	0.227	5100	20			17	0.805	18105	71		17	0.057	1275	5
	18	0.057	1275	5			18	0.238	5355	21			18	0.419	9435	37			18	0.023	510	2			18	0.827	18615	73			18	0.181	4080	16		18	0.102	2295	9
	19	0.714	16065	63			19	0.329	7395	29			19	0.827	18615	73			19	0.045	1020	4			19	0.147	3315	13			19	0.805	18105	71		19	0.034	765	3
	20	0.159	3570	14			20	0.329	7395	29			20	0.374	8415	33			20	0.578	13005	51			20	0.533	11985	47			20	0.215	4845	19		20	0.068	1530	6
	21	0.895	20145	79			21	0.159	3570	14			21	0.238	5355	21			21	0.487	10965	43			21	1.031	23205	91			21	0.578	13005	51		21	0.136	3060	12
	22	1.009	22695	89			22	0.147	3315	13			22	0.181	4080	16			22	0.533	11985	47			22	0.714	16065	63			22	0.714	16065	63		22	0.068	1530	6
	23	0.136	3060	12			23	1.428	32130	126			23	0.397	8925	35			23	0.034	765	3			23	0.487	10965	43			23	0.125	2805	11		23	0.057	1275	5
	24	0.215	4845	19			24	0.261	5865	23			24	0.181	4080	16			24	0.079	1785	7			24	0.907	20400	80			24	0.703	15810	62		24	0.034	765	3
	25	0.079	1785	7			25	0.306	6885	27			25	0.329	7395	29			25	0.034	765	3			25	0.737	16575	65			25	0.623	14025	55		25	0.068	1530	6
	26	0.646	14535	57			26	0.091	2040	8			26	0.091	2040	8			26	0.487	10965	43			26	0.068	1530	6			26	0.272	6120	24		26	0.034	765	3
	27	0.125	2805	11			27	0.884	19890	78			27	0.351	7905	31			27	0.057	1275	5			27	0.068	1530	6			27	0.125	2805	11		27	0.068	1530	6
	28	1.122	25245	99			28	0.635	14280	56			28	0.669	15045	59			28	0.793	17850	70			28	0.691	15555	61			28	0.113	2550	10		28	0.159	3570	14
	29	0.102	2295	9			29	0.181	4080	16			29	0.408	9180	36			29	0.011	255	1			29	0.295	6630	26			29	0.238	5355	21		29	0.034	765	3
	30	0.113	2550	10			30	0.147	3315	13			30	0.283	6375	25			30	0.136	3060	12			30	0.079	1785	7			30	0.17	3825	15		30	0.079	1785	7
	31	0.102	2295	9			31	1.394	31365	123			31	0.159	3570	14			31	0.079	1785	7			31	0.816	18360	72			31	0.17	3825	15		31	0.079	1785	7
	32	0.941	21165	83			32	0.261	5865	23			32	0.714	16065	63			32	0.023	510	2			32	0.068	1530	6			32	0.079	1785	7		32	0.057	1275	5
	33	0.136	3060	12			33	0.329	7395	29			33	0.521	11730	46			33	0.51	11475	45			33	0.091	2040	8			33	0.181	4080	16		33	0.057	1275	5
	34	0.51	11475	45			34	0.091	2040	8			34	0.929	20910	82			34	0.011	255	1			34	0.567	12750	50			34	0.045	1020	4		34	0.045	1020	4
	35	0.578	13005	51			35	0.805	18105	71			35	1.133	25500	100			35	0.578	13005	51			35	0.091	2040	8			35	0.125	2805	11		35	0.057	1275	5
	36	0.238	5355	21			36	0.646	14535	57			36	1.417	31875	125			36	0.136	3060	12			36	0.102	2295	9			36	0.329	7395	29		36	0.079	1785	7
	37	0.045	1020	4			37	0.635	14280	56			37	0.907	20400	80			37	0.079	1785	7			37	0.091	2040	8			37	0.102	2295	9		37	0.045	1020	4
	38	0.635	14280	56			38	0.442	9945	39			38	1.598	35955	141			38	0.125	2805	11			38	0.057	1275	5			38	0.193	4335	17		38	0.023	510	2
	39	0.85	19125	75			39	0.771	17340	68			39	0.419	9435	37			39	0.34	7650	30			39	0.51	11475	45			39	0.283	6375	25		39	0.011	255	1
	40	0.51	11475	45			40	0.193	4335	17			40	1.564	35190	138			40	0.374	8415	33			40	0.045	1020	4			40	0.193	4335	17		40	0.136	3060	12
	41	0.159	3570	14			41	0.193	4335	17			41	0.487	10965	43			41	0.431	9690	38			41	0.635	14280	56			41	0.068	1530	6		41	0.023	510	2
	42	0.102	2295	9			42	0.533	11985	47			42	0.646	14535	57			42	0.023	510	2			42	0.079	1785	7			42	0.147	3315	13		42	0.045	1020	4
	43	1.292	29070	114			43	1.111	24990	98			43	0.204	4590	18			43	0.079	1785	7			43	0.068	1530	6			43	0.125	2805	11		43	0.215	4845	19
	44	0.102	2295	9			44	0.703	15810	62			44	0.952	21420	84			44	0.884	19890	78			44	0.102	2295	9			44	0.669	15045	59		44	0.113	2550	10
	45	0.839	18870	74			45	0.453	10200	40			45	0.102	2295	9			45	0.283	6375	25			45	0.51	11475	45			45	0.34	7650	30		45	0.011	255	1
	46	0.204	4590	18			46	0.793	17850	70			46	0.329	7395	29			46	0.351	7905	31			46	1.337	30090	118			46	0.351	7905	31		46	0.023	510	2
	47	0.159	3570	14			47	0.227	5100	20			47	0.374	8415	33			47	0.034	765	3			47	0.113	2550	10			47	0.453	10200	40		47	0.011	255	1
	48	0.113	2550	10			48	0.725	16320	64			48	0.465	10455	41			48	0.725	16320	64			48	0.227	5100	20			48	0.646	14535	57		48	0.023	510	2
	49	0.544	12240	48			49	0.159	3570	14			49	0.215	4845	19			49	0.136	3060	12			49	0.068	1530	6			49	0.351	7905	31		49	0.136	3060	12
	50	0.397	8925	35			50	0.181	4080	16			50	0.68	15300	60			50	0.057	1275	5			50	0.113	2550	10			50	0.113	2550	10		50	0.034	765	3
	51	0.125	2805	11			51	0.714	16065	63			51	0.249	5610	22			51	0.227	5100	20			51	0.113	2550	10			51	0.113	2550	10		51	0.045	1020	4
	52	0.283	6375	25			52	0.238	5355	21			52	0.782	17595	69			52	0.567	12750	50			52	0.011	255	1			52	0.691	15555	61		52	0	0	0
	53	0.85	19125	75			53	1.145	25755	101			53	0.113	2550	10			53	0.283	6375	25			53	0.079	1785	7			53	0.136	3060	12		53	0.023	510	2
	54	0.805	18105	71			54	0.589	13260	52			54	0.748	16830	66			54	0.034	765	3			54	0.068	1530	6			54	0.771	17340	68		54	0.023	510	2
	55	0.136	3060	12			55	0.227	5100	20			55	0.397	8925	35			55	0.079	1785	7			55	0.057	1275	5			55	0.646	14535	57		55	0.113	2550	10
	56	0.147	3315	13			56	1.031	23205	91			56	0.17	3825	15			56	0.045	1020	4			56	0.057	1275	5			56	0.091	2040	8		56	0.011	255	1
	57	0.125	2805	11			57	0.181	4080	16			57	0.419	9435	37			57	0.567	12750	50			57	0.397	8925	35			57	0.057	1275	5		57	0.023	510	2
	58	0.057	1275	5			58	0.057	1275	5			58	0.442	9945	39			58	0.045	1020	4			58	0.476	10710	42			58	0.023	510	2		58	0.125	2805	11
	59	0.034	765	3			59	0.272	6120	24			59	0.215	4845	19			59	0.023	510	2			59	0.589	13260	52			59	0.521	11730	46		59	0.068	1530	6
	60	0.147	3315	13			60	0.079	1785	7			60	0.465	10455	41			60	0.272	6120	24			60	0.17	3825	15			60	0.193	4335	17		60	0.193	4335	17
	61	0.045	1020	4			61	0.465	10455	41			61	0.907	20400	80			61	0.068	1530	6			61	0.091	2040	8			61	0.102	2295	9		61	0.079	1785	7
	62	0.612	13770	54			62	0.929	20910	82			62	0.431	9690	38			62	0.011	255	1			62	0.068	1530	6			62	0.159	3570	14		62	0.057	1275	5
	63	0.714	16065	63			63	0.771	17340	68			63	0.125	2805	11			63	0.068	1530	6			63	0.045	1020	4			63	0.181	4080	16		63	0.045	1020	4
	64	0.623	14025	55			64	0.68	15300	60			64	0.419	9435	37			64	0.408	9180	36			64	0.476	10710	42			64	0.113	2550	10		64	0.136	3060	12
	65	0.601	13515	53			65	0.419	9435	37			65	0.669	15045	59			65	0.612	13770	54			65	0.113	2550	10			65	0.125	2805	11		65	0.125	2805	11
	66	0.997	22440	88			66	0.487	10965	43			66	0.657	14790	58			66	0.612	13770	54			66	0.419	9435	37			66	0.351	7905	31		66	0.045	1020	4
	67	0.759	17085	67			67	0.317	7140	28			67	0.306	6885	27			67	0.023	510	2			67	0.079	1785	7			67	0.249	5610	22		67	0.091	2040	8
	68	0.147	3315	13			68	0.204	4590	18			68	0.238	5355	21			68	0.419	9435	37			68	0.181	4080	16			68	0.147	3315	13		68	0.091	2040	8
	69	0.827	18615	73			69	0.091	2040	8			69	0.646	14535	57			69	0.023	510	2			69	0.567	12750	50			69	1.099	24735	97		69	0.057	1275	5
	70	0.374	8415	33			70	0.238	5355	21			70	0.442	9945	39			70	0.374	8415	33			70	0.748	16830	66			70	0.17	3825	15		70	0.034	765	3
	71	0.295	6630	26			71	0.351	7905	31			71	0.113	2550	10			71	0.136	3060	12			71	0.102	2295	9			71	0.476	10710	42		71	0.068	1530	6
	72	0.601	13515	53			72	0.125	2805	11			72	1.054	23715	93			72	0.102	2295	9			72	0.125	2805	11			72	0.159	3570	14		72	0.113	2550	10
	73	0.283	6375	25			73	0.159	3570	14			73	0.227	5100	20			73	0.204	4590	18			73	0.113	2550	10			73	0.601	13515	53		73	0.034	765	3
	74	1.621	36465	143			74	0.147	3315	13			74	0.589	13260	52			74	0.011	255	1			74	0.567	12750	50			74	0.261	5865	23		74	0.057	1275	5
	75	0.952	21420	84			75	0.669	15045	59			75	0.737	16575	65			75	0.17	3825	15			75	0.193	4335	17			75	0.102	2295	9		75	0.011	255	1
	76	1.031	23205	91			76	0.555	12495	49			76	0.816	18360	72			76	0.238	5355	21			76	0.113	2550	10			76	0.306	6885	27		76	0.113	2550	10
	77	0.045	1020	4			77	0.51	11475	45			77	0.147	3315	13			77	0.249	5610	22			77	0.657	14790	58			77	0.125	2805	11		77	0.125	2805	11
	78	0.136	3060	12			78	0.136	3060	12			78	0.102	2295	9			78	0.045	1020	4			78	0.102	2295	9			78	0.204	4590	18		78	0.011	255	1
	79	0.499	11220	44			79	0.227	5100	20			79	0.159	3570	14			79	0.034	765	3			79	0.533	11985	47			79	0.374	8415	33		79	0.159	3570	14
	80	0.465	10455	41			80	0.147	3315	13			80	0.51	11475	45			80	0.408	9180	36			80	0.136	3060	12			80	0.227	5100	20		80	0.057	1275	5
	81	0.533	11985	47			81	0.329	7395	29			81	0.567	12750	50			81	0.657	14790	58			81	0.102	2295	9			81	0.102	2295	9		81	0.023	510	2
	82	0.068	1530	6			82	0.533	11985	47			82	0.419	9435	37			82	0.691	15555	61			82	0.102	2295	9			82	0.102	2295	9		82	0.261	5865	23
	83	0.272	6120	24			83	0.329	7395	29			83	0.034	765	3			83	0.181	4080	16			83	0.918	20655	81			83	0.261	5865	23		83	0.193	4335	17
	84	0.136	3060	12			84	0.091	2040	8			84	0.578	13005	51			84	0.125	2805	11			84	0.544	12240	48			84	0.204	4590	18		84	0.193	4335	17
	85	1.054	23715	93			85	0.091	2040	8			85	0.317	7140	28			85	0.453	10200	40			85	0.079	1785	7			85	0.113	2550	10		85	0.068	1530	6
	86	0.113	2550	10			86	0.759	17085	67			86	0.907	20400	80			86	0.057	1275	5			86	0.465	10455	41			86	0.136	3060	12		86	0.136	3060	12
	87	0.023	510	2			87	0.805	18105	71			87	0.136	3060	12			87	0.011	255	1			87	0.17	3825	15			87	0.193	4335	17		87	0.057	1275	5
	88	0.136	3060	12			88	0.351	7905	31			88	0.374	8415	33			88	0.249	5610	22			88	0.351	7905	31			88	0.589	13260	52		88	0.113	2550	10
	89	0.487	10965	43			89	0.759	17085	67			89	0.215	4845	19			89	0.317	7140	28			89	0.419	9435	37			89	0.374	8415	33		89	0.159	3570	14
	90	0.068	1530	6			90	0.079	1785	7			90	0.827	18615	73			90	0.023	510	2			90	0.295	6630	26			90	0.782	17595	69		90	0.102	2295	9
	91	1.394	31365	123			91	0.125	2805	11			91	0.227	5100	20			91	0.589	13260	52			91	0.011	255	1			91	0.261	5865	23		91	0.011	255	1
	92	0.555	12495	49			92	0.079	1785	7			92	0.895	20145	79			92	0.102	2295	9			92	0.011	255	1			92	0.453	10200	40		92	0.238	5355	21
	93	0.068	1530	6			93	0.113	2550	10			93	0.034	765	3			93	0.408	9180	36			93	0.045	1020	4			93	0.725	16320	64		93	0.045	1020	4
	94	0.068	1530	6			94	0.952	21420	84			94	1.009	22695	89			94	0.125	2805	11			94	0.181	4080	16			94	0.385	8670	34		94	0.034	765	3
	95	0.907	20400	80			95	0.215	4845	19			95	0.408	9180	36			95	0.635	14280	56			95	0.023	510	2			95	0.193	4335	17		95	0.113	2550	10
	96	0.306	6885	27			96	0.997	22440	88			96	0.533	11985	47			96	0.057	1275	5			96	0.102	2295	9			96	1.031	23205	91		96	0.034	765	3
	97	0.034	765	3			97	0.227	5100	20			97	0.306	6885	27			97	0.238	5355	21			97	0.431	9690	38			97	0.68	15300	60		97	0.091	2040	8
	98	0.068	1530	6			98	1.224	27540	108			98	0.703	15810	62			98	0.057	1275	5			98	0.057	1275	5			98	0.759	17085	67		98	0.136	3060	12
	99	0.657	14790	58			99	0.907	20400	80			99	0.147	3315	13			99	0.329	7395	29			99	0.057	1275	5			99	0.669	15045	59		99	0.023	510	2
	100	1.53	34425	135			100	0.091	2040	8			100	0.034	765	3			100	0.408	9180	36			100	0.011	255	1			100	0.023	510	2		100	0.034	765	3
	101	0.227	5100	20			101	0.068	1530	6			101	0.283	6375	25			101	0.215	4845	19			101	0.102	2295	9			101	0.057	1275	5		101	0.034	765	3
	102	0.623	14025	55			102	0.193	4335	17			102	0.057	1275	5			102	0.034	765	3			102	0.068	1530	6			102	0.283	6375	25		102	0.091	2040	8
	103	0.102	2295	9			103	0.397	8925	35			103	0.635	14280	56			103	0.125	2805	11			103	0.816	18360	72			103	0.691	15555	61		103	0.102	2295	9
													104	0.691	15555	61			104	0.034	765	3			104	0.034	765	3			104	1.077	24225	95		104	0.193	4335	17
													105	0.215	4845	19			105	0.091	2040	8			105	0.045	1020	4			105	0.431	9690	38		105	0.159	3570	14
																			106	0.023	510	2			106	0.045	1020	4			106	0.453	10200	40		106	0.091	2040	8
																			107	0.068	1530	6									107	0.555	12495	49		107	0.136	3060	12
																															108	0.113	2550	10		108	0.147	3315	13
																																				109	0.023	510	2
																																				110	0.079	1785	7
																																				111	0.045	1020	4
																																				112	0.023	510	2
																																				113	0.057	1275	5
																																				114	0.193	4335	17
																																				115	0.023	510	2
																																				116	0.091	2040	8
																																				117	0.125	2805	11
																																				118	0.045	1020	4
																																				119	0.068	1530	6
																																				120	0.102	2295	9
																																				121	0.045	1020	4
																																				122	0.068	1530	6
																																				123	0.079	1785	7
																																				124	0.068	1530	6
																																				125	0.215	4845	19
																																				126	0.045	1020	4
																																				127	0.034	765	3
																																				128	0.034	765	3
																																				129	0.045	1020	4
																																				130	0.045	1020	4
																																				131	0.034	765	3
																																				132	0.023	510	2
																																				133	0.102	2295	9
																																				134	0.159	3570	14
																																				135	0.091	2040	8
																																				136	0.113	2550	10
																																				137	0.238	5355	21
																																				138	0.034	765	3
																																				139	0.147	3315	13
																																				140	0.068	1530	6
																																				141	0.227	5100	20
																																				142	0.045	1020	4
																																				143	0.023	510	2
																																				144	0.136	3060	12
																																				145	0.011	255	1
																																				146	0.057	1275	5
																																				147	0.034	765	3
																																				148	0.113	2550	10
																																				149	0.102	2295	9
																																				150	0.023	510	2
																																				151	0.011	255	1
																																				152	0.249	5610	22
																																				153	0.011	255	1
																																				154	0.034	765	3
																																				155	0.011	255	1
																																				156	0.102	2295	9
																																				157	0.068	1530	6
																																				158	0.034	765	3
																																				159	0.045	1020	4
																																				160	0.023	510	2
																																				161	0.045	1020	4
																																				162	0.034	765	3
																																				163	0.023	510	2
																																				164	0.034	765	3
																																				165	0.045	1020	4
																																				166	0.057	1275	5
																																				167	0.17	3825	15
																																				168	0.068	1530	6
																																				169	0.011	255	1
																																				170	0.045	1020	4
																																				171	0.238	5355	21
																																				172	0.023	510	2
																																				173	0.034	765	3
																																				174	0.023	510	2
																																				175	0.011	255	1
																																				176	0.011	255	1

## Sheet: Statistical analysis
	1	Table Analyzed	Data 1
		Column C	shRNF20
		vs.	vs.
		Column B	shControl
		Mann Whitney test
		P value	<0.0001
		Exact or approximate P value?	Approximate
		P value summary	****
		Significantly different (P < 0.05)?	Yes
		One- or two-tailed P value?	Two-tailed
		Sum of ranks in column B,C	114495 , 85534
		Mann-Whitney U	33853
		Difference between medians
		Median of column B	29.00, n=311
		Median of column C	15.00, n=321
		Difference: Actual	-14
		Difference: Hodges-Lehmann	-10
	2	Table Analyzed	Data 1
		Column B	shControl
		vs.	vs.
		Column A	Only EdU
		Mann Whitney test
		P value	<0.0001
		Exact or approximate P value?	Approximate
		P value summary	****
		Significantly different (P < 0.05)?	Yes
		One- or two-tailed P value?	Two-tailed
		Sum of ranks in column A,B	20096 , 98733
		Mann-Whitney U	4520
		Difference between medians
		Median of column A	5.000, n=176
		Median of column B	29.00, n=311
		Difference: Actual	24
		Difference: Hodges-Lehmann	24
		Table Analyzed	Data 1
	3	Column C	shRNF20
		vs.	vs.
		Column A	Only EdU
		Mann Whitney test
		P value	<0.0001
		Exact or approximate P value?	Approximate
		P value summary	****
		Significantly different (P < 0.05)?	Yes
		One- or two-tailed P value?	Two-tailed
		Sum of ranks in column A,C	27729 , 96025
		Mann-Whitney U	12153
		Difference between medians
		Median of column A	5.000, n=176
		Median of column C	15.00, n=321
		Difference: Actual	10
		Difference: Hodges-Lehmann	9
