# Supplementary material for: RNF20-mediated H2B monoubiquitination protects stalled forks from degradation and promotes fork restart
Source: EMBO Rep. 2025 Jun 10;26(15):3773–803. doi: 10.1038/s44319-025-00497-3 (PMC12331980; doi:10.1038/s44319-025-00497-3)
Supplement: Supplementary file 8 — Source data Fig. 5 [file 44319_2025_497_MOESM8_ESM.zip › 5I/Fork protection assay with chloroquine and TSA DNA fiber calculations.xlsx]

## Sheet: Repeats 1,2,3 collated
	shControl				shRNF20				shControl Chloroquine					shControl TSA			shRNF Chloroquine					shRNF TSA
	CldU	IdU	RATIO		CldU	IdU	RATIO		CldU	IdU	RATIO		CldU	IdU	RATIO		CldU	IdU	RATIO		CldU	IdU	RATIO
	8.032	9.124	1.13596		4.903	1.503	0.306547		0.422	0.355	0.841232		3.843	5.68	1.47801		2.264	3.929	1.73542		4.06	2.57	0.633005
	8.46	6.5	0.768322		10.72	6.251	0.583116		0.214	0.146	0.682243		2.55	3.774	1.48		1.477	1.89	1.27962		1.722	2.985	1.73345
	7.503	3.62	0.482474		8.945	4.696	0.524986		0.336	0.277	0.824405		2.524	3.362	1.33201		4.039	4.255	1.05348		4.465	3.013	0.674804
	1.616	2.751	1.70235		9.886	2.276	0.230225		0.315	0.205	0.650794		5.261	4.027	0.765444		4.833	4.712	0.974964		2.967	3.304	1.11358
	5.597	6.929	1.23798		14.687	11.511	0.783754		0.19	0.178	0.936842		3.96	3.448	0.870707		3.202	2.101	0.656152		5.224	6.021	1.15257
	9.014	3.302	0.366319		10.568	7.22	0.683195		0.225	0.164	0.728889		4.563	6.768	1.48323		3.07	3.785	1.2329		4.073	4.171	1.02406
	7.71	5.348	0.693645		8.57	6.56	0.765461		0.17	0.289	1.7		3.585	6.41	1.78801		2.277	4.115	1.8072		2.707	2.556	0.944219
	8.391	6.066	0.722917		6.325	4.28	0.67668		0.144	0.075	0.520833		3.007	4.84	1.60958		2.841	3.97	1.3974		1.891	1.855	0.980962
	12.86	6.685	0.519829		6.083	1.565	0.257274		0.171	0.29	1.69591		5.109	6.95	1.36034		5.452	3.868	0.709464		3.399	3.126	0.919682
	9.706	6.99	0.720173		10.401	6.381	0.613499		0.241	0.152	0.630705		4.884	3.876	0.793612		4.451	8.854	1.98922		4.28	3.034	0.708879
	5.21	6.771	1.29962		12.229	4.982	0.407392		0.235	0.18	0.765957		4.842	3.433	0.709005		2.458	4.713	1.91741		3.3	3.503	1.06152
	2.305	3.253	1.41128		8.564	6.466	0.755021		0.242	0.215	0.88843		1.105	2.171	1.96471		5.376	3.447	0.641183		2.101	2	0.951928
	5.651	9.724	1.72076		13.28	6.606	0.49744		0.212	0.175	0.825472		2.546	3.509	1.37824		1.84	2.195	1.19293		7.675	5.78	0.753094
	8.998	6.389	0.710047		9.343	5.587	0.597988		0.207	0.115	0.555556		5.423	9.499	1.75161		2.072	2.121	1.02365		5.714	3.407	0.596255
	4.118	6.648	1.61438		6	4.948	0.824667		0.25	0.257	1.028		4.053	3.773	0.930915		4.763	4.327	0.908461		4.433	4.001	0.902549
	4.919	5.954	1.21041		7.35	7.963	1.0834		0.291	0.177	0.608247		4.45	8.319	1.86944		5.02	4.173	0.831275		4.617	5.2	1.12627
	2.818	2.46	0.87296		7.767	4.5	0.579374		0.294	0.164	0.557823		4.767	5.006	1.05014		2.729	2.617	0.958959		5.672	7.125	1.25617
	11.002	5.184	0.471187		5.3	4.244	0.800755		0.367	0.352	0.959128		6.126	7.791	1.27179		3.158	2.995	0.948385		1.612	3.553	2.20409
	8.302	5.991	0.721633		10.708	7.111	0.664083		0.3	0.257	0.856667		2.173	3.07	1.41279		3.574	5.289	1.47985		4.053	5.822	1.43647
	7.501	7.852	1.04679		8.184	2.64	0.322581		0.251	0.154	0.613546		3.812	2.309	0.605719		5.212	0.873	0.167498		3.486	3.759	1.07831
	9.986	9.034	0.904667		2.191	6.374	2.90917		0.277	0.23	0.830325		2.9	4.2	1.44828		1.746	2.668	1.52806		3.4	4.153	1.22147
	9.402	11.908	1.26654		8.143	4.854	0.596095		0.234	0.361	1.54274		2.631	2.596	0.986697		4.597	4.53	0.985425		2.01	2.102	1.04577
	11.293	8.287	0.733817		9.307	5.059	0.543569		0.086	0.143	1.66279		1.649	5.148	3.12189		3.543	3.631	1.02484		6.112	4.015	0.656904
	12.445	5.909	0.474809		10.811	4.298	0.397558		0.485	0.396	0.816495		3.1	2.617	0.844194		4.052	2.205	0.544176		5.983	6.591	1.10162
	8.927	10.2	1.1426		6.963	4.649	0.667672		0.354	0.451	1.27401		4.791	4.161	0.868503		2.438	2.006	0.822806		2.143	3.556	1.65936
	8.544	10.662	1.24789		9.722	3.092	0.318042		0.261	0.146	0.559387		3.302	3.052	0.924288		1.393	1.204	0.864322		4.238	5.667	1.33719
	9.473	8.911	0.940673		6.416	4.494	0.700436		0.279	0.289	1.03584		2.907	2.209	0.75989		4.295	3.971	0.924563		2.976	5.723	1.92305
	9.502	11.823	1.24426		2.089	6.352	3.04069		0.293	0.247	0.843003		2.255	1.501	0.665632		4.908	4.455	0.907702		7.866	7.863	0.999619
	11.479	7.4	0.644655		9.27	9.479	1.02255		0.3	0.349	1.16333		2.255	2.305	1.02217		2.562	2.55	0.995316		1.553	3.858	2.48422
	11.55	5.3	0.458874		4.093	5.917	1.44564		0.382	0.392	1.02618		3.85	3.126	0.811948		3.434	2.532	0.737333		4.785	5.776	1.20711
	10.325	9.214	0.892397		7.156	3.023	0.422443		0.25	0.189	0.756		3.459	3.821	1.10465		2.662	2.451	0.920736		3.448	2.154	0.62471
	7.43	7.164	0.964199		6.718	6.868	1.02233		0.176	0.101	0.573864		4.552	2.451	0.538445		2.72	3.256	1.19706		3.683	3.465	0.940809
	8.151	9.545	1.17102		2.372	2.9	1.2226		0.153	0.097	0.633987		3.204	5.152	1.60799		2.36	3.489	1.47839		2.798	4.139	1.47927
	6.185	5.622	0.908973		6.277	9.623	1.53306		0.193	0.106	0.549223		2.452	3.531	1.44005		2.816	2.309	0.819957		1.138	2.725	2.39455
	2.617	3.182	1.2159		11.293	8.323	0.737005		0.227	0.169	0.744493		3.821	3.482	0.91128		2.102	1.844	0.87726		2.97	4.638	1.56162
	9.745	7.349	0.75413		7.649	4.465	0.583736		0.23	0.227	0.986957		3.653	2.309	0.632083		2.421	1.769	0.73069		3.728	0.915	0.24544
	4.652	8.823	1.8966		7.841	6.684	0.852442		0.237	0.19	0.801688		4.193	4.35	1.03744		1.679	2.5	1.48898		5.735	9.063	1.5803
	7.716	3.808	0.49352		9.863	4.208	0.426645		0.234	0.038	0.162393		2.717	4.357	1.60361		2.594	1.082	0.417116		2.048	1.049	0.512207
	4.319	2.802	0.648761		6.191	4.193	0.677273		0.192	0.069	0.359375		1.924	3.156	1.64033		3.4	3.981	1.17088		1.954	1.96	1.00307
	16.73	14.18	0.847579		11.236	9.689	0.862318		0.317	0.322	1.01577		1.981	2.717	1.37153		2.433	2.622	1.07768		3.858	3.491	0.904873
	4.518	4.002	0.88579		9.43	4.982	0.528314		0.259	0.256	0.988417		1.776	4.464	2.51351		1.749	2.433	1.39108		5.606	6.129	1.09329
	11.238	6.044	0.537818		10.886	9.772	0.897667		0.177	0.231	1.30508		4.925	5.011	1.01746		2.652	4.314	1.6267		3.278	2.373	0.723917
	5.701	7.046	1.23592		6.53	6.801	1.0415		0.316	0.201	0.636076		3.06	4.261	1.39248		2.7	3.758	1.39185		3.816	4.318	1.13155
	9.646	8.653	0.897056		7.926	5.74	0.724199		0.117	0.097	0.82906		4.46	3.076	0.689686		2.46	2.171	0.88252		1.748	1.092	0.624714
	11.715	5.946	0.507554		8.613	8.714	1.01173		0.124	0.224	1.80645		3.866	3.853	0.996637		1.75	1.736	0.992		2.51	1.571	0.625896
	8.544	9.104	1.06554		7.464	5.091	0.682074		0.118	0.074	0.627119		2.5	3.16	1.264		4.43	6.083	1.37314		1.151	2.13	1.85056
	10.86	4.441	0.408932		6.726	3.467	0.515462		0.33	0.227	0.687879		2.857	3.601	1.26041		2.098	2.498	1.19066		2.94	1.768	0.601361
	4.837	6.243	1.29068		5.763	4.552	0.789866		0.218	0.194	0.889908		4.995	5.379	1.07688		3.537	3.078	0.870229		1.625	3.052	1.87815
	7.803	9.266	1.18749		8.809	9.074	1.03008		0.275	0.244	0.887273		2.84	2.242	0.789437		5.537	2.737	0.494311		1.455	1.905	1.30928
	4.785	4.652	0.972205		8.848	5.3	0.599005		0.458	0.394	0.860262		4.402	5.142	1.16811		2.618	3.932	1.50191		3.655	2.795	0.764706
	4.105	9.309	2.26772		11.406	5.093	0.446519		0.112	0.149	1.33036		3.833	3.725	0.971824		6.021	4	0.664341		2.372	2.798	1.1796
	6.213	8.355	1.34476		3.639	1.812	0.497939		0.14	0.091	0.65		3.242	3.616	1.11536		3.01	4.092	1.35947		3.818	2.985	0.781823
	5.882	8.323	1.41499		5.98	2.581	0.431605		0.201	0.264	1.31343		4.649	3.468	0.745967		5.561	4.121	0.741054		4.941	4.72	0.955272
	10.544	8.242	0.781677		13.042	8.809	0.675433		0.349	0.177	0.507163		2.8	5.107	1.82393		1.951	3.403	1.74423		3.167	1.075	0.339438
	4.885	7.074	1.44811		5.483	5.217	0.951486		0.144	0.177	1.22917		2.34	2.11	0.901709		4.349	1.703	0.391584		2.236	1.78	0.796064
	8.724	8.363	0.95862		12.525	5.7	0.45509		0.204	0.218	1.06863		5.805	3.577	0.616193		2.463	4.66	1.892		1.724	1.95	1.13109
	5.277	9.179	1.73944		5.371	2.654	0.494135		0.21	0.16	0.761905		4.034	6.567	1.62791		2.524	2.822	1.11807		2.568	2.171	0.845405
	6.14	3.454	0.562541		6.199	5.023	0.810292		0.264	0.167	0.632576		4.064	5.299	1.30389		3.152	0.802	0.254442		3.981	4.718	1.18513
	3.92	7.566	1.9301		5.22	4.003	0.766858		0.246	0.201	0.817073		4.778	7.043	1.47405		1.7	2.604	1.53176		3.403	2.259	0.663826
	6.037	4.931	0.816796		7.492	5.334	0.711959		0.16	0.151	0.94375		3.735	2.979	0.79759		2.8	2.804	1.00143		4.416	6.293	1.42505
	5.731	8.344	1.45594		9.572	4.83	0.504597		0.215	0.11	0.511628		3.78	5.367	1.41984		3.98	5.411	1.35955		2.183	1.732	0.793404
	7.908	6.129	0.775038		3.847	2.852	0.741357		0.208	0.077	0.370192		1.769	3.4	1.92199		2.729	3.06	1.12129		3.837	4.346	1.13266
	7.046	6.673	0.947062		11.286	6.53	0.578593		0.213	0.157	0.737089		3.775	7.002	1.85483		8.266	8.994	1.08807		3.208	2.9	0.90399
	3.471	5.685	1.63786		5.657	4.521	0.799187		0.25	0.206	0.824		5.071	3.927	0.774403		2.608	3.406	1.30598		1.239	2.395	1.93301
	4.912	4.176	0.850163		3.389	1.365	0.402774		0.314	0.273	0.869427		2.644	0.886	0.335098		3.298	1.868	0.566404		3.827	4.693	1.22629
	3.342	6.441	1.92729		9.796	5.315	0.542568		0.172	0.074	0.430233		4.95	2.635	0.532323		5.8	5.166	0.89069		3.502	1.334	0.380925
	5.608	8.785	1.56651		7.754	4.952	0.638638		0.356	0.173	0.485955		4.813	4.25	0.883025		4.501	3.239	0.719618		4.285	6.494	1.51552
	2.377	5.824	2.45015		7.391	2.331	0.315384		0.183	0.241	1.31694		6.048	9.777	1.61657		5.608	3.701	0.65995		5.106	3.862	0.756365
	5.903	7.507	1.27173		7.467	5.423	0.726262		0.282	0.501	1.7766		3.224	4.561	1.4147		7.697	4.62	0.600234		1.819	3.047	1.6751
	4.662	6.395	1.37173		13.321	9.657	0.724946		0.312	0.486	1.55769		3.78	4.236	1.12063		2.28	4.052	1.77719		4.933	3.893	0.789175
	7.577	9.08	1.19836		9.949	6.709	0.674339		0.265	0.265	1		4.667	3.757	0.805014		7.324	2.421	0.330557		5.307	4.119	0.776145
	4.751	6.002	1.26331		6.277	4.123	0.656842		0.2	0.197	0.985		4.6	8.253	1.79413		3.324	1.972	0.593261		1.606	1.688	1.05106
	7.962	6.042	0.758855		4.115	1.838	0.446659		0.257	0.157	0.610895		4.521	6.546	1.44791		2.807	0.539	0.19202		2.998	6.682	2.22882
	2.823	5.187	1.83741		10.06	13.351	1.32714		0.256	0.234	0.914062		2.45	2.881	1.17592		5.644	6.265	1.11003		4.679	5.102	1.0904
	6.613	8.771	1.32633		2.83	3.038	1.0735		0.366	0.267	0.729508		3.29	1.95	0.592705		4.802	4.855	1.01104		4.408	2.883	0.654038
	5.012	6.083	1.21369		3.523	2.693	0.764405		0.257	0.231	0.898833		5.849	3.988	0.681826		0.906	2.608	2.87859		3.938	3.036	0.77095
	4.134	7.253	1.75448		5.189	3.774	0.727308		0.15	0.267	1.78		6.038	4.854	0.803909		5.58	7.78	1.39427		8.755	8.951	1.02239
	3.606	7.262	2.01387		3.178	1.342	0.422278		0.337	0.228	0.676558		4.696	5.737	1.22168		4.851	5.179	1.06761		3.987	2.949	0.739654
	7.034	9.1	1.29372		3.883	2.594	0.66804		0.258	0.228	0.883721		8.28	4.952	0.598068		3.64	1.897	0.521154		4.042	4.892	1.21029
	4.535	3.354	0.739581		5.725	3.536	0.617642		0.35	0.415	1.18571		6.665	2.843	0.426557		4.123	3.015	0.731264		2.593	4.349	1.67721
	2.731	3.734	1.36726		8.228	5.758	0.699806		0.19	0.168	0.884211		7.495	2.01	0.268179		8.453	7.009	0.829173		3.501	6.005	1.71522
	6.778	8.132	1.19976		8.112	5.233	0.645094		0.109	0.255	2.33945		4.299	2.804	0.652245		5.701	3.833	0.672338		1.054	4.106	3.89564
	3.353	4.588	1.36833		5.993	3.646	0.608376		0.2	0.097	0.485		3.621	6.639	1.83347		4.924	4.982	1.01178		2.034	2.905	1.42822
	6.712	9.076	1.35221		5.748	5.595	0.973382		0.344	0.309	0.898256		2.624	3.004	1.14482		4.366	3.384	0.77508		2.001	3.331	1.66467
	6.11	8.766	1.4347		5.747	4.117	0.716374		0.155	0.225	1.45161		4.534	3.996	0.881341		10.2	6.213	0.609118		2.351	3.198	1.36027
	2.773	4.826	1.74035		11.881	6.607	0.556098		0.42	0.561	1.33571		3.539	3.736	1.05567		5.108	5.652	1.1065		2.475	2.826	1.14182
	7.697	5.515	0.716513		7.718	7.145	0.925758		0.167	0.237	1.41916		4.099	6.64	1.61991		4.752	6.14	1.29209		2.584	2.731	1.05689
	6.366	9.052	1.42193		7.325	3.467	0.473311		0.141	0.203	1.43972		5.077	3.756	0.739807		7.871	4.31	0.54758		4.521	2.634	0.582614
	5.161	9.374	1.81631		8.945	6.129	0.685187		0.122	0.126	1.03279		3.755	4.333	1.15393		4.604	6.58	1.42919		5.51	6.311	1.14537
	5.404	8.006	1.4815		9.386	7.965	0.848604		0.424	0.214	0.504717		6.434	4.988	0.775256		3.02	2.704	0.895364		1.916	1.513	0.789666
	6.72	8.64	1.28571		11.177	7.272	0.650622		0.397	0.505	1.27204		6.735	3.093	0.459243		5.731	4.269	0.744896		5.358	4.301	0.802725
	3.78	7.752	2.05079		13.292	9.278	0.698014		0.186	0.198	1.06452		3.146	7.116	2.26192		5.882	4.344	0.738524		3.667	5.078	1.38478
	2.884	7.543	2.61546		11.345	10.222	0.901014		0.364	0.265	0.728022		2.935	4.402	1.49983		3.833	1.753	0.457344		3.482	3.783	1.08644
	6.519	7.841	1.20279		6.47	3.94	0.608964		0.178	0.198	1.11236		5.714	2.033	0.355793		4.602	2.209	0.480009		2.832	2.881	1.0173
	2.68	5.571	2.07873		9.68	6.6	0.681818		0.121	0.088	0.727273		2.302	1.047	0.454822		4.561	4.97	1.08967		3.536	4.605	1.30232
	4.761	6.912	1.4518		9.643	8.684	0.90055		0.312	0.379	1.21474		2.756	0.671	0.243469		3.275	1.903	0.581069		5.677	9.098	1.60261
	1.787	2.528	1.41466		11.555	9.352	0.809347		0.185	0.2	1.08108		10.467	10.312	0.985192		2.484	1.64	0.660225		5.95	6.841	1.14975
	9.833	11.982	1.21855		3.905	8.792	2.25147		0.25	0.204	0.816		2.126	2.038	0.958608		2.062	1.432	0.694471		2.165	2.752	1.27113
	8.296	10.001	1.20552		5.687	4.36	0.766661		0.236	0.199	0.84322		4.667	6.088	1.30448		3.185	2.402	0.75416		8.004	6.277	0.784233
	11.416	11.448	1.0028		6.47	5.25	0.811437		0.242	0.355	1.46694		4.375	3.315	0.757714		3.057	5.564	1.82009		4.026	8.14	2.02186
	13.709	13.199	0.962798		6.303	3.43	0.544185		0.143	0.243	1.6993		1.4	1.184	0.845714		3.055	1.17	0.382979		3.005	2.677	0.890849
	9.818	7.841	0.798635		9.508	9.003	0.946887		0.317	0.411	1.29653		0.396	0.312	0.787879		2.059	3.847	1.86838		4.717	3.421	0.725249
	7.593	11.827	1.55762		5.197	2.55	0.490668		0.243	0.228	0.938272		0.327	0.698	2.13456		3.05	2.546	0.834754		2.715	2.513	0.925599
	13.169	8.615	0.654188		10.236	9.339	0.912368		0.169	0.325	1.92308		0.255	0.204	0.8		2.915	0.986	0.33825		4.346	2.031	0.467326
	7.134	7.517	1.05369		6.265	5.247	0.83751		0.221	0.237	1.0724		0.418	0.442	1.05742		4.174	3.553	0.851222		1.208	2.732	2.26159
	5.855	11.188	1.91085		6.549	2.8	0.427546		0.278	0.254	0.913669		0.257	0.234	0.910506		5.15	6.562	1.27417		4.307	4.867	1.13002
	10.002	9.918	0.991602		6.791	7.993	1.177		0.192	0.238	1.23958		0.394	0.892	2.26396		1.756	3.244	1.84738		4.608	4.714	1.023
	5.614	12.557	2.23673		4.401	5.148	1.16973		0.147	0.019	0.129252		0.239	0.218	0.912134		2.441	1.23	0.503892		5.986	5.695	0.951387
	5.504	8.01	1.45531		2.402	4.41	1.83597		0.118	0.188	1.59322		0.191	0.131	0.685864		2.358	4.161	1.76463		0.321	0.226	0.70405
	7.122	6.824	0.958158		1.838	2.062	1.12187		3.946	3.401	0.861885		0.182	0.256	1.40659		3.019	5.974	1.9788		0.177	0.176	0.99435
	2.832	5.099	1.80049		3.905	2.997	0.767478		3.202	3.506	1.09494		0.11	0.198	1.8		5.105	1.079	0.211361		0.146	0.158	1.08219
	4.58	9.527	2.08013		7.896	7.333	0.928698		2.902	2.408	0.829773		0.069	0.124	1.7971		2.382	2.793	1.17254		0.208	0.137	0.658654
	2.059	3.649	1.77222		6.965	9.023	1.29548		4.386	3.454	0.787506		0.287	0.188	0.655052		6.129	6.515	1.06298		0.305	0.272	0.891803
	8.201	8.5	1.03646		8.869	6.846	0.771902		3.421	4.687	1.37007		0.29	0.248	0.855172		2.224	2.891	1.29991		0.2	0.127	0.635
	5.64	4.518	0.801064		2.62	2.766	1.05573		3.453	3.195	0.925282		0.184	0.139	0.755435		4.185	4.283	1.02342		0.216	0.171	0.791667
	6.172	4.272	0.692158		7.837	4.54	0.579303		4.162	2.818	0.677078		0.243	0.28	1.15226		5.591	3.005	0.537471		0.201	0.471	2.34328
	6.122	6.519	1.06485		7.376	9.297	1.26044		3.801	5.016	1.31965		0.313	0.263	0.840256		4.886	3.985	0.815596		0.143	0.159	1.11189
	8.22	6.989	0.850243		6	7.923	1.3205		4.111	4.785	1.16395		0.22	0.208	0.945455		3.753	3.247	0.865175		0.133	0.255	1.91729
	6.342	10.05	1.58467		6.512	7.333	1.12607		4.238	3.667	0.865267		0.244	0.113	0.463115		3.551	1.662	0.468037		0.254	0.201	0.791339
	5.215	5.622	1.07804		6.265	5.758	0.919074		3.992	1.965	0.492234		0.28	0.276	0.985714		3.042	3.45	1.13412		0.137	0.238	1.73723
	3.421	4.258	1.24467		16.199	12.649	0.780851		4.46	4.123	0.924439		0.1	0.108	1.08		1.701	2.761	1.62316		0.379	0.458	1.20844
	7.742	9.519	1.22953		7.864	7.956	1.0117		3.427	2.631	0.767727		0.483	0.461	0.954451		2.241	2.202	0.982597		0.229	0.185	0.80786
	3.717	6.308	1.69707		6.413	8.052	1.25557		3.6	1.903	0.528611		0.209	0.134	0.641148		6.903	5.238	0.758801		0.231	0.117	0.506494
	5.981	6.139	1.02642		5.4	7.106	1.31593		4.55	2.927	0.643297		0.269	0.228	0.847584		2.382	4.033	1.69312		0.268	0.091	0.339552
	7.836	7.06	0.90097		6.303	5.532	0.877677		4.016	4.08	1.01594		0.304	0.244	0.802632		2.126	4.735	2.22719		0.263	0.222	0.844106
	5.781	4.063	0.70282		6.407	5.824	0.909006		3.176	4.528	1.42569		0.376	0.477	1.26862		2.343	1.512	0.645327		0.29	0.347	1.19655
	5.381	5.367	0.997398		7.728	9.043	1.17016		2.945	3.764	1.2781		0.293	0.512	1.74744		3.669	3.612	0.984464		0.261	0.269	1.03065
	5.797	4.794	0.826979		3.7	1.432	0.387027		2.514	3.242	1.28958		0.632	0.468	0.740506		4.398	6.307	1.43406		0.184	0.239	1.29891
	4.58	9.701	2.11812		4.639	2.195	0.473162		2.899	3.986	1.37496		0.462	0.283	0.612554		1.212	1.061	0.875413		0.211	0.113	0.535545
	7.7	6.041	0.784545		3.253	4.257	1.30864		3.565	5.075	1.42356		0.339	0.34	1.00295		4.951	1.419	0.286609		0.341	0.171	0.501466
	5.335	7.91	1.48266		3.204	3.052	0.952559		2.902	3.757	1.29462		0.509	0.449	0.882122		2.305	2.95	1.27983		0.225	0.213	0.946667
	7.603	7.467	0.982112		2.326	1.221	0.524936		3.812	2.201	0.577387		0.336	0.684	2.03571		4.413	3.645	0.825969		0.124	0.082	0.66129
	7.473	6.433	0.860832		5.083	7.808	1.5361		1.458	2.062	1.41427		0.134	0.157	1.17164		1.98	3.732	1.88485		0.139	0.159	1.14388
	6.28	5.036	0.801911		5.2	4.351	0.836731		3.403	3.374	0.991478		0.285	0.27	0.947368		2.747	2.911	1.0597		0.113	0.124	1.09735
	6.854	6.237	0.90998		3.104	2.608	0.840206		2.61	2.878	1.10268		0.424	0.263	0.620283		2.88	4.943	1.71632		0.127	0.061	0.480315
	6.456	6.58	1.01921		7.058	1.553	0.220034		4.215	6.293	1.493		0.493	0.507	1.0284		2.018	2.847	1.4108		0.377	0.477	1.26525
	12.955	8.126	0.627248		9.093	7.766	0.854064		2.499	2.667	1.06723		0.263	0.247	0.939163		3.336	6.736	2.01918		0.111	0.139	1.25225
	7.841	9.305	1.18671		5.162	8.515	1.64955		3.808	2.608	0.684874		0.585	0.485	0.82906		1.381	1.938	1.40333		0.222	0.191	0.86036
	7.7	3.158	0.41013		2.474	0.781	0.315683		2.136	3.435	1.60815		0.308	0.452	1.46753		2.569	2.861	1.11366		0.113	0.167	1.47788
	5.465	5.361	0.98097		7.398	5.689	0.768992		1.885	3.153	1.67268		0.389	0.239	0.614396		2.707	1.951	0.720724		0.134	0.192	1.43284
	7.801	2.75	0.352519		3.002	3.905	1.3008		3.25	3.35	1.03077		0.821	0.688	0.838002		3.436	6.012	1.74971		0.236	0.312	1.32203
	11.305	9.488	0.839275		5.235	4.817	0.920153		1.235	2.508	2.03077		0.205	0.352	1.71707		1.649	2.105	1.27653		0.209	0.128	0.61244
	8.004	9.394	1.17366		7.422	7.021	0.945971		4.011	2.5	0.623286		0.209	0.339	1.62201		1.978	2.689	1.35945		0.275	0.253	0.92
	7.981	9.456	1.18481		5.756	6.259	1.08739		2.028	1.838	0.906312		0.335	0.175	0.522388		1.97	1.458	0.740102		0.292	0.33	1.13014
	7.803	7.095	0.909266		5.187	6.61	1.27434		4.578	3.876	0.846658		0.205	0.289	1.40976		2.933	3.089	1.05319		0.224	0.321	1.43304
	5.459	9.114	1.66954		6.515	7.877	1.20906		3.301	5.201	1.57558		0.364	0.471	1.29396		2.034	1.204	0.591937		0.233	0.328	1.40773
	11.951	7.464	0.62455		6.265	6.259	0.999042		3.742	3.668	0.980224		0.261	0.352	1.34866		2.15	1.544	0.71814		0.224	0.35	1.5625
	9.253	11.954	1.29191		2.844	3.036	1.06751		2.91	3.9	1.34021		0.282	0.541	1.91844		2.857	1.55	0.542527		0.176	0.261	1.48295
	9.182	16.16	1.75997		2.941	4.632	1.57497		3.202	6.859	2.1421		0.335	0.453	1.35224		1.113	2.589	2.32615		0.288	0.3	1.04167
	5.694	5.747	1.00931		3.833	6.601	1.72215		2.767	1.9	0.686664		0.148	0.265	1.79054		2.051	4.76	2.32082		0.513	0.205	0.39961
	6.678	7.398	1.10782		4.925	1.556	0.315939		4.333	3.743	0.863836		0.325	0.526	1.61846		1.461	3.182	2.17796		0.241	0.189	0.784232
	12.82	9.505	0.74142		5.614	3.353	0.597257		2.697	3.273	1.21357		0.558	0.468	0.83871		2.46	1.3	0.528455		0.35	0.302	0.862857
	8.951	6.751	0.754217						3.804	3.967	1.04285		0.498	0.288	0.578313		2.54	2.843	1.11929		0.203	0.346	1.70443
	2.761	5.852	2.11952						3.526	2.353	0.667328		0.372	0.399	1.07258		5.154	3.493	0.677726		0.203	0.367	1.80788
	4.763	6.338	1.33067						1.956	1.72	0.879346		0.296	0.197	0.665541		2.326	1.534	0.659501		0.258	0.196	0.75969
	13.701	12.702	0.927086						2.829	2.915	1.0304		0.107	0.231	2.15888		2.214	5.397	2.43767		0.342	0.296	0.865497
	7.25	7.104	0.979862						3.635	3.111	0.855846		0.394	0.334	0.847716		3.431	3.881	1.13116		0.225	0.231	1.02667
	4.602	5.6	1.21686						4.98	4.794	0.962651		0.153	0.222	1.45098		1.345	1.351	1.00446		0.129	0.133	1.03101
	3.925	2.184	0.556433						4.732	4.021	0.849746		0.499	0.351	0.703407		3.771	3.873	1.02705		0.22	0.186	0.845455
	6.01	5.859	0.974875						5.129	2.85	0.555664		0.321	0.368	1.14642		2.836	3.858	1.36037		0.347	0.18	0.518732
									3.21	2.452	0.763863		0.283	0.227	0.80212		2.965	2.124	0.716358		0.339	0.373	1.10029
									3.057	2.902	0.949297		0.255	0.129	0.505882		5.389	3.371	0.625533		0.164	0.201	1.22561
									1.942	3.413	1.75747		0.153	0.087	0.568627		3.324	3.734	1.12335		0.246	0.155	0.630081
									2.121	2.28	1.07496		0.284	0.247	0.869718		3.953	8.227	2.0812		0.277	0.24	0.866426
									2.795	3.961	1.41717		0.289	0.22	0.761246		3.601	4.385	1.21772		0.13	0.101	0.776923
									1.65	1.612	0.97697		0.075	0.09	1.2		2.65	2.644	0.997736		0.222	0.167	0.752252
									4.364	4.266	0.977544		0.32	0.193	0.603125		3.189	2.105	0.660082		0.205	0.322	1.57073
									3.737	4.39	1.17474		0.38	0.243	0.639474		2.802	2.673	0.953961		0.169	0.125	0.739645
									1.893	4.632	2.44691		0.197	0.178	0.903553		1.708	2.079	1.21721		0.14	0.237	1.69286
									5.602	3.891	0.694573		0.272	0.18	0.661765		1.573	2.838	1.8042		0.226	0.187	0.827434
									2.499	3.59	1.43657		0.339	0.4	1.17994		3.4	2.88	0.847059		0.205	0.274	1.33659
									3.118	3.688	1.18281		0.276	0.281	1.01812		4.27	4.957	1.16089		0.238	0.11	0.462185
									4.357	3.805	0.873307		0.26	0.316	1.21538		2.062	2.631	1.27595		0.277	0.16	0.577617
									3.846	2.56	0.665627		0.358	0.216	0.603352		3.293	2.509	0.761919		0.281	0.44	1.56584
									2.548	4.364	1.71272		0.294	0.119	0.404762		4.9	4.115	0.839796		0.265	0.255	0.962264
									3.846	4.292	1.11596		0.149	0.115	0.771812		4.055	3.042	0.750185		0.325	0.364	1.12
									3.803	4.769	1.25401		0.195	0.154	0.789744		5.047	4.08	0.808401		0.13	0.266	2.04615
									5.306	5.151	0.970788		0.309	0.279	0.902913		2.647	3.287	1.24178		0.174	0.095	0.545977
									3.441	3.885	1.12903		0.214	0.311	1.45327		3.552	3.476	0.978604		0.304	0.212	0.697368
									2.163	3.965	1.8331		0.365	0.265	0.726027		2.97	3.168	1.06667		0.107	0.253	2.36449
									2.463	1.453	0.589931		0.422	0.225	0.533175		5.614	4.624	0.823655		0.234	0.295	1.26068
									2.331	5.549	2.38052		0.294	0.249	0.846939		7.713	2.231	0.289252		0.323	0.231	0.71517
									3.677	3.281	0.892304		0.442	0.289	0.653846		4.614	3.664	0.794105		0.309	0.426	1.37864
									2.915	5.228	1.79348		0.279	0.207	0.741935		2.996	1.778	0.593458		0.393	0.184	0.468193
									2.386	2.024	0.848282		0.179	0.224	1.2514		5.408	5.445	1.00684		0.283	0.343	1.21201
									3.787	2.7	0.712965		0.211	0.253	1.19905		6.32	5.135	0.8125		0.392	0.264	0.673469
									3.341	3.791	1.13469		0.155	0.103	0.664516		1.53	2.377	1.55359		0.145	0.183	1.26207
									4.308	6.263	1.45381		0.359	0.407	1.1337		3.585	3.764	1.04993		0.297	0.336	1.13131
									4.364	3.612	0.827681		0.215	0.22	1.02326		6.185	5.954	0.962652		0.36	0.245	0.680556
									3.265	3.894	1.19265		0.223	0.333	1.49327		3.099	1.662	0.536302		0.377	0.257	0.681698
									3.13	3.7	1.18211		0.424	0.412	0.971698		3.542	2.221	0.627047		0.379	0.373	0.984169
									3.976	3.862	0.971328		0.169	0.232	1.37278		4.308	3.448	0.800371		0.312	0.204	0.653846
									3.269	2.4	0.734169		0.194	0.318	1.63918		3.493	3.32	0.950472		0.245	0.185	0.755102
									3.482	3.873	1.11229		0.158	0.37	2.34177		6.088	4.736	0.777924		0.448	0.369	0.823661
									2.829	2.516	0.88936		0.187	0.159	0.850267		2.54	2.581	1.01614		0.15	0.123	0.82
									3.343	2.729	0.816333		0.391	0.303	0.774936		2.195	1.998	0.910251		0.676	0.348	0.514793
									2.712	3.7	1.36431		0.2	0.305	1.525		5.146	3.833	0.74485		0.236	0.223	0.944915
									4.36	4.65	1.06651		0.278	0.243	0.874101		2.207	3.095	1.40236		0.204	0.236	1.15686
									1.601	2.439	1.52342		0.28	0.111	0.396429		7.939	4.742	0.597304		0.186	0.165	0.887097
									3.679	4.802	1.30525		0.362	0.426	1.1768		5.233	5.651	1.07988		0.191	0.203	1.06283
									2.807	2.849	1.01496		0.345	0.518	1.50145		5.116	10.473	2.04711		0.304	0.27	0.888158
									2.365	1.449	0.612685		0.126	0.376	2.98413		3.708	5.254	1.41694		0.372	0.45	1.20968
									2.513	3.922	1.56068		0.122	0.15	1.22951		4.67	4.53	0.970021		0.377	0.351	0.931034
									2.028	2.294	1.13116		0.303	0.321	1.05941		3.227	3.773	1.1692		0.207	0.225	1.08696
									5.947	3.592	0.604002		0.307	0.264	0.859935		2.491	5.234	2.10116		0.197	0.203	1.03046
									3.3	3.406	1.03212		0.2	0.237	1.185		3.459	4.36	1.26048		0.277	0.347	1.25271
									2.007	2.783	1.38665		0.337	0.341	1.01187		1.803	2.482	1.37659		0.116	0.198	1.7069
									3.426	5.435	1.5864		0.44	0.619	1.40682		3.086	3.468	1.12378		0.219	0.167	0.762557
									1.462	1.935	1.32353		0.361	0.426	1.18006		3.513	3.759	1.07003		0.25	0.238	0.952
									1.114	2.029	1.82136		0.203	0.212	1.04433		8.57	6.093	0.710968		0.192	0.216	1.125
									3.174	3.388	1.06742		0.299	0.345	1.15385		1.041	2.281	2.19116		0.22	0.234	1.06364
									3.836	3.034	0.790928		0.402	0.353	0.878109		4.119	4.31	1.04637
									2.872	2.234	0.777855		0.251	0.27	1.0757		5.212	3.85	0.73868
									3.8	2.642	0.695263		0.253	0.277	1.09486		4.494	2.944	0.655096
									2.601	2.386	0.917339		0.221	0.26	1.17647		3.03	2.802	0.924752
									2.882	3.06	1.06176		0.408	0.229	0.561275		4.243	4.334	1.02145
									3.027	1.827	0.603568						4.161	3.108	0.746936
																	3.324	3.324	1
																	4.46	6.862	1.53857
																	2.64	3.22	1.2197
																	2.202	2.983	1.35468
																	4.357	3.764	0.863897
																	4.305	3.312	0.769338
																	4.048	3.412	0.842885
																	3.44	2.581	0.750291
																	2.8	2.8	1
																	3.106	4.54	1.46169
																	4.765	2.654	0.556978
																	2.663	3.296	1.2377
																	5.031	3.065	0.609223
																	2.219	3.356	1.51239
																	3.941	4.366	1.10784
																	8.201	4.813	0.58688
																	3.453	1.304	0.377643
																	4.988	3.092	0.619888
																	3.683	3.533	0.959272
																	2.646	2.865	1.08277
																	2.55	4.702	1.84392

## Sheet: Statistical analysis
		Mann Whitney test was performed to compare the means of two groups and determine their statistical significance.
	1	Table Analyzed	Data 1
		Column B	shRNF20
		vs.	vs.
		Column A	shControl
		Mann Whitney test
		P value	<0.0001
		Exact or approximate P value?	Approximate
		P value summary	****
		Significantly different (P < 0.05)?	Yes
		One- or two-tailed P value?	Two-tailed
		Sum of ranks in column A,B	28823 , 18763
		Mann-Whitney U	7135
	2	Table Analyzed	Data 1
		Column D	shRNF20 + TSA
		vs.	vs.
		Column C	shControl +TSA
		Mann Whitney test
		P value	0.7699
		Exact or approximate P value?	Approximate
		P value summary	ns
		Significantly different (P < 0.05)?	No
		One- or two-tailed P value?	Two-tailed
		Sum of ranks in column C,D	46598 , 44781
		Mann-Whitney U	22415
	3	Table Analyzed	Data 1
		Column F	shRNF20 + Chlrqn
		vs.	vs.
		Column E	shControl + Chlrqn
		Mann Whitney test
		P value	0.7198
		Exact or approximate P value?	Approximate
		P value summary	ns
		Significantly different (P < 0.05)?	No
		One- or two-tailed P value?	Two-tailed
		Sum of ranks in column E,F	48973 , 54767
		Mann-Whitney U	25320
	4	Table Analyzed	Data 1
		Column D	shRNF20 + TSA
		vs.	vs.
		Column B	shRNF20
		Mann Whitney test
		P value	<0.0001
		Exact or approximate P value?	Approximate
		P value summary	****
		Significantly different (P < 0.05)?	Yes
		One- or two-tailed P value?	Two-tailed
		Sum of ranks in column B,D	21464 , 44602
		Mann-Whitney U	9836
	5	Table Analyzed	Data 1
		Column F	shRNF20 + Chlrqn
		vs.	vs.
		Column B	shRNF20
		Mann Whitney test
		P value	<0.0001
		Exact or approximate P value?	Approximate
		P value summary	****
		Significantly different (P < 0.05)?	Yes
		One- or two-tailed P value?	Two-tailed
		Sum of ranks in column B,F	23665 , 52580
		Mann-Whitney U	12037
	6	Table Analyzed	Data 1
		Column D	shRNF20 + TSA
		vs.	vs.
		Column A	shControl
		Mann Whitney test
		P value	0.5933
		Exact or approximate P value?	Approximate
		P value summary	ns
		Significantly different (P < 0.05)?	No
		One- or two-tailed P value?	Two-tailed
		Sum of ranks in column A,D	29241 , 38287
		Mann-Whitney U	15921
	7	Table Analyzed	Data 1
		Column F	shRNF20 + Chlrqn
		vs.	vs.
		Column A	shControl
		Mann Whitney test
		P value	0.0259
		Exact or approximate P value?	Approximate
		P value summary	*
		Significantly different (P < 0.05)?	Yes
		One- or two-tailed P value?	Two-tailed
		Sum of ranks in column A,F	34427 , 44974
		Mann-Whitney U	16533
