# Supplementary material for: RNF20-mediated H2B monoubiquitination protects stalled forks from degradation and promotes fork restart
Source: EMBO Rep. 2025 Jun 10;26(15):3773–803. doi: 10.1038/s44319-025-00497-3 (PMC12331980; doi:10.1038/s44319-025-00497-3)
Supplement: Supplementary file 8 — Source data Fig. 5 [file 44319_2025_497_MOESM8_ESM.zip › 5J/Fork restart with chloroquine and TSA DNA fiber calculation.xlsx]

## Sheet: 3 repeats
	Control 1						RNF20 1					Control TSA1					RNF TSA1					Control Chloro 1					RNF Chloro 1
	Image	Stalled	restart	Total		Image	Stalled	restart	Total		Image	Restarted	Stalled	Total		Image	Restarted	Stalled	Total		Image	Restarted	Stalled	Total		Image	Restarted	Stalled	Total
	75	2	36	38							63	11	5	16		41	32	7	39		30	19	3	22
	76	2	17	19		5	14	21	35		60	35	8	43		40	50	15	65		29	18	4	22		2	12	4	16
	77	2	12	14		4	13	21	34		66	19	3	22							32	31	3	34		6	14	3	17
	90	9	13	22							65	23	7	30							31	19	3	22		4	15	3	18
		15	78	93			27	42	69								82	22	104							10	15	3	18
							39.1304	60.8696				88	23	111			78.8462	21.1538				87	13	100		12	11	4	15
		16.129	83.871									79.2793	20.7207													11	22	3	25
							RNF20 2
																											89	20	109
	Control 2					Image	Stalled	restart	Total																		81.6514	18.3486
	Image	Stalled	restart			8	7	14	21			Control TSA2					RNF TSA2					Control Chloro 2					RNF Chloro 2
	93	6	13			7	6	14	20
	96	2	18			6	11	26	37		Image	Restarted	Stalled	Total		Image	Restarted	Stalled	Total		Image	Restarted	Stalled	Total		Image	Restarted	Stalled	Total
	95	4	26								97	20	3	23		78	29	10	39		103	28	7	35		116	24	5	29
	94	2	14				24	54	78		96	16	2	18		76	21	8	29		102	27	7	34		119	26	5	31
		14	71	85			30.7692	69.2308			99	7	3	10		83	20	5	25		104	22	5	27		118	27	4	31
											98	17	5	22		79	25	7	32
		16.4706	83.5294																			77	19	96			77	14	91
							RNF20 3					60	13	73			95	30	125								84.6154	15.3846
						Image	Stalled	restart	Total			82.1918	17.8082									80.2083	19.7917	100
	Control 3					60	8	8	16								76	24									RNF Chloro 3
	Image	Stalled	restart	Total		58	3	7	10													Control Chloro 3
	83	0	8	8		63	7	9	16			Control TSA3					RNF TSA3									Image	Restarted	Stalled	Total
	91	2	6	8		44	8	15	23												Image	Restarted	Stalled	Total		120	28	2	30
	93	4	11	15		35	4	15	19		Image	Restarted	Stalled	Total		Image	Restarted	Stalled	Total		33	25	7	32		123	25	8	33
	92	3	10	13		4	6	10	16		67	16	4	20		43	24	11	35		36	15	11	26		122	26	10	36
		9	35	44			36	64	100		69	17	4	21		42	23	6	29		35	28	12	40
											68	14	4	18		44	37	9	46		34	28	5	33			79	20	99
		20.4545	79.5455				36	64			70	18	7	25
																	84	26	110			96	35	131			79.798	20.202
												65	19	84
																	76.3636	23.6364				73.2824	26.7176
												77.381	22.619

## Sheet: Statistical analysis
	Two-way ANOVA with Tukey's multiple comparison test was used.
	Within each column, compare rows (simple effects within columns)
	Number of families	2
	Number of comparisons per family	15
	Alpha	0.05
	Tukey's multiple comparisons test	Mean Diff.	95.00% CI of diff.	Below threshold?	Summary	Adjusted P Value
	Stalled
	shControl vs. shRNF20	-17.62	-27.09 to -8.136	Yes	****	<0.0001
	shControl vs. Con TSA	-2.698	-12.18 to 6.781	No	ns	0.9477
	shControl vs. RNF20 TSA	-4.263	-13.74 to 5.216	No	ns	0.7321
	shControl vs. Con Chloroquine	-2.152	-11.63 to 7.327	No	ns	0.9799
	shControl vs. RNF20 Chloroquine	-0.2937	-9.773 to 9.185	No	ns	>0.9999
	shRNF20 vs. Con TSA	14.92	5.438 to 24.40	Yes	***	0.0007
	shRNF20 vs. RNF20 TSA	13.35	3.873 to 22.83	Yes	**	0.0026
	shRNF20 vs. Con Chloroquine	15.46	5.984 to 24.94	Yes	***	0.0005
	shRNF20 vs. RNF20 Chloroquine	17.32	7.842 to 26.80	Yes	***	0.0001
	Con TSA vs. RNF20 TSA	-1.565	-11.04 to 7.914	No	ns	0.9953
	Con TSA vs. Con Chloroquine	0.5463	-8.933 to 10.03	No	ns	>0.9999
	Con TSA vs. RNF20 Chloroquine	2.404	-7.075 to 11.88	No	ns	0.9676
	RNF20 TSA vs. Con Chloroquine	2.111	-7.368 to 11.59	No	ns	0.9815
	RNF20 TSA vs. RNF20 Chloroquine	3.969	-5.510 to 13.45	No	ns	0.785
	Con Chloroquine vs. RNF20 Chloroquine	1.858	-7.621 to 11.34	No	ns	0.9896
	Restarted
	shControl vs. shRNF20	17.62	8.136 to 27.09	Yes	****	<0.0001
	shControl vs. Con TSA	2.698	-6.781 to 12.18	No	ns	0.9477
	shControl vs. RNF20 TSA	4.263	-5.216 to 13.74	No	ns	0.7321
	shControl vs. Con Chloroquine	2.152	-7.327 to 11.63	No	ns	0.9799
	shControl vs. RNF20 Chloroquine	0.2937	-9.185 to 9.773	No	ns	>0.9999
	shRNF20 vs. Con TSA	-14.92	-24.40 to -5.438	Yes	***	0.0007
	shRNF20 vs. RNF20 TSA	-13.35	-22.83 to -3.873	Yes	**	0.0026
	shRNF20 vs. Con Chloroquine	-15.46	-24.94 to -5.984	Yes	***	0.0005
	shRNF20 vs. RNF20 Chloroquine	-17.32	-26.80 to -7.842	Yes	***	0.0001
	Con TSA vs. RNF20 TSA	1.565	-7.914 to 11.04	No	ns	0.9953
	Con TSA vs. Con Chloroquine	-0.5463	-10.03 to 8.933	No	ns	>0.9999
	Con TSA vs. RNF20 Chloroquine	-2.404	-11.88 to 7.075	No	ns	0.9676
	RNF20 TSA vs. Con Chloroquine	-2.111	-11.59 to 7.368	No	ns	0.9815
	RNF20 TSA vs. RNF20 Chloroquine	-3.969	-13.45 to 5.510	No	ns	0.785
	Con Chloroquine vs. RNF20 Chloroquine	-1.858	-11.34 to 7.621	No	ns	0.9896
