# Supplementary material for: RNF20-mediated H2B monoubiquitination protects stalled forks from degradation and promotes fork restart
Source: EMBO Rep. 2025 Jun 10;26(15):3773–803. doi: 10.1038/s44319-025-00497-3 (PMC12331980; doi:10.1038/s44319-025-00497-3)
Supplement: Supplementary file 9 — Source data Fig. 6 [file 44319_2025_497_MOESM9_ESM.zip]

Archive with 30 entries (30 files):
- 6A/ACTIN INPUT western.tif
- 6A/ACTIN IP western.tif
- 6A/pSQTQ INPUT western.tif
- 6A/pSQTQ IP western.tif
- 6A/RNF20 INPUT western.tif
- 6A/RNF20 IP western.tif
- 6A/RPA70 INPUT western.tif
- 6A/RPA70 IP western.tif
- 6B/pS345-CHK1 INPUT western.tif
- 6B/pSQ-TQ IP INPUT western.tif
- 6B/pSQ-TQ IP western.tif
- 6B/pT68-CHK2 INPUT western.tif
- 6B/RNF20 INPUT western.tif
- 6B/RNF20 IP western.tif
- 6C/betaACTIN western.tif
- 6C/Flag western.tif
- 6C/RNF20 western.tif
- 6D and 6E/Phosphorylation mutants fork protection DNA fiber calculation.xlsx
- 6D and 6E/shControl DNA fiber.tif
- 6D and 6E/shRNF20 DNA fiber.tif
- 6D and 6E/shRNF20+ S172A RNF20.tif
- 6D and 6E/shRNF20+ S553A RNF20.tif
- 6D and 6E/shRNF20+WT RNF20 DNA fiber.tif
- 6F/RNF20 phosphorylation mutant fork restart DNA fiber calculation.xlsx
- 6G and 6H/H2BK120ub SIRF calculation.xlsx
- 6G and 6H/shControl H2BK120ub SIRF.tif
- 6G and 6H/shRNF20+ pcDNA-EV.tif
- 6G and 6H/shRNF20+ S172A.tif
- 6G and 6H/shRNF20+ S553A RNF20.tif
- 6G and 6H/shRNF20+ WT RNF20.tif
