# Supplementary material for: RNF20-mediated H2B monoubiquitination protects stalled forks from degradation and promotes fork restart
Source: EMBO Rep. 2025 Jun 10;26(15):3773–803. doi: 10.1038/s44319-025-00497-3 (PMC12331980; doi:10.1038/s44319-025-00497-3)
Supplement: Supplementary file 9 — Source data Fig. 6 [file 44319_2025_497_MOESM9_ESM.zip › 6D and 6E/Phosphorylation mutants fork protection DNA fiber calculation.xlsx]

## Sheet: Repeat1
			shControl					shRNF4				shRNF+172					shRNF+553					shRNF+WT
		CldU	IdU	RATIO			CldU	IdU	RATIO			CldU	IdU	RATIO			CldU	IdU	RATIO			CldU	IdU	RATIO
		0.46	0.462	1.00435			0.48	0.687	1.43125			0.837	0.783	0.935484			0.198	0.27	1.36364			0.344	0.462	1.34302
		0.262	0.418	1.59542			0.437	0.403	0.922197			0.892	0.662	0.742152			0.45	0.568	1.26222			0.289	0.349	1.20761
		0.37	0.288	0.778378			0.338	0.354	1.04734			0.482	0.74	1.53527			0.301	0.287	0.953488			0.36	0.377	1.04722
		0.374	0.181	0.483957			0.243	0.477	1.96296			0.198	0.078	0.393939			0.377	0.109	0.289125			0.216	0.07	0.324074
		0.409	0.529	1.2934			0.416	0.325	0.78125			0.398	0.585	1.46985			0.337	0.198	0.587537			0.242	0.283	1.16942
		0.603	0.385	0.638474			0.466	0.393	0.843348			0.466	0.774	1.66094			0.519	0.234	0.450867			0.373	0.161	0.431635
		0.174	0.179	1.02874			0.351	0.401	1.14245			0.234	0.165	0.705128			0.496	0.251	0.506048			0.542	0.556	1.02583
		0.189	0.331	1.75132			0.586	0.449	0.766212			0.605	0.462	0.763636			0.304	0.339	1.11513			0.164	0.199	1.21341
		0.467	0.44	0.942184			0.405	0.12	0.296296			0.406	0.427	1.05172			0.304	0.284	0.934211			0.618	0.496	0.802589
		0.329	0.368	1.11854			0.449	0.387	0.861915			0.646	1.061	1.64241			0.313	0.26	0.830671			0.598	0.201	0.33612
		0.238	0.241	1.01261			0.18	0.18	1			0.304	0.581	1.91118			0.394	0.109	0.27665			0.401	0.307	0.765586
		0.421	0.278	0.660333			0.068	0.17	2.5			0.56	0.52	0.928571			0.447	0.58	1.29754			0.311	0.268	0.861736
		0.44	0.416	0.945455			0.116	0.177	1.52586			0.4	0.297	0.7425			0.363	0.26	0.716253			0.38	0.435	1.14474
		0.311	0.435	1.39871			0.435	0.104	0.23908			0.52	0.526	1.01154			0.319	0.176	0.551724			0.244	0.219	0.897541
		0.507	0.603	1.18935			0.27	0.231	0.855556			0.366	0.401	1.09563			0.182	0.344	1.89011			0.315	0.187	0.593651
		0.175	0.364	2.08			0.63	0.725	1.15079			0.683	0.64	0.937042			0.207	0.233	1.1256			0.277	0.334	1.20578
		0.24	0.35	1.45833			0.233	0.153	0.656652			0.316	0.481	1.52215			0.298	0.303	1.01678			0.349	0.418	1.19771
		0.425	0.412	0.969412			0.514	0.267	0.519455			0.7	0.745	1.06429			0.222	0.275	1.23874			0.576	0.529	0.918403
		0.507	0.411	0.810651			0.479	0.238	0.496868			0.67	0.487	0.726866			0.478	0.37	0.774059			0.373	0.255	0.683646
		0.368	0.473	1.28533			0.403	0.18	0.44665			0.524	0.109	0.208015			0.407	0.482	1.18428			0.317	0.444	1.40063
		0.433	0.447	1.03233			0.152	0.247	1.625			0.432	0.415	0.960648			0.342	0.684	2			0.25	0.217	0.868
		0.492	0.515	1.04675			0.649	0.738	1.13713			0.58	0.636	1.09655			0.253	0.454	1.79447			0.167	0.189	1.13174
		0.47	0.535	1.1383			0.461	0.42	0.911063			0.351	0.457	1.30199			0.191	0.263	1.37696			0.287	0.321	1.11847
		0.278	0.364	1.30935			0.502	0.353	0.703187			0.493	0.537	1.08925			0.225	0.517	2.29778			0.388	0.28	0.721649
		0.482	0.542	1.12448			0.737	0.665	0.902307			0.587	0.345	0.587734			0.441	0.411	0.931973			0.506	0.612	1.20949
		0.317	0.472	1.48896			0.293	0.236	0.805461			0.516	0.329	0.637597			0.388	0.772	1.98969			0.352	0.127	0.360795
		0.776	0.526	0.677835			0.66	0.664	1.00606			0.292	0.269	0.921233			0.415	0.355	0.855422			0.221	0.218	0.986425
		0.416	0.546	1.3125			0.902	0.25	0.277162			0.6	0.616	1.02667			0.369	0.167	0.452575			0.236	0.259	1.09746
		0.227	0.326	1.43612			0.409	0.245	0.599022			0.373	0.34	0.911528			0.338	0.12	0.35503			0.125	0.18	1.44
		0.507	0.376	0.741617			0.485	0.361	0.74433			0.429	0.402	0.937063			0.417	0.78	1.8705			0.713	0.809	1.13464
		0.285	0.218	0.764912			0.17	0.109	0.641176			0.614	0.422	0.687296			0.454	0.54	1.18943			1.202	0.726	0.603993
		0.329	0.449	1.36474			0.238	0.292	1.22689			0.264	0.182	0.689394			0.681	0.763	1.12041			0.246	0.438	1.78049
		0.287	0.404	1.40767			0.385	0.302	0.784416			0.346	0.475	1.37283			0.441	0.239	0.54195			0.388	0.404	1.04124
		0.534	0.352	0.659176			0.327	0.115	0.351682			0.517	0.616	1.19149			0.239	0.411	1.71967			0.274	0.365	1.33212
		0.197	0.299	1.51777			0.43	0.266	0.618605			0.475	0.487	1.02526			0.412	0.322	0.781553			0.508	0.538	1.05906
		0.431	0.54	1.2529			0.48	0.366	0.7625			0.435	0.505	1.16092			0.4	0.544	1.36			0.32	0.504	1.575
		0.514	0.577	1.12257			0.607	0.156	0.257002			0.66	0.713	1.0803			0.387	0.337	0.870801			0.543	0.696	1.28177
		0.396	0.453	1.14394			0.549	0.431	0.785064			0.473	0.39	0.824524			0.566	0.528	0.932862			0.568	0.221	0.389085
		0.219	0.41	1.87215			0.382	0.27	0.706806			0.471	0.519	1.10191			0.247	0.377	1.52632			0.895	1.103	1.2324
		0.236	0.288	1.22034			0.453	0.294	0.649007			0.717	0.613	0.854951			0.293	0.553	1.88737			0.535	0.651	1.21682
		0.369	0.573	1.55285			0.384	0.389	1.01302			0.32	0.191	0.596875			0.308	0.265	0.86039			0.234	0.271	1.15812
		0.097	0.173	1.78351			0.325	0.4	1.23077			0.589	0.667	1.13243			0.336	0.266	0.791667			0.375	0.462	1.232
		0.495	0.486	0.981818			0.299	0.294	0.983278			0.507	0.788	1.55424			0.605	0.54	0.892562			0.197	0.089	0.451777
		0.277	0.297	1.0722			0.54	0.167	0.309259			0.528	0.184	0.348485			0.293	0.373	1.27304			0.426	0.379	0.889671
		0.273	0.283	1.03663			0.535	0.727	1.35888			0.32	0.354	1.10625			0.453	0.609	1.34437			0.363	0.695	1.9146
		0.562	0.484	0.86121			0.247	0.383	1.55061			0.35	0.08	0.228571			0.445	0.741	1.66517			1.03	1.242	1.20583
		0.426	0.53	1.24413			0.197	0.147	0.746193			0.414	0.385	0.929952			0.227	0.303	1.3348			0.361	0.686	1.90028
		0.361	0.629	1.74238			0.171	0.094	0.549708			0.303	0.412	1.35974			0.28	0.502	1.79286			0.214	0.22	1.02804
		0.395	0.51	1.29114			0.299	0.192	0.64214			0.252	0.149	0.59127			0.898	0.826	0.919822			0.582	0.984	1.69072
		0.36	0.561	1.55833			0.214	0.271	1.26636			0.28	0.074	0.264286			0.255	0.32	1.2549			0.379	0.607	1.60158
		0.311	0.187	0.601286			0.676	0.499	0.738166			0.275	0.197	0.716364			0.203	0.207	1.0197			0.594	0.857	1.44276
		0.265	0.305	1.15094			0.279	0.12	0.430108			0.38	0.256	0.673684			0.379	0.461	1.21636			0.558	0.477	0.854839
		0.288	0.171	0.59375			0.465	0.431	0.926882			0.491	0.408	0.830957			0.413	0.309	0.748184			0.39	0.62	1.58974
		0.709	0.305	0.430183			0.435	0.403	0.926437			0.274	0.17	0.620438			0.176	0.24	1.36364			0.503	0.537	1.06759
		0.346	0.28	0.809249			0.322	0.061	0.189441			0.42	0.281	0.669048			0.306	0.276	0.901961			0.399	0.449	1.12531
		0.523	0.612	1.17017			0.397	0.344	0.866499			0.388	0.274	0.706186			0.288	0.337	1.17014			0.602	0.864	1.43522
		0.54	0.658	1.21852			0.404	0.32	0.792079			0.301	0.227	0.754153			0.223	0.189	0.847534			0.344	0.535	1.55523
		0.401	0.486	1.21197			0.496	0.337	0.679435			0.714	0.656	0.918768			0.258	0.189	0.732558			0.772	0.923	1.1956
		0.379	0.501	1.3219			0.22	0.109	0.495455			0.388	0.576	1.48454			0.189	0.249	1.31746			0.839	1	1.1919
		0.231	0.373	1.61472			0.553	0.384	0.694394			0.679	0.311	0.458027			0.275	0.224	0.814545			0.426	0.698	1.6385
		0.682	0.556	0.815249			0.315	0.332	1.05397			0.287	0.187	0.651568			0.661	0.788	1.19213			0.549	0.677	1.23315
		0.475	0.405	0.852632			0.109	0.167	1.53211			0.662	0.77	1.16314			0.226	0.487	2.15487			0.427	0.334	0.782201
		0.359	0.55	1.53203			0.328	0.177	0.539634			0.648	0.95	1.46605			0.637	0.434	0.681319			0.334	0.28	0.838323
		0.412	0.299	0.725728			0.287	0.234	0.815331			0.214	0.2	0.934579			0.668	0.822	1.23054			0.323	0.296	0.916409
		0.509	0.374	0.734774			0.502	0.28	0.557769			0.441	0.441	1			0.391	0.515	1.31714			0.819	0.76	0.927961
		0.477	0.409	0.857442			0.481	0.081	0.168399			0.121	0.093	0.768595			0.457	0.435	0.95186			0.293	0.346	1.18089
		0.399	0.498	1.24812			0.2	0.199	0.995			0.535	0.146	0.272897			0.292	0.509	1.74315			0.566	0.276	0.487633
		0.358	0.268	0.748603			0.233	0.211	0.905579			0.644	0.432	0.670807			0.435	0.533	1.22529			0.407	0.47	1.15479
		0.364	0.564	1.54945			0.351	0.275	0.783476			0.433	0.384	0.886836			0.542	0.692	1.27675			0.236	0.386	1.63559
		0.519	0.527	1.01541			0.529	0.321	0.606805			0.383	0.728	1.90078			0.56	0.574	1.025			0.672	0.602	0.895833
		0.374	0.597	1.59626			0.348	0.268	0.770115			0.523	0.471	0.900574			0.825	0.86	1.04242			0.751	0.616	0.82024
		0.654	0.778	1.1896			0.727	0.105	0.144429			0.208	0.49	2.35577			0.289	0.289	1			0.123	0.128	1.04065
		0.523	0.634	1.21224			0.385	0.44	1.14286			0.294	0.284	0.965986			0.243	0.248	1.02058			0.268	0.22	0.820896
		0.648	0.536	0.82716			0.259	0.403	1.55598			0.334	0.334	1			0.399	0.421	1.05514			1.371	0.981	0.715536
		0.402	0.237	0.589552			0.413	0.288	0.697337			0.467	0.35	0.749465			0.658	0.62	0.942249			0.609	0.892	1.4647
		0.867	0.842	0.971165			0.381	0.409	1.07349			0.23	0.516	2.24348			0.571	0.764	1.338			0.654	1.173	1.79358
		0.778	0.343	0.440874			0.548	0.413	0.75365			0.522	0.473	0.90613			0.637	0.647	1.0157			0.657	1.016	1.54642
		0.456	0.487	1.06798			0.306	0.27	0.882353			0.371	0.489	1.31806			0.533	0.64	1.20075			0.301	0.161	0.534884
		0.403	0.748	1.85608			0.463	0.266	0.574514			0.185	0.141	0.762162			0.215	0.19	0.883721			0.612	0.647	1.05719
		0.35	0.554	1.58286			0.16	0.175	1.09375			0.088	0.172	1.95455			0.346	0.311	0.898844			0.589	0.552	0.937182
		0.504	0.503	0.998016			0.375	0.255	0.68			0.36	0.42	1.16667			0.218	0.201	0.922018			0.235	0.12	0.510638
		0.47	0.14	0.297872			0.252	0.39	1.54762			0.78	0.788	1.01026			0.365	0.498	1.36438			0.537	0.565	1.05214
		0.431	0.694	1.61021			0.54	0.488	0.903704			0.748	0.797	1.06551			0.389	0.351	0.902314			0.496	0.408	0.822581
		0.442	0.414	0.936652			0.402	0.256	0.636816			0.616	0.578	0.938312			0.265	0.081	0.30566			0.403	0.559	1.3871
		0.85	0.574	0.675294			0.499	0.286	0.573146			0.487	0.619	1.27105			0.398	0.529	1.32915			0.245	0.173	0.706122
		0.6	0.44	0.733333			0.58	0.548	0.944828			0.524	0.453	0.864504			0.194	0.187	0.963918			0.499	0.461	0.923848
		0.94	0.754	0.802128			0.754	0.827	1.09682			0.626	0.884	1.41214			0.655	0.804	1.22748			0.533	0.489	0.917448
		0.48	0.414	0.8625			0.523	0.447	0.854685			0.675	0.374	0.554074			0.585	0.477	0.815385			0.284	0.55	1.93662
		0.522	0.594	1.13793			0.329	0.446	1.35562			0.714	0.474	0.663866			0.618	0.383	0.619741			0.479	0.81	1.69102
		0.866	0.372	0.429561			0.18	0.19	1.05556			0.333	0.156	0.468468			0.728	0.616	0.846154			0.506	0.909	1.79644
		0.713	0.673	0.943899			0.496	0.376	0.758065			0.507	0.175	0.345168			0.725	0.111	0.153103			0.392	0.483	1.23214
		0.394	0.527	1.33756			0.574	0.253	0.440767			0.308	0.571	1.8539			0.415	0.288	0.693976			0.91	1.211	1.33077
		0.541	0.308	0.569316			0.184	0.156	0.847826			0.513	0.909	1.77193			0.391	0.346	0.88491			1.165	1.347	1.15622
		0.45	0.44	0.977778			0.557	0.256	0.459605								0.523	0.328	0.627151			0.646	0.833	1.28947
		0.637	0.584	0.916797			0.487	0.653	1.34086													0.299	0.152	0.508361
		0.607	0.59	0.971993			0.555	0.447	0.805405
		0.733	0.634	0.864939			0.516	0.239	0.463178
		0.337	0.39	1.15727			0.601	0.664	1.10483
		0.592	0.438	0.739865			0.599	0.305	0.509182
		0.447	0.44	0.98434			0.365	0.302	0.827397
		0.207	0.295	1.42512			0.382	0.365	0.955497
		0.555	0.74	1.33333			0.133	0.06	0.451128
		0.56	0.64	1.14286			0.302	0.277	0.917219
		0.462	0.295	0.638528			0.342	0.421	1.23099
		0.364	0.45	1.23626			0.468	0.358	0.764957
		0.327	0.507	1.55046			0.293	0.173	0.590444
		0.393	0.442	1.12468			0.273	0.341	1.24908
		0.523	0.435	0.83174			0.287	0.263	0.916376
		0.612	0.576	0.941176			0.37	0.189	0.510811
		0.415	0.494	1.19036			0.514	0.656	1.27626
		0.677	0.404	0.59675			0.276	0.299	1.08333
		0.347	0.516	1.48703			0.14	0.153	1.09286
		0.708	0.648	0.915254			0.502	0.359	0.715139
		0.307	0.507	1.65147			0.245	0.388	1.58367
		0.454	0.295	0.64978			0.323	0.301	0.931889
		0.564	0.657	1.16489			0.279	0.049	0.175627
		0.693	0.714	1.0303			0.558	0.401	0.718638
		0.294	0.52	1.76871			0.501	0.455	0.908184
		0.427	0.161	0.377049			0.566	0.547	0.966431
		0.549	0.509	0.92714			0.215	0.152	0.706977
		0.434	0.428	0.986175			0.582	0.26	0.446735
		0.623	0.454	0.728732			0.262	0.386	1.47328
		0.274	0.18	0.656934
		0.544	0.52	0.955882

## Sheet: Repeat2
			shControl				shRNF20				172A				553A				WT
		CldU	IdU	RATIO		CldU	IdU	RATIO		CldU	IdU	RATIO		CldU	IdU	RATIO		CldU	IdU	RATIO
		0.27	0.218	0.807407		0.501	0.383	0.764471		0.641	0.548	0.854914		0.523	0.588	1.12428		1.148	1.082	0.942509
		0.097	0.122	1.25773		0.476	0.382	0.802521		0.287	0.414	1.44251		0.501	0.549	1.09581		0.783	0.837	1.06897
		0.165	0.15	0.909091		0.633	0.614	0.969984		0.369	0.487	1.31978		0.411	0.565	1.3747		0.624	0.504	0.807692
		0.38	0.425	1.11842		0.553	0.615	1.11212		0.384	0.557	1.45052		0.396	0.162	0.409091		0.78	0.941	1.20641
		0.29	0.21	0.724138		0.549	0.622	1.13297		0.464	0.484	1.0431		0.382	0.487	1.27487		0.383	0.535	1.39687
		0.365	0.442	1.21096		0.303	0.421	1.38944		0.603	0.267	0.442786		0.394	0.3	0.761421		0.65	0.694	1.06769
		0.412	0.451	1.09466		0.644	0.188	0.291925		0.463	0.458	0.989201		0.146	0.174	1.19178		0.445	0.597	1.34157
		0.439	0.458	1.04328		0.546	0.541	0.990842		0.398	0.433	1.08794		0.257	0.392	1.52529		0.502	0.764	1.52191
		0.472	0.433	0.917373		0.483	0.589	1.21946		0.519	0.46	0.88632		0.259	0.383	1.47876		0.936	0.593	0.633547
		0.502	0.399	0.794821		0.294	0.161	0.547619		0.545	0.365	0.669725		0.483	0.414	0.857143		0.381	0.479	1.25722
		0.35	0.287	0.82		0.564	0.591	1.04787		0.493	0.932	1.89047		0.401	0.231	0.57606		0.261	0.275	1.05364
		0.303	0.382	1.26073		0.627	0.54	0.861244		0.511	0.459	0.898239		0.5	0.325	0.65		0.493	0.385	0.780933
		0.354	0.5	1.41243		0.477	0.356	0.746331		0.407	0.421	1.0344		0.393	0.495	1.25954		0.584	0.519	0.888699
		0.413	0.405	0.98063		0.454	0.382	0.84141		0.332	0.259	0.78012		0.187	0.154	0.823529		0.667	0.639	0.958021
		0.312	0.427	1.36859		0.441	0.336	0.761905		0.138	0.083	0.601449		0.554	0.471	0.850181		0.451	0.157	0.348115
		0.263	0.119	0.452471		0.343	0.092	0.268222		0.4	0.381	0.9525		0.526	0.314	0.596958		0.182	0.152	0.835165
		0.37	0.401	1.08378		0.314	0.102	0.324841		0.39	0.532	1.3641		0.454	0.212	0.46696		0.604	0.358	0.592715
		0.326	0.379	1.16258		0.454	0.104	0.229075		0.381	0.361	0.947507		0.499	0.375	0.751503		0.526	0.288	0.547529
		0.388	0.471	1.21392		0.353	0.314	0.889518		0.207	0.167	0.806763		0.552	0.849	1.53804		0.5	0.4	0.8
		0.235	0.211	0.897872		0.486	0.435	0.895062		0.291	0.18	0.618557		0.363	0.76	2.09366		0.264	0.117	0.443182
		0.279	0.318	1.13978		0.26	0.192	0.738462		0.236	0.193	0.817797		0.269	0.283	1.05204		0.232	0.113	0.487069
		0.31	0.375	1.20968		0.319	0.427	1.33856		0.358	0.361	1.00838		0.448	0.514	1.14732		0.257	0.203	0.789883
		0.392	0.464	1.18367		0.388	0.386	0.994845		0.539	0.425	0.788497		0.489	0.38	0.777096		0.141	0.067	0.475177
		0.594	0.557	0.93771		0.65	0.407	0.626154		0.835	0.595	0.712575		0.765	0.489	0.639216		0.247	0.377	1.52632
		0.254	0.307	1.20866		0.253	0.384	1.51779		0.477	0.247	0.51782		0.279	0.452	1.62007		0.115	0.142	1.23478
		0.273	0.267	0.978022		0.172	0.171	0.994186		0.368	0.334	0.907609		0.358	0.229	0.639665		0.709	0.438	0.617772
		0.357	0.359	1.0056		0.316	0.188	0.594937		0.588	0.534	0.908163		0.281	0.249	0.886121		0.218	0.252	1.15596
		0.263	0.357	1.35741		0.539	0.608	1.12801		0.342	0.279	0.815789		0.441	0.284	0.643991		0.369	0.45	1.21951
		0.401	0.465	1.1596		0.709	0.589	0.830748		0.322	0.249	0.773292		0.157	0.1	0.636943		0.494	0.561	1.13563
		0.54	0.507	0.938889		0.608	0.346	0.569079		0.238	0.271	1.13866		0.402	0.412	1.02488		0.43	0.293	0.681395
		0.281	0.236	0.839858		0.56	0.436	0.778571		0.301	0.177	0.58804		0.307	0.058	0.188925		0.685	0.676	0.986861
		0.25	0.402	1.608		0.457	0.402	0.87965		0.163	0.069	0.423313		0.473	0.292	0.617336		0.58	0.367	0.632759
		0.116	0.241	2.07759		0.784	0.876	1.11735		0.432	0.152	0.351852		0.429	0.344	0.801865		0.526	0.547	1.03992
		0.159	0.204	1.28302		0.567	0.477	0.84127		0.226	0.087	0.384956		0.299	0.251	0.839465		0.418	0.511	1.22249
		0.354	0.392	1.10734		0.611	0.12	0.196399		0.382	0.107	0.280105		0.227	0.116	0.511013		0.321	0.343	1.06854
		0.292	0.328	1.12329		0.28	0.15	0.535714		0.321	0.126	0.392523		0.449	0.272	0.605791		0.662	0.698	1.05438
		0.45	0.193	0.428889		0.74	0.271	0.366216		0.28	0.095	0.339286		0.496	0.425	0.856855		0.641	0.664	1.03588
		0.441	0.51	1.15646		0.807	0.713	0.883519		0.343	0.336	0.979592		0.289	0.139	0.480969		0.629	0.361	0.573927
		0.136	0.097	0.713235		0.343	0.304	0.886297		0.238	0.173	0.726891		0.256	0.167	0.652344		0.418	0.385	0.921053
		0.278	0.278	1		0.334	0.548	1.64072		0.326	0.191	0.58589		0.241	0.133	0.551867		0.505	0.405	0.80198
		0.236	0.263	1.11441		0.329	0.584	1.77508		0.256	0.457	1.78516		0.488	0.223	0.456967		0.82	0.627	0.764634
		0.265	0.313	1.18113		0.423	0.467	1.10402		0.464	0.561	1.20905		0.283	0.149	0.526502		0.443	0.334	0.75395
		0.269	0.347	1.28996		0.407	0.147	0.361179		0.312	0.354	1.13462		0.404	0.22	0.544554		1.002	0.581	0.57984
		0.427	0.355	0.831382		0.361	0.349	0.966759		0.358	0.311	0.868715		0.409	0.169	0.413203		0.346	0.335	0.968208
		0.331	0.467	1.41088		0.342	0.165	0.482456		0.27	0.237	0.877778		0.268	0.123	0.458955		0.336	0.463	1.37798
		0.388	0.413	1.06443		0.419	0.456	1.08831		0.422	0.384	0.909953		0.314	0.139	0.442675		0.454	0.458	1.00881
		0.396	0.188	0.474747		0.23	0.168	0.730435		0.288	0.189	0.65625		0.228	0.063	0.276316		0.474	0.478	1.00844
		0.274	0.356	1.29927		0.377	0.177	0.469496		0.13	0.138	1.06154		0.428	0.278	0.649533		0.511	0.709	1.38748
		0.369	0.526	1.42547		0.663	0.315	0.475113		0.449	0.433	0.964365		0.239	0.14	0.585774		0.783	0.736	0.939974
		0.225	0.434	1.92889		0.581	0.206	0.354561		0.574	0.437	0.761324		0.257	0.191	0.743191		0.561	0.49	0.87344
		0.304	0.717	2.35855		0.596	0.647	1.08557		0.404	0.432	1.06931		0.215	0.131	0.609302		0.319	0.5	1.5674
		0.366	0.433	1.18306		0.353	0.461	1.30595		0.355	0.323	0.909859		0.158	0.141	0.892405		0.536	0.445	0.830224
		0.57	0.406	0.712281		0.327	0.508	1.55352		0.253	0.337	1.33202		0.486	0.252	0.518519		0.276	0.28	1.01449
		0.283	0.396	1.39929		0.303	0.373	1.23102		0.342	0.324	0.947368		0.35	0.322	0.92		0.486	0.352	0.72428
		0.443	0.303	0.683973		0.51	0.322	0.631373		0.427	0.299	0.700234		0.214	0.119	0.556075		0.061	0.093	1.52459
		0.245	0.337	1.37551		0.302	0.288	0.953642		0.365	0.534	1.46301		0.218	0.159	0.729358		0.146	0.12	0.821918
		0.33	0.159	0.481818		0.446	0.299	0.670404		0.243	0.178	0.73251		0.28	0.057	0.203571		0.575	0.432	0.751304
		0.1	0.103	1.03		0.43	0.441	1.02558		0.447	0.359	0.803132		0.208	0.243	1.16827		0.368	0.288	0.782609
		0.359	0.406	1.13092		0.405	0.53	1.30864		0.419	0.385	0.918854		0.286	0.167	0.583916		0.4	0.364	0.91
		0.319	0.434	1.3605		0.552	0.5	0.905797		0.555	0.391	0.704505		0.447	0.519	1.16107		0.571	0.624	1.09282
		0.479	0.378	0.789144		0.488	0.401	0.821721		0.588	0.462	0.785714		0.122	0.088	0.721311		0.273	0.241	0.882784
		0.326	0.383	1.17485		0.534	0.64	1.1985		0.23	0.175	0.76087		0.362	0.367	1.01381		0.34	0.367	1.07941
		0.377	0.398	1.0557		0.769	0.401	0.521456		0.334	0.24	0.718563		0.402	0.457	1.13682		0.526	0.493	0.937262
		0.288	0.266	0.923611		0.383	0.325	0.848564		0.486	0.386	0.794239		0.348	0.392	1.12644		0.572	0.33	0.576923
		0.22	0.164	0.745455		0.623	0.332	0.532905		0.382	0.294	0.769634		0.361	0.375	1.03878		0.526	0.428	0.813688
		0.386	0.21	0.544041		0.337	0.422	1.25223		0.43	0.45	1.04651		0.394	0.452	1.14721		0.502	0.346	0.689243
		0.373	0.338	0.906166		0.548	0.434	0.791971		0.565	0.441	0.780531		0.276	0.214	0.775362		0.614	0.483	0.786645
		0.196	0.206	1.05102		0.382	0.232	0.60733		0.04	0.007	0.175		0.533	0.22	0.412758		0.413	0.52	1.25908
		0.308	0.459	1.49026		0.198	0.071	0.358586		0.127	0.1	0.787402		0.204	0.286	1.40196		0.58	0.245	0.422414
		0.254	0.196	0.771654		0.552	0.684	1.23913		0.702	0.479	0.682336		0.374	0.231	0.617647		0.31	0.142	0.458065
		0.457	0.422	0.923414		0.554	0.818	1.47653		0.472	0.564	1.19492		0.353	0.237	0.671388		0.599	0.598	0.998331
		0.344	0.471	1.36919		0.185	0.334	1.80541		0.562	0.285	0.507117		0.261	0.318	1.21839		0.507	0.266	0.524655
		0.439	0.415	0.94533		0.33	0.376	1.13939		0.468	0.401	0.856838		0.371	0.247	0.665768		0.547	0.533	0.974406
		0.228	0.228	1		0.344	0.191	0.555233		0.526	0.272	0.51711		0.251	0.197	0.784861		0.37	0.467	1.26216
		0.199	0.157	0.788945		0.36	0.535	1.48611		0.218	0.105	0.481651		0.52	0.216	0.415385		0.635	0.432	0.680315
		0.466	0.555	1.19099		0.379	0.497	1.31135		0.338	0.256	0.757396		0.233	0.147	0.630901		0.369	0.058	0.157182
		0.443	0.288	0.650113		0.55	0.62	1.12727		0.261	0.343	1.31418		0.318	0.237	0.745283		0.221	0.111	0.502262
		0.416	0.707	1.69952		0.263	0.32	1.21673		0.23	0.24	1.04348		0.122	0.07	0.57377		0.543	0.537	0.98895
		0.374	0.624	1.66845		0.283	0.258	0.911661		0.11	0.107	0.972727		0.28	0.245	0.875		0.555	0.552	0.994595
		0.554	0.363	0.655235		0.691	0.661	0.956585		0.32	0.445	1.39062		0.488	0.457	0.936475		0.521	0.334	0.641075
		0.377	0.446	1.18302		0.247	0.415	1.68016		0.451	0.236	0.523282		0.276	0.316	1.14493		0.59	0.334	0.566102
		0.618	0.939	1.51942		0.652	0.414	0.634969		0.594	0.592	0.996633		0.373	0.055	0.147453		0.37	0.158	0.427027
		0.749	0.571	0.76235		0.576	0.666	1.15625		0.353	0.278	0.787535		0.567	0.372	0.656085		0.363	0.411	1.13223
		0.773	0.509	0.658473		0.288	0.201	0.697917		0.209	0.169	0.808612		0.184	0.165	0.896739		0.267	0.641	2.40075
		0.409	0.415	1.01467		0.473	0.486	1.02748		0.374	0.49	1.31016		0.226	0.158	0.699115		0.282	0.204	0.723404
		0.584	0.622	1.06507		0.517	0.468	0.905222		0.243	0.328	1.34979		0.518	0.731	1.4112		0.36	0.426	1.18333
		0.479	0.272	0.56785		0.28	0.217	0.775		0.147	0.081	0.55102		0.344	0.242	0.703488		0.284	0.241	0.848592
		0.589	0.599	1.01698		1.045	0.552	0.52823		0.576	0.855	1.48438		0.34	0.259	0.761765		0.59	0.385	0.652542
		0.433	0.534	1.23326		0.869	0.533	0.613349		0.451	0.551	1.22173		0.696	0.409	0.587644		0.382	0.45	1.17801
		0.567	0.554	0.977072		0.474	0.234	0.493671		0.32	0.266	0.83125		0.596	0.79	1.3255		0.55	0.479	0.870909
		0.55	0.891	1.62		0.165	0.151	0.915152		0.48	0.6	1.25		0.639	0.391	0.611894		0.603	0.597	0.99005
		0.433	0.49	1.13164		0.424	0.272	0.641509		0.331	0.348	1.05136		0.346	0.461	1.33237		0.261	0.264	1.01149
		0.496	0.719	1.4496		0.663	0.679	1.02413		0.298	0.27	0.90604		0.369	0.197	0.533875		0.267	0.167	0.625468
		0.464	0.772	1.66379		0.465	0.538	1.15699		0.454	0.68	1.4978		0.367	0.12	0.326975		0.657	0.609	0.926941
		0.556	0.633	1.13849		0.369	0.448	1.21409		0.487	0.509	1.04517		0.424	0.369	0.870283		0.316	0.179	0.566456
		0.461	0.616	1.33623		0.531	0.477	0.898305		0.202	0.353	1.74752		0.407	0.227	0.55774		0.301	0.161	0.534884
		0.437	0.4	0.915332						0.631	0.546	0.865293		0.35	0.63	1.8		0.431	0.518	1.20186
		0.53	0.367	0.692453						0.383	0.209	0.545692		0.297	0.232	0.781145		0.407	0.309	0.759214
		0.441	0.652	1.47846						0.215	0.369	1.71628		0.494	0.364	0.736842		0.18	0.139	0.772222
		0.336	0.363	1.08036						0.329	0.37	1.12462		0.218	0.063	0.288991		0.4	0.282	0.705
		0.212	0.338	1.59434						0.197	0.123	0.624365		0.295	0.213	0.722034		0.663	0.639	0.963801
		0.361	0.42	1.16343						0.396	0.295	0.744949		0.207	0.024	0.115942		0.283	0.237	0.837456
		0.804	0.783	0.973881						0.752	0.785	1.04388		0.311	0.141	0.453376		0.422	0.33	0.781991
		0.578	0.669	1.15744										0.373	0.186	0.49866		0.323	0.353	1.09288
		0.485	0.671	1.38351										0.231	0.114	0.493506		0.321	0.304	0.94704
		0.425	0.304	0.715294										0.217	0.157	0.723502		0.428	0.369	0.86215
		0.469	0.964	2.05544										0.407	0.306	0.751843		0.342	0.329	0.961988
		0.17	0.465	2.73529										0.305	0.173	0.567213		0.573	0.554	0.966841
		0.515	0.695	1.34951										0.485	0.267	0.550515		0.759	0.743	0.97892
		0.564	0.655	1.16135										0.43	0.16	0.372093		0.227	0.392	1.72687
		0.68	0.758	1.11471										0.334	0.283	0.847305		0.333	0.175	0.525526
		0.589	0.537	0.911715										0.509	0.399	0.78389		0.286	0.221	0.772727
		0.499	0.416	0.833667										0.335	0.193	0.576119		0.525	0.375	0.714286
		0.558	0.714	1.27957										0.584	0.229	0.392123		0.504	0.447	0.886905
		0.593	0.762	1.28499										0.404	0.173	0.428218		0.731	0.72	0.984952
		0.533	0.261	0.489681										0.325	0.192	0.590769		0.605	0.549	0.907438
		0.49	0.487	0.993878										0.747	0.623	0.834003		0.198	0.209	1.05556
														0.359	0.448	1.24791		0.45	0.629	1.39778
														0.264	0.269	1.01894		0.368	0.565	1.53533
														0.213	0.144	0.676056		0.579	0.608	1.05009
																		0.527	0.637	1.20873
																		0.388	0.236	0.608247
																		0.379	0.287	0.757256
																		0.131	0.269	2.05344
																		0.595	0.627	1.05378
																		0.601	0.551	0.916805
																		0.178	0.615	3.45506
																		0.16	0.314	1.9625
																		0.177	0.322	1.81921
																		0.528	0.519	0.982955
																		0.495	0.52	1.05051

## Sheet: Repeat 3
		Control					shRNF20				S172A					S553A					WT
	CldU	IdU	RATIO			CldU	IdU	RATIO			CldU	IdU	RATIO			CldU	IdU	RATIO			CldU	IdU	RATIO
	1.027	0.727	0.707887			0.4	0.196	0.49			0.174	0.141	0.810345			0.289	0.213	0.737024			0.595	0.641	1.07731	1.07731
	0.314	0.141	0.449045			0.395	0.34	0.860759			0.64	0.213	0.332813			0.173	0.141	0.815029			0.639	0.613	0.959311	0.959311
	0.668	0.322	0.482036			0.787	0.276	0.350699			0.773	0.287	0.371281			0.471	0.17	0.360934			0.314	0.202	0.643312	0.643312
	0.454	0.167	0.367841			0.678	0.29	0.427729			0.283	0.14	0.4947			1.066	0.349	0.327392			0.545	0.44	0.807339	0.807339
	0.694	0.46	0.662824			0.443	0.151	0.340858			0.434	0.275	0.633641			0.246	0.167	0.678862			0.268	0.531	1.98134	1.98134
	0.5	0.667	1.334			0.362	0.073	0.201657			0.809	0.428	0.529048			0.608	0.277	0.455592			0.298	0.543	1.82215	1.82215
	0.463	0.622	1.34341			0.53	0.258	0.486792			0.742	0.276	0.371968			0.707	0.247	0.349364			0.674	0.542	0.804154	0.804154
	0.355	0.311	0.876056			0.541	0.306	0.565619			0.567	0.206	0.363316			0.416	0.068	0.163462			0.172	0.187	1.08721	1.08721
	0.317	0.212	0.66877			0.533	0.276	0.517824			0.779	0.147	0.188703			0.791	0.406	0.513274			0.586	0.332	0.566553	0.566553
	0.481	0.311	0.64657			0.36	0.228	0.633333			0.346	0.203	0.586705			0.508	0.504	0.992126			0.273	0.303	1.10989	1.10989
	0.672	0.581	0.864583			0.394	0.433	1.09898			0.636	0.277	0.435535			0.651	0.247	0.379416			0.268	0.365	1.36194	1.36194
	0.514	0.359	0.698444			0.49	0.358	0.730612			0.632	0.24	0.379747			0.558	0.189	0.33871			0.445	0.362	0.813483	0.813483
	0.892	0.424	0.475336			0.489	0.204	0.417178			0.448	0.298	0.665179			0.298	0.223	0.748322			0.772	0.898	1.16321	1.16321
	0.553	0.375	0.678119			0.302	0.172	0.569536			0.64	0.208	0.325			0.547	0.335	0.612431			0.428	0.718	1.67757	1.67757
	0.569	0.228	0.400703			0.49	0.142	0.289796			0.268	0.175	0.652985			0.738	0.453	0.613821			0.658	0.699	1.06231	1.06231
	0.587	0.356	0.606474			0.719	0.46	0.639777			0.346	0.211	0.609827			0.614	0.245	0.399023			0.579	0.872	1.50604	1.50605
	0.64	0.362	0.565625			0.486	0.487	1.00206			0.626	0.251	0.400958			0.548	0.177	0.322993			0.347	0.254	0.731988	0.731988
	0.721	0.504	0.699029			0.889	0.276	0.310461			0.59	0.18	0.305085			0.292	0.212	0.726027			0.541	0.211	0.390018	0.390018
	0.5	0.393	0.786			0.57	0.447	0.784211			0.48	0.156	0.325			0.225	0.045	0.2			0.106	0.157	1.48113	1.48113
	0.546	0.265	0.485348			0.505	0.193	0.382178			0.537	0.436	0.811918			0.367	0.212	0.577657			0.385	0.658	1.70909	1.70909
	0.411	0.541	1.3163			0.742	0.194	0.261456			0.909	0.387	0.425743			0.547	0.204	0.372943			0.472	0.736	1.55932	1.55932
	0.316	0.243	0.768987			0.525	0.256	0.487619			0.629	0.187	0.297297			0.29	0.123	0.424138			0.346	0.309	0.893064	0.893064
	0.544	0.462	0.849265			0.918	0.477	0.519608			0.483	0.157	0.325052			0.45	0.216	0.48			0.156	0.312	2	2
	0.639	0.458	0.716745			0.725	0.3	0.413793			0.379	0.061	0.16095			0.541	0.22	0.406654			0.333	0.587	1.76276	1.76276
	0.312	0.15	0.480769			0.521	0.129	0.247601			0.414	0.2	0.483092			0.671	0.408	0.608048			0.647	0.397	0.613601	0.613601
	0.626	0.58	0.926518			0.668	0.303	0.453593			0.853	0.502	0.588511			0.436	0.141	0.323394			0.497	0.434	0.873239	0.873239
	0.353	0.174	0.492918			0.527	0.263	0.499051			0.756	0.34	0.449735			0.443	0.236	0.532731			0.394	0.427	1.08376	1.08376
	0.385	0.251	0.651948			0.532	0.293	0.550752			0.446	0.221	0.495516			0.616	0.438	0.711039			0.668	0.85	1.27246	1.27245
	0.227	0.366	1.61233			0.569	0.388	0.681898			0.675	0.294	0.435556			0.4	0.164	0.41			0.512	0.51	0.996094	0.996094
	0.574	0.437	0.761324			0.714	0.372	0.521008			0.451	0.197	0.436807			0.481	0.255	0.530146			0.614	0.585	0.952769	0.952769
	0.416	0.297	0.713942			0.682	0.362	0.530792			0.683	0.385	0.56369			0.398	0.128	0.321608			0.207	0.22	1.0628	1.0628
	0.684	0.618	0.903509			0.356	0.106	0.297753			0.247	0.114	0.461538			0.183	0.379	2.07104			0.401	0.153	0.381546	0.381546
	0.409	0.603	1.47433			0.422	0.129	0.305687			0.68	0.137	0.201471			0.767	0.332	0.432855			0.349	0.253	0.724928	0.724928
	0.532	0.393	0.738722			0.489	0.071	0.145194			0.77	0.221	0.287013			0.743	0.246	0.33109			0.364	0.546	1.5	1.5
	0.538	0.462	0.858736			0.549	0.277	0.504554			0.846	0.397	0.469267			0.365	0.431	1.18082			0.645	0.605	0.937984	0.937984
	0.284	0.308	1.08451			0.451	0.253	0.560976			0.473	0.22	0.465116			0.437	0.191	0.437071			0.401	0.529	1.3192	1.3192
	0.622	0.389	0.625402			0.853	0.915	1.07268			0.563	0.346	0.614565			0.855	0.748	0.874854			0.485	0.862	1.77732	1.77732
	0.704	0.391	0.555398			0.299	0.119	0.397993			0.432	0.416	0.962963			0.457	0.251	0.549234			0.194	0.184	0.948454	0.948454
	0.5	0.447	0.894			0.3	0.287	0.956667			0.841	0.519	0.617122			0.216	0.508	2.35185			0.545	0.537	0.985321	0.985321
	0.631	0.694	1.09984			0.361	0.22	0.609418			0.756	0.44	0.582011			0.802	0.211	0.263092			0.525	0.501	0.954286	0.954286
	0.397	0.57	1.43577			0.254	0.218	0.858268			0.814	0.341	0.418919			0.644	0.406	0.630435			0.649	0.867	1.3359	1.3359
	0.716	0.418	0.583799			1.044	0.482	0.461686			0.447	0.469	1.04922			0.48	0.128	0.266667			0.22	0.207	0.940909	0.940909
	0.541	0.465	0.859519			0.951	0.351	0.369085			0.655	0.712	1.08702			0.712	0.416	0.58427			0.401	0.161	0.401496	0.401496
	0.422	0.418	0.990521			1.68	0.618	0.367857			0.595	0.241	0.405042			0.479	0.177	0.36952			0.392	0.55	1.40306	1.40306
	0.602	0.494	0.820598			0.447	0.127	0.284116			0.66	0.274	0.415152			0.405	0.271	0.669136			0.626	0.608	0.971246	0.971246
	0.486	0.464	0.954733			0.471	0.485	1.02972			0.668	0.204	0.305389			0.586	0.352	0.600683			0.299	0.439	1.46823	1.46823
	0.53	0.615	1.16038			0.279	0.217	0.777778			0.584	0.457	0.782534			0.658	0.453	0.68845			0.352	0.572	1.625	1.625
	0.522	0.475	0.909962			0.521	0.506	0.971209			0.281	0.144	0.512456			0.695	0.451	0.648921			0.178	0.204	1.14607	1.14607
	0.882	0.632	0.716553			0.611	0.253	0.414075			0.835	0.454	0.543713			0.873	0.345	0.395189			0.488	0.87	1.78279	1.78279
	0.722	0.435	0.602493			0.459	0.226	0.492375			0.837	0.233	0.278375			0.618	0.289	0.467638			0.494	0.52	1.05263	1.05263
	0.519	0.227	0.43738			0.544	0.493	0.90625			0.459	0.224	0.488017			0.849	0.311	0.366313			0.567	0.588	1.03704	1.03704
	0.739	0.626	0.847091			0.926	0.42	0.453564			0.641	0.141	0.219969			0.449	0.265	0.5902			0.57	0.797	1.39825	1.39825
	0.439	0.581	1.32346			0.264	0.188	0.712121			1.147	0.56	0.48823			0.306	0.116	0.379085
	0.525	0.548	1.04381			0.537	0.197	0.366853			0.528	0.311	0.589015			0.795	0.19	0.238994
	0.757	0.456	0.602378			0.317	0.163	0.514196			0.388	0.222	0.572165			0.572	0.277	0.484266
	0.846	0.632	0.747045			0.594	0.494	0.83165			0.428	0.159	0.371495			0.934	0.511	0.547109
	0.431	0.192	0.445476			0.733	0.5	0.682128			0.705	0.327	0.46383			0.769	0.358	0.46554
	0.257	0.628	2.44358			0.325	0.151	0.464615			0.299	0.217	0.725753			0.345	0.099	0.286957
	0.529	0.357	0.674858			0.502	0.357	0.711155			0.641	0.581	0.906396			0.445	0.328	0.737079
	0.534	0.355	0.664794			0.715	0.45	0.629371			0.477	0.231	0.484277			0.499	0.342	0.685371
	0.267	0.28	1.04869			1.146	0.269	0.234729			0.78	0.29	0.371795			0.45	0.11	0.244444
	0.256	0.223	0.871094			0.395	0.327	0.827848			1.083	0.696	0.642659			0.283	0.158	0.558304
	1.317	0.697	0.529233			0.318	0.119	0.374214			0.86	0.46	0.534884			0.18	0.207	1.15
	0.691	0.434	0.628075			0.344	0.149	0.43314			0.499	0.167	0.334669			0.444	0.189	0.425676
	0.354	0.349	0.985876			0.29	0.066	0.227586			0.553	0.179	0.323689			0.281	0.107	0.380783
	0.624	0.454	0.727564			0.503	0.331	0.658052			0.757	0.382	0.504624			0.251	0.226	0.900398
	0.383	0.428	1.11749								0.27	0.171	0.633333
	0.717	0.669	0.933054								0.801	0.2	0.249688
	0.66	0.573	0.868182								0.573	0.18	0.314136
	0.571	0.425	0.744308								0.365	0.184	0.50411
	0.459	0.474	1.03268								0.744	0.294	0.395161
											0.867	0.362	0.417532
											0.57	0.193	0.338596
											0.401	0.25	0.623441
											0.936	0.462	0.49359
											0.441	0.088	0.199546

## Sheet: Statistical analysis
	1	Table Analyzed	Data 1
		Column B	shRNF20 + EV
		vs.	vs.
		Column A	shContol
		Mann Whitney test
		P value	<0.0001
		Exact or approximate P value?	Approximate
		P value summary	****
		Significantly different (P < 0.05)?	Yes
		One- or two-tailed P value?	Two-tailed
		Sum of ranks in column A,B	109155 , 68752
		Mann-Whitney U	28282
		Difference between medians
		Median of column A	1.000, n=312
		Median of column B	0.7764, n=284
		Difference: Actual	-0.2236
		Difference: Hodges-Lehmann	-0.2355
	2	Table Analyzed	Data 1
		Column C	shRNF20 + WT
		vs.	vs.
		Column B	shRNF20 + EV
		Mann Whitney test
		P value	<0.0001
		Exact or approximate P value?	Approximate
		P value summary	****
		Significantly different (P < 0.05)?	Yes
		One- or two-tailed P value?	Two-tailed
		Sum of ranks in column B,C	65720 , 92483
		Mann-Whitney U	25250
		Difference between medians
		Median of column B	0.7764, n=284
		Median of column C	0.9953, n=278
		Difference: Actual	0.219
		Difference: Hodges-Lehmann	0.2382
	3	Table Analyzed	Data 1
		Column D	shRNF20 + S172A
		vs.	vs.
		Column B	shRNF20 + EV
		Mann Whitney test
		P value	0.7998
		Exact or approximate P value?	Approximate
		P value summary	ns
		Significantly different (P < 0.05)?	No
		One- or two-tailed P value?	Two-tailed
		Sum of ranks in column B,D	81709 , 85623
		Mann-Whitney U	41239
		Difference between medians
		Median of column B	0.7764, n=284
		Median of column D	0.7803, n=294
		Difference: Actual	0.003937
		Difference: Hodges-Lehmann	0.007265
	4	Table Analyzed	Data 1
		Column E	shRNF20 + S553A
		vs.	vs.
		Column B	shRNF20 + EV
		Mann Whitney test
		P value	0.8109
		Exact or approximate P value?	Approximate
		P value summary	ns
		Significantly different (P < 0.05)?	No
		One- or two-tailed P value?	Two-tailed
		Sum of ranks in column B,E	79767 , 79564
		Mann-Whitney U	39297
		Difference between medians
		Median of column B	0.7764, n=284
		Median of column E	0.7467, n=280
		Difference: Actual	-0.02966
		Difference: Hodges-Lehmann	0.008496
