# Supplementary material for: RNF20-mediated H2B monoubiquitination protects stalled forks from degradation and promotes fork restart
Source: EMBO Rep. 2025 Jun 10;26(15):3773–803. doi: 10.1038/s44319-025-00497-3 (PMC12331980; doi:10.1038/s44319-025-00497-3)
Supplement: Supplementary file 9 — Source data Fig. 6 [file 44319_2025_497_MOESM9_ESM.zip › 6F/RNF20 phosphorylation mutant fork restart DNA fiber calculation.xlsx]

## Sheet: Sheet1
	Control					shRNF4				553						172						WT
Image no	Restarted	Stalled	Total		Image no	Restarted	Stalled	Total		Image no	Restarted	Stalled	Total		Image no	Restarted	Stalled	Total			Image no	Restarted	Stalled	Total
2	23	8	31		32	7	5	12		50	22	8	30		64	11	4	15			80	11	3	14
1	22	10	32		35	10	5	15		49	12	10	22					0			79	16	6	22
3	14	7	21		34	8	5	13		48	17	17	34					0			82	13	6	19
4	27	7	34		38	9	10	19		52	21	15	36		68	23	13	36			81	14	3	17
8	35	5	40		37	17	4	21		51	21	10	31		76	12	19	31			84	16	6	22
	121	37	158		40	6	9	15			93	60	153		70	17	9	26
	76.5823	23.4177			39	5	8	13			60.7843	39.2157			73	12	7	19			86	9	5	14
						62	46	108							72	25	14	39				79	29	108
						57.4074	42.5926									100	66	166				73.1481	26.8519
																60.241	39.759

## Sheet: Sheet2
		Control					shRNF4				553						172					WT
	Image no	Restarted	Stalled	Total		Image no	Restarted	Stalled	Total		Image no	Restarted	Stalled	Total		Image no	Restarted	Stalled	Total		Image no	Restarted	Stalled	Total
	10	46	14	60		41	11	11	22		55	13	10	23							87	16	3	19
	9	54	11	65		46	11	6	17		54	21	11	32		75	14	15	29		90	11	3	14
		100	25	125		43	18	3	21		53	20	14	34		74	17	12	29
		80	20			42	14	9	23		56	3	2	5		77	10	7	17		91	10	5	15
							54	29	83		57	7	10	17		65	11	4	15		87	12	4	16
							65.0602	34.9398				64	47	111			52	38	90			49	15	64
												57.6577	42.3423				57.7778	42.2222				76.5625	23.4375

## Sheet: Sheet3
			MOCK				shRNF20					S172A					S553A					WT
	IMAGE no	Stalled	Restarted	Total fibers		IMAGE no	Stalled	Restarted	Total fibers		IMAGE no	Stalled	Restarted	Total fibers		IMAGE no	Stalled	Restarted	Total fibers		IMAGE no	Stalled	Restarted	Total fibers
	6	5	27			25	8	5			79	10	11			48	7	8			6	5	18
	7	5	40			27	9	11			66	6	9			46	10	9			7	7	20
	8	5	31			29	11	9			67	3	9			45	7	15			9	7	28
	9	8	27			30	7	13			70	5	14			43	5	9			10	8	19
		23	125	148		32	8	14			74	9	15			57	10	12				27	85	112
						38	9	9			75	7	7				39	53	92
		15.5405	84.4595				52	61	113			40	65	105			42.3913	57.6087				24.1071	75.8929
							46.0177	53.9823				38.0952	61.9048

## Sheet: Statistical test
	Ordinary two-way ANOVA with Tuey's multiple comparison test was used to calculate the statistical difference between different groups in the dataset. The important significance values are highlighted in the multiple comparisons section.
	Table Analyzed	Data 2
	Two-way ANOVA	Ordinary
	Alpha	0.05
	Source of Variation	% of total variation	P value	P value summary	Significant?
	Interaction	21.75	<0.0001	****	Yes
	Row Factor	2.934e-14	>0.9999	ns	No
	Column Factor	75.87	<0.0001	****	Yes
	ANOVA table	SS	DF	MS	F (DFn, DFd)	P value
	Interaction	2471	4	617.6	F (4, 20) = 45.64	P<0.0001
	Row Factor	3.333e-12	4	8.333e-13	F (4, 20) = 6.158e-014	P>0.9999
	Column Factor	8619	1	8619	F (1, 20) = 636.9	P<0.0001
	Residual	270.6	20	13.53
	Difference between column means
	Mean of Stalled	33.05
	Mean of Restarted	66.95
	Difference between means	-33.9
	SE of difference	1.343
	95% CI of difference	-36.70 to -31.10
	Data summary
	Number of columns (Column Factor)	2
	Number of rows (Row Factor)	5
	Number of values	30
	Compare cell means regardless of rows and columns
	Number of families	1
	Number of comparisons per family	45
	Alpha	0.05
	Tukey's multiple comparisons test	Mean Diff.	95.00% CI of diff.	Below threshold?	Summary	Adjusted P Value
	shControl:Stalled vs. shControl:Restarted	-60.69	-71.33 to -50.06	Yes	****	<0.0001
	shControl:Stalled vs. shRNF20 + EV:Stalled	-21.53	-32.17 to -10.89	Yes	****	<0.0001
	shControl:Stalled vs. shRNF20 + EV:Restarted	-39.16	-49.80 to -28.53	Yes	****	<0.0001
	shControl:Stalled vs. shRNF20 + WT:Stalled	-5.066	-15.70 to 5.570	No	ns	0.7903
	shControl:Stalled vs. shRNF20 + WT:Restarted	-55.63	-66.26 to -44.99	Yes	****	<0.0001
	shControl:Stalled vs. shRNF20 + S172A:Stalled	-18.72	-29.36 to -8.089	Yes	***	0.0002
	shControl:Stalled vs. shRNF20 + S172A:Restarted	-41.97	-52.61 to -31.33	Yes	****	<0.0001
	shControl:Stalled vs. shRNF20 + S553A:Stalled	-21.66	-32.30 to -11.03	Yes	****	<0.0001
	shControl:Stalled vs. shRNF20 + S553A:Restarted	-39.03	-49.67 to -28.39	Yes	****	<0.0001
	shControl:Restarted vs. shRNF20 + EV:Stalled	39.16	28.53 to 49.80	Yes	****	<0.0001
	shControl:Restarted vs. shRNF20 + EV:Restarted	21.53	10.89 to 32.17	Yes	****	<0.0001
	shControl:Restarted vs. shRNF20 + WT:Stalled	55.63	44.99 to 66.26	Yes	****	<0.0001
	shControl:Restarted vs. shRNF20 + WT:Restarted	5.066	-5.570 to 15.70	No	ns	0.7903
	shControl:Restarted vs. shRNF20 + S172A:Stalled	41.97	31.33 to 52.61	Yes	****	<0.0001
	shControl:Restarted vs. shRNF20 + S172A:Restarted	18.72	8.089 to 29.36	Yes	***	0.0002
	shControl:Restarted vs. shRNF20 + S553A:Stalled	39.03	28.39 to 49.67	Yes	****	<0.0001
	shControl:Restarted vs. shRNF20 + S553A:Restarted	21.66	11.03 to 32.30	Yes	****	<0.0001
	shRNF20 + EV:Stalled vs. shRNF20 + EV:Restarted	-17.63	-28.27 to -6.997	Yes	***	0.0003
	shRNF20 + EV:Stalled vs. shRNF20 + WT:Stalled	16.46	5.828 to 27.10	Yes	***	0.0008
	shRNF20 + EV:Stalled vs. shRNF20 + WT:Restarted	-34.1	-44.73 to -23.46	Yes	****	<0.0001
	shRNF20 + EV:Stalled vs. shRNF20 + S172A:Stalled	2.806	-7.830 to 13.44	No	ns	0.993
	shRNF20 + EV:Stalled vs. shRNF20 + S172A:Restarted	-20.44	-31.08 to -9.803	Yes	****	<0.0001
	shRNF20 + EV:Stalled vs. shRNF20 + S553A:Stalled	-0.1331	-10.77 to 10.50	No	ns	>0.9999
	shRNF20 + EV:Stalled vs. shRNF20 + S553A:Restarted	-17.5	-28.14 to -6.864	Yes	***	0.0004
	shRNF20 + EV:Restarted vs. shRNF20 + WT:Stalled	34.1	23.46 to 44.73	Yes	****	<0.0001
	shRNF20 + EV:Restarted vs. shRNF20 + WT:Restarted	-16.46	-27.10 to -5.828	Yes	***	0.0008
	shRNF20 + EV:Restarted vs. shRNF20 + S172A:Stalled	20.44	9.803 to 31.08	Yes	****	<0.0001
	shRNF20 + EV:Restarted vs. shRNF20 + S172A:Restarted	-2.806	-13.44 to 7.830	No	ns	0.993
	shRNF20 + EV:Restarted vs. shRNF20 + S553A:Stalled	17.5	6.864 to 28.14	Yes	***	0.0004
	shRNF20 + EV:Restarted vs. shRNF20 + S553A:Restarted	0.1331	-10.50 to 10.77	No	ns	>0.9999
	shRNF20 + WT:Stalled vs. shRNF20 + WT:Restarted	-50.56	-61.20 to -39.93	Yes	****	<0.0001
	shRNF20 + WT:Stalled vs. shRNF20 + S172A:Stalled	-13.66	-24.29 to -3.022	Yes	**	0.0059
	shRNF20 + WT:Stalled vs. shRNF20 + S172A:Restarted	-36.9	-47.54 to -26.27	Yes	****	<0.0001
	shRNF20 + WT:Stalled vs. shRNF20 + S553A:Stalled	-16.6	-27.23 to -5.961	Yes	***	0.0007
	shRNF20 + WT:Stalled vs. shRNF20 + S553A:Restarted	-33.96	-44.60 to -23.33	Yes	****	<0.0001
	shRNF20 + WT:Restarted vs. shRNF20 + S172A:Stalled	36.9	26.27 to 47.54	Yes	****	<0.0001
	shRNF20 + WT:Restarted vs. shRNF20 + S172A:Restarted	13.66	3.022 to 24.29	Yes	**	0.0059
	shRNF20 + WT:Restarted vs. shRNF20 + S553A:Stalled	33.96	23.33 to 44.60	Yes	****	<0.0001
	shRNF20 + WT:Restarted vs. shRNF20 + S553A:Restarted	16.6	5.961 to 27.23	Yes	***	0.0007
	shRNF20 + S172A:Stalled vs. shRNF20 + S172A:Restarted	-23.25	-33.88 to -12.61	Yes	****	<0.0001
	shRNF20 + S172A:Stalled vs. shRNF20 + S553A:Stalled	-2.939	-13.58 to 7.697	No	ns	0.9904
	shRNF20 + S172A:Stalled vs. shRNF20 + S553A:Restarted	-20.31	-30.94 to -9.670	Yes	****	<0.0001
	shRNF20 + S172A:Restarted vs. shRNF20 + S553A:Stalled	20.31	9.670 to 30.94	Yes	****	<0.0001
	shRNF20 + S172A:Restarted vs. shRNF20 + S553A:Restarted	2.939	-7.697 to 13.58	No	ns	0.9904
	shRNF20 + S553A:Stalled vs. shRNF20 + S553A:Restarted	-17.37	-28.00 to -6.731	Yes	***	0.0004
	Test details	Mean 1	Mean 2	Mean Diff.	SE of diff.	N1	N2	q	DF
	shControl:Stalled vs. shControl:Restarted	19.65	80.35	-60.69	3.004	3	3	28.58	20
	shControl:Stalled vs. shRNF20 + EV:Stalled	19.65	41.18	-21.53	3.004	3	3	10.14	20
	shControl:Stalled vs. shRNF20 + EV:Restarted	19.65	58.82	-39.16	3.004	3	3	18.44	20
	shControl:Stalled vs. shRNF20 + WT:Stalled	19.65	24.72	-5.066	3.004	3	3	2.385	20
	shControl:Stalled vs. shRNF20 + WT:Restarted	19.65	75.28	-55.63	3.004	3	3	26.19	20
	shControl:Stalled vs. shRNF20 + S172A:Stalled	19.65	38.38	-18.72	3.004	3	3	8.816	20
	shControl:Stalled vs. shRNF20 + S172A:Restarted	19.65	61.62	-41.97	3.004	3	3	19.76	20
	shControl:Stalled vs. shRNF20 + S553A:Stalled	19.65	41.32	-21.66	3.004	3	3	10.2	20
	shControl:Stalled vs. shRNF20 + S553A:Restarted	19.65	58.68	-39.03	3.004	3	3	18.38	20
	shControl:Restarted vs. shRNF20 + EV:Stalled	80.35	41.18	39.16	3.004	3	3	18.44	20
	shControl:Restarted vs. shRNF20 + EV:Restarted	80.35	58.82	21.53	3.004	3	3	10.14	20
	shControl:Restarted vs. shRNF20 + WT:Stalled	80.35	24.72	55.63	3.004	3	3	26.19	20
	shControl:Restarted vs. shRNF20 + WT:Restarted	80.35	75.28	5.066	3.004	3	3	2.385	20
	shControl:Restarted vs. shRNF20 + S172A:Stalled	80.35	38.38	41.97	3.004	3	3	19.76	20
	shControl:Restarted vs. shRNF20 + S172A:Restarted	80.35	61.62	18.72	3.004	3	3	8.816	20
	shControl:Restarted vs. shRNF20 + S553A:Stalled	80.35	41.32	39.03	3.004	3	3	18.38	20
	shControl:Restarted vs. shRNF20 + S553A:Restarted	80.35	58.68	21.66	3.004	3	3	10.2	20
	shRNF20 + EV:Stalled vs. shRNF20 + EV:Restarted	41.18	58.82	-17.63	3.004	3	3	8.302	20
	shRNF20 + EV:Stalled vs. shRNF20 + WT:Stalled	41.18	24.72	16.46	3.004	3	3	7.752	20
	shRNF20 + EV:Stalled vs. shRNF20 + WT:Restarted	41.18	75.28	-34.1	3.004	3	3	16.05	20
	shRNF20 + EV:Stalled vs. shRNF20 + S172A:Stalled	41.18	38.38	2.806	3.004	3	3	1.321	20
	shRNF20 + EV:Stalled vs. shRNF20 + S172A:Restarted	41.18	61.62	-20.44	3.004	3	3	9.624	20
	shRNF20 + EV:Stalled vs. shRNF20 + S553A:Stalled	41.18	41.32	-0.1331	3.004	3	3	0.06267	20
	shRNF20 + EV:Stalled vs. shRNF20 + S553A:Restarted	41.18	58.68	-17.5	3.004	3	3	8.24	20
	shRNF20 + EV:Restarted vs. shRNF20 + WT:Stalled	58.82	24.72	34.1	3.004	3	3	16.05	20
	shRNF20 + EV:Restarted vs. shRNF20 + WT:Restarted	58.82	75.28	-16.46	3.004	3	3	7.752	20
	shRNF20 + EV:Restarted vs. shRNF20 + S172A:Stalled	58.82	38.38	20.44	3.004	3	3	9.624	20
	shRNF20 + EV:Restarted vs. shRNF20 + S172A:Restarted	58.82	61.62	-2.806	3.004	3	3	1.321	20
	shRNF20 + EV:Restarted vs. shRNF20 + S553A:Stalled	58.82	41.32	17.5	3.004	3	3	8.24	20
	shRNF20 + EV:Restarted vs. shRNF20 + S553A:Restarted	58.82	58.68	0.1331	3.004	3	3	0.06267	20
	shRNF20 + WT:Stalled vs. shRNF20 + WT:Restarted	24.72	75.28	-50.56	3.004	3	3	23.81	20
	shRNF20 + WT:Stalled vs. shRNF20 + S172A:Stalled	24.72	38.38	-13.66	3.004	3	3	6.431	20
	shRNF20 + WT:Stalled vs. shRNF20 + S172A:Restarted	24.72	61.62	-36.9	3.004	3	3	17.38	20
	shRNF20 + WT:Stalled vs. shRNF20 + S553A:Stalled	24.72	41.32	-16.6	3.004	3	3	7.815	20
	shRNF20 + WT:Stalled vs. shRNF20 + S553A:Restarted	24.72	58.68	-33.96	3.004	3	3	15.99	20
	shRNF20 + WT:Restarted vs. shRNF20 + S172A:Stalled	75.28	38.38	36.9	3.004	3	3	17.38	20
	shRNF20 + WT:Restarted vs. shRNF20 + S172A:Restarted	75.28	61.62	13.66	3.004	3	3	6.431	20
	shRNF20 + WT:Restarted vs. shRNF20 + S553A:Stalled	75.28	41.32	33.96	3.004	3	3	15.99	20
	shRNF20 + WT:Restarted vs. shRNF20 + S553A:Restarted	75.28	58.68	16.6	3.004	3	3	7.815	20
	shRNF20 + S172A:Stalled vs. shRNF20 + S172A:Restarted	38.38	61.62	-23.25	3.004	3	3	10.94	20
	shRNF20 + S172A:Stalled vs. shRNF20 + S553A:Stalled	38.38	41.32	-2.939	3.004	3	3	1.384	20
	shRNF20 + S172A:Stalled vs. shRNF20 + S553A:Restarted	38.38	58.68	-20.31	3.004	3	3	9.561	20
	shRNF20 + S172A:Restarted vs. shRNF20 + S553A:Stalled	61.62	41.32	20.31	3.004	3	3	9.561	20
	shRNF20 + S172A:Restarted vs. shRNF20 + S553A:Restarted	61.62	58.68	2.939	3.004	3	3	1.384	20
	shRNF20 + S553A:Stalled vs. shRNF20 + S553A:Restarted	41.32	58.68	-17.37	3.004	3	3	8.177	20
