# Supplementary material for: RNF20-mediated H2B monoubiquitination protects stalled forks from degradation and promotes fork restart
Source: EMBO Rep. 2025 Jun 10;26(15):3773–803. doi: 10.1038/s44319-025-00497-3 (PMC12331980; doi:10.1038/s44319-025-00497-3)
Supplement: Supplementary file 9 — Source data Fig. 6 [file 44319_2025_497_MOESM9_ESM.zip › 6G and 6H/H2BK120ub SIRF calculation.xlsx]

## Sheet: Sheet1
			Control 2					WT2						shRNF2
			Int Den	RawIntDen	Foci/cell				Int Den	RawIntDen	Foci/cell				Int Den	RawIntDen	Foci/cell			172A2	Int Den	RawIntDen	Foci/cell			553A 2	Int Den	RawIntDen	Foci/cell
		1	68.85	6885	27			1	112.2	11220	44			1	7.65	765	3			1	2.55	255	1			1	12.75	1275	5
		2	58.65	5865	23			2	35.7	3570	14			2	2.55	255	1			2	33.15	3315	13			2	89.25	8925	35
		3	40.8	4080	16			3	20.4	2040	8			3	2.55	255	1			3	2.55	255	1			3	58.65	5865	23
		4	17.85	1785	7			4	73.95	7395	29			4	7.65	765	3			4	15.3	1530	6			4	22.95	2295	9
		5	5.1	510	2			5	38.25	3825	15			5	2.55	255	1			5	10.2	1020	4			5	38.25	3825	15
		6	5.1	510	2			6	7.65	765	3			6	5.1	510	2			6	25.5	2550	10			6	17.85	1785	7
		7	5.1	510	2			7	0	0	0			7	28.05	2805	11			7	10.2	1020	4			7	91.8	9180	36
		8	5.1	510	2			8	51	5100	20			8	35.7	3570	14			8	40.8	4080	16			8	7.65	765	3
		9	35.7	3570	14			9	5.1	510	2			9	5.1	510	2			9	10.2	1020	4			9	12.75	1275	5
		10	7.65	765	3			10	89.25	8925	35			10	2.55	255	1			10	28.05	2805	11			10	33.15	3315	13
		11	5.1	510	2			11	28.05	2805	11			11	0	0	0			11	28.05	2805	11			11	2.55	255	1
		12	7.65	765	3			12	43.35	4335	17			12	7.65	765	3			12	0	0	0			12	0	0	0
		13	81.6	8160	32			13	2.55	255	1			13	10.2	1020	4			13	7.65	765	3			13	2.55	255	1
		14	15.3	1530	6			14	2.55	255	1			14	0	0	0			14	2.55	255	1			14	66.3	6630	26
		15	7.65	765	3			15	5.1	510	2			15	2.55	255	1			15	5.1	510	2			15	2.55	255	1
		16	12.75	1275	5			16	7.65	765	3			16	12.75	1275	5			16	0	0	0			16	25.5	2550	10
		17	25.5	2550	10			17	33.15	3315	13			17	43.35	4335	17			17	15.3	1530	6			17	2.55	255	1
		18	2.55	255	1			18	25.5	2550	10			18	7.65	765	3			18	86.7	8670	34			18	2.55	255	1
		19	81.6	8160	32			19	94.35	9435	37			19	10.2	1020	4			19	5.1	510	2			19	43.35	4335	17
		20	7.65	765	3			20	5.1	510	2			20	5.1	510	2			20	2.55	255	1			20	2.55	255	1
		21	94.35	9435	37			21	109.65	10965	43			21	51	5100	20			21	2.55	255	1			21	5.1	510	2
		22	20.4	2040	8			22	15.3	1530	6			22	2.55	255	1			22	5.1	510	2			22	7.65	765	3
		23	109.65	10965	43			23	2.55	255	1			23	2.55	255	1			23	15.3	1530	6			23	2.55	255	1
		24	12.75	1275	5			24	0	0	0			24	28.05	2805	11			24	7.65	765	3			24	2.55	255	1
		25	89.25	8925	35			25	94.35	9435	37			25	12.75	1275	5			25	2.55	255	1			25	22.95	2295	9
		26	94.35	9435	37			26	48.45	4845	19			26	0	0	0			26	10.2	1020	4			26	2.55	255	1
		27	2.55	255	1			27	2.55	255	1			27	10.2	1020	4			27	0	0	0			27	5.1	510	2
		28	2.55	255	1			28	48.45	4845	19			28	10.2	1020	4			28	7.65	765	3			28	2.55	255	1
		29	2.55	255	1			29	38.25	3825	15			29	7.65	765	3			29	2.55	255	1			29	40.8	4080	16
		30	2.55	255	1			30	10.2	1020	4			30	7.65	765	3			30	5.1	510	2			30	2.55	255	1
		31	2.55	255	1			31	35.7	3570	14			31	0	0	0			31	48.45	4845	19			31	33.15	3315	13
		32	5.1	510	2			32	135.15	13515	53			32	0	0	0			32	15.3	1530	6			32	10.2	1020	4
		33	2.55	255	1			33	5.1	510	2			33	33.15	3315	13			33	2.55	255	1			33	0	0	0
		34	7.65	765	3			34	102	10200	40			34	15.3	1530	6			34	2.55	255	1			34	2.55	255	1
		35	122.4	12240				35	17.85	1785	7			35	5.1	510	2			35	58.65	5865	23			35	7.65	765	3
		36	7.65	765	3			36	56.1	5610	22			36	22.95	2295	9			36	2.55	255	1			36	2.55	255	1
		37	5.1	510	2			37	0	0	0			37	0	0	0			37	0	0	0			37	2.55	255	1
		38	30.6	3060	12			38	56.1	5610	22			38	51	5100	20			38	0	0	0			38	28.05	2805	11
		39	48.45	4845	19			39	10.2	1020	4			39	7.65	765	3			39	2.55	255	1			39	12.75	1275	5
		40	20.4	2040	8			40	53.55	5355	21			40	2.55	255	1			40	2.55	255	1			40	5.1	510	2
		41	20.4	2040	8			41	56.1	5610	22			41	28.05	2805	11			41	5.1	510	2			41	2.55	255	1
		42	51	5100	20			42	10.2	1020	4			42	7.65	765	3			42	5.1	510	2			42	5.1	510	2
		43	20.4	2040	8			43	5.1	510	2			43	2.55	255	1			43	7.65	765	3			43	15.3	1530	6
		44	7.65	765	3			44	5.1	510	2			44	2.55	255	1			44	17.85	1785	7			44	2.55	255	1
		45	71.4	7140	28			45	7.65	765	3			45	5.1	510	2			45	7.65	765	3			45	38.25	3825	15
		46	0	0	0			46	84.15	8415	33			46	5.1	510	2			46	20.4	2040	8			46	2.55	255	1
		47	58.65	5865	23			47	0	0	0			47	2.55	255	1			47	2.55	255	1			47	10.2	1020	4
		48	5.1	510	2			48	5.1	510	2			48	0	0	0			48	0	0	0			48	2.55	255	1
		49	7.65	765	3			49	7.65	765	3			49	20.4	2040	8			49	2.55	255	1			49	2.55	255	1
		50	7.65	765	3			50	89.25	8925	35			50	5.1	510	2			50	30.6	3060	12			50	2.55	255	1
		51	25.5	2550	10			51	48.45	4845	19			51	28.05	2805	11			51	17.85	1785	7			51	0	0	0
		52	12.75	1275	5			52	2.55	255	1			52	0	0	0			52	12.75	1275	5			52	7.65	765	3
		53	124.95	12495				53	2.55	255	1			53	2.55	255	1			53	12.75	1275	5			53	2.55	255	1
		54	102	10200				54	12.75	1275	5			54	5.1	510	2			54	0	0	0			54	2.55	255	1
		55	91.8	9180	36			55	61.2	6120	24			55	0	0	0			55	2.55	255	1			55	2.55	255	1
		56	53.55	5355	21			56	17.85	1785	7			56	12.75	1275	5			56	10.2	1020	4			56	5.1	510	2
		57	20.4	2040	8			57	5.1	510	2			57	12.75	1275	5			57	2.55	255	1			57	2.55	255	1
		58	51	5100	20			58	7.65	765	3			58	10.2	1020	4			58	2.55	255	1			58	2.55	255	1
		59	22.95	2295	9			59	35.7	3570	14			59	43.35	4335	17			59	58.65	5865	23			59	2.55	255	1
		60	2.55	255	1			60	40.8	4080	16			60	12.75	1275	5			60	63.75	6375	25			60	40.8	4080	16
		61	96.9	9690	38			61	68.85	6885	27			61	2.55	255	1			61	2.55	255	1			61	2.55	255	1
		62	91.8	9180	36			62	51	5100	20			62	17.85	1785	7			62	38.25	3825	15			62	7.65	765	3
		63	38.25	3825	15									63	10.2	1020	4			63	35.7	3570	14			63	5.1	510	2
		64	63.75	6375	25									64	7.65	765	3			64	10.2	1020	4			64	2.55	255	1
		65	10.2	1020	4									65	7.65	765	3			65	2.55	255	1			65	2.55	255	1
		66	73.95	7395	29									66	12.75	1275	5			66	17.85	1785	7			66	2.55	255	1
		67	12.75	1275	5									67	10.2	1020	4			67	38.25	3825	15
		68	5.1	510	2															68	20.4	2040	8
		69	86.7	8670	34															69	17.85	1785	7
		70	86.7	8670	34															70	5.1	510	2
		71	10.2	1020	4															71	5.1	510	2
		72	76.5	7650	30															72	7.65	765	3
		73	12.75	1275	5															73	40.8	4080	16
		74	12.75	1275	5															74	0	0	0
		75	71.4	7140	28															75	5.1	510	2
		76	86.7	8670	34															76	2.55	255	1
		77	68.85	6885	27															77	0	0	0
		78	2.55	255	1															78	56.1	5610	22
		79	30.6	3060	12															79	35.7	3570	14
		80	53.55	5355	21															80	17.85	1785	7
		81	58.65	5865	23
																								111-125
						all

## Sheet: Sheet2
			Control1				shRNF201						WT						172A 1						553A1
			Int Den	RawIntDen	Foci/cell			Int Den	RawIntDen	Foci/cell				Int Den	RawIntDen	Foci/cell				Int Den	RawIntDen	Foci/cell				Int Den	RawIntDen	Foci/cell
		1	107.1	10710	42		1	56.1	5610	22			1	132.6	13260	52			1	96.9	9690	38			1	12.75	1275	5
		2	84.15	8415	33		2	2.55	255	1			2	102	10200	40			2	81.6	8160	32			2	30.6	3060	12
		3	5.1	510	2		3	7.65	765	3			3	40.8	4080	16			3	38.25	3825	15			3	10.2	1020	4
		4	10.2	1020	4		4	25.5	2550	10			4	96.9	9690	38			4	63.75	6375	25			4	15.3	1530	6
		5	5.1	510	2		5	33.15	3315	13			5	12.75	1275	5			5	25.5	2550	10			5	73.95	7395	29
		6	28.05	2805	11		6	71.4	7140	28			6	12.75	1275	5			6	119.85	11985	47			6	30.6	3060	12
		7	2.55	255	1		7	5.1	510	2			7	81.6	8160	32			7	2.55	255	1			7	79.05	7905	31
		8	7.65	765	3		8	15.3	1530	6			8	10.2	1020	4			8	0	0	0			8	35.7	3570	14
		9	96.9	9690	38		9	5.1	510	2			9	2.55	255	1			9	2.55	255	1			9	2.55	255	1
		10	53.55	5355	21		10	2.55	255	1			10	17.85	1785	7			10	2.55	255	1			10	40.8	4080	16
		11	66.3	6630	26		11	2.55	255	1			11	5.1	510	2			11	71.4	7140	28			11	15.3	1530	6
		12	45.9	4590	18		12	7.65	765	3			12	20.4	2040	8			12	7.65	765	3			12	2.55	255	1
		13	2.55	255	1		13	2.55	255	1			13	2.55	255	1			13	43.35	4335	17			13	7.65	765	3
		14	40.8	4080	16		14	5.1	510	2			14	2.55	255	1			14	2.55	255	1			14	12.75	1275	5
		15	2.55	255	1		15	20.4	2040	8			15	155.55	15555	61			15	2.55	255	1			15	5.1	510	2
		16	5.1	510	2		16	7.65	765	3			16	10.2	1020	4			16	2.55	255	1			16	7.65	765	3
		17	51	5100	20		17	2.55	255	1			17	2.55	255	1			17	5.1	510	2			17	2.55	255	1
		18	51	5100	20		18	5.1	510	2			18	147.9	14790	58			18	53.55	5355	21			18	7.65	765	3
		19	35.7	3570	14		19	5.1	510	2			19	2.55	255	1			19	33.15	3315	13			19	5.1	510	2
		20	48.45	4845	19		20	5.1	510	2			20	2.55	255	1			20	5.1	510	2			20	17.85	1785	7
		21	35.7	3570	14		21	7.65	765	3			21	0	0	0			21	25.5	2550	10			21	5.1	510	2
		22	2.55	255	1		22	5.1	510	2			22	2.55	255	1			22	2.55	255	1			22	2.55	255	1
		23	91.8	9180	36		23	2.55	255	1			23	0	0	0			23	10.2	1020	4			23	22.95	2295	9
		24	122.4	12240	48		24	0	0	0			24	2.55	255	1			24	17.85	1785	7			24	2.55	255	1
		25	12.75	1275	5		25	2.55	255	1			25	173.4	17340	68			25	5.1	510	2			25	5.1	510	2
		26	10.2	1020	4		26	5.1	510	2			26	51	5100	20			26	122.4	12240	48			26	2.55	255	1
		27	71.4	7140	28		27	2.55	255	1			27	17.85	1785	7			27	2.55	255	1			27	2.55	255	1
		28	12.75	1275	5		28	2.55	255	1			28	58.65	5865	23			28	10.2	1020	4			28	17.85	1785	7
		29	35.7	3570	14		29	7.65	765	3			29	66.3	6630	26			29	2.55	255	1			29	2.55	255	1
		30	7.65	765	3		30	2.55	255	1			30	2.55	255	1			30	5.1	510	2			30	122.4	12240	48
		31	10.2	1020	4		31	2.55	255	1			31	63.75	6375	25			31	2.55	255	1			31	2.55	255	1
		32	66.3	6630	26		32	12.75	1275	5			32	2.55	255	1			32	7.65	765	3			32	119.85	11985	47
		33	7.65	765	3		33	10.2	1020	4			33	63.75	6375	25			33	10.2	1020	4			33	2.55	255	1
		34	117.3	11730	46		34	10.2	1020	4			34	43.35	4335	17			34	12.75	1275	5			34	5.1	510	2
		35	17.85	1785	7		35	7.65	765	3			35	12.75	1275	5			35	71.4	7140	28			35	124.95	12495	49
		36	12.75	1275	5		36	17.85	1785	7			36	12.75	1275	5			36	2.55	255	1			36	5.1	510	2
		37	71.4	7140	28		37	28.05	2805	11			37	7.65	765	3			37	5.1	510	2			37	25.5	2550	10
		38	10.2	1020	4		38	5.1	510	2			38	2.55	255	1			38	5.1	510	2			38	2.55	255	1
		39	10.2	1020	4		39	5.1	510	2			39	0	0	0			39	0	0	0			39	0	0	0
		40	7.65	765	3		40	2.55	255	1			40	0	0	0			40	2.55	255	1			40	94.35	9435	37
		41	2.55	255	1		41	5.1	510	2			41	0	0	0			41	7.65	765	3			41	2.55	255	1
		42	22.95	2295	9		42	5.1	510	2			42	61.2	6120	24			42	2.55	255	1			42	2.55	255	1
		43	66.3	6630	26		43	43.35	4335	17			43	73.95	7395	29			43	0	0	0			43	2.55	255	1
		44	20.4	2040	8		44	10.2	1020	4			44	2.55	255	1			44	10.2	1020	4			44	43.35	4335	17
		45	7.65	765	3		45	5.1	510	2			45	2.55	255	1			45	5.1	510	2			45	30.6	3060	12
		46	102	10200	40		46	5.1	510	2			46	5.1	510	2			46	2.55	255	1			46	7.65	765	3
		47	51	5100	20		47	76.5	7650	30			47	38.25	3825	15			47	168.3	16830	66			47	2.55	255	1
		48	2.55	255	1		48	7.65	765	3			48	7.65	765	3									48	22.95	2295	9
		49	7.65	765	3		49	0	0	0			49	109.65	10965	43
		50	48.45	4845	19		50	2.55	255	1
		51	5.1	510	2
																	33-38
																							50-64						69-81
						1to9

## Sheet: Sheet3
		Control3				shRNF20						WT3						172A3						553A3
		Int Den	RawIntDen	Foci/cell			Int Den	RawIntDen	Foci/cell				Int Den	RawIntDen	Foci/cell				Int Den	RawIntDen	Foci/cell			Int Den	RawIntDen	Foci/cell
	1	73.95	7395	29		1	12.75	1275	5			1	132.6	13260	52			1	51	5100	20		1	0	0	0
	2	119.85	11985	47		2	15.3	1530	6			2	7.65	765	3			2	2.55	255	1		2	2.55	255	1
	3	10.2	1020	4		3	15.3	1530	6			3	15.3	1530	6			3	0	0	0		3	0	0	0
	4	33.15	3315	13		4	2.55	255	1			4	79.05	7905	31			4	53.55	5355	21		4	2.55	255	1
	5	7.65	765	3		5	2.55	255	1			5	124.95	12495	49			5	0	0	0		5	38.25	3825	15
	6	35.7	3570	14		6	2.55	255	1			6	89.25	8925	35			6	12.75	1275	5		6	53.55	5355	21
	7	79.05	7905	31		7	30.6	3060	12			7	5.1	510	2			7	10.2	1020	4		7	5.1	510	2
	8	89.25	8925	35		8	0	0	0			8	2.55	255	1			8	10.2	1020	4		8	5.1	510	2
	9	53.55	5355	21		9	2.55	255	1			9	0	0	0			9	2.55	255	1		9	2.55	255	1
	10	35.7	3570	14		10	2.55	255	1			10	0	0	0			10	20.4	2040	8		10	2.55	255	1
	11	84.15	8415	33		11	15.3	1530	6			11	7.65	765	3			11	10.2	1020	4		11	2.55	255	1
	12	5.1	510	2		12	2.55	255	1			12	7.65	765	3			12	5.1	510	2		12	2.55	255	1
	13	107.1	10710	42		13	5.1	510	2			13	5.1	510	2			13	2.55	255	1		13	112.2	11220	44
	14	7.65	765	3		14	10.2	1020	4			14	2.55	255	1			14	2.55	255	1		14	10.2	1020	4
	15	56.1	5610	22		15	2.55	255	1			15	2.55	255	1			15	2.55	255	1		15	5.1	510	2
	16	71.4	7140	28		16	15.3	1530	6			16	0	0	0			16	45.9	4590	18		16	2.55	255	1
	17	2.55	255	1		17	0	0	0			17	2.55	255	1			17	40.8	4080	16		17	7.65	765	3
	18	28.05	2805	11		18	10.2	1020	4			18	71.4	7140	28			18	5.1	510	2		18	2.55	255	1
	19	2.55	255	1		19	10.2	1020	4			19	2.55	255	1			19	2.55	255	1		19	5.1	510	2
	20	15.3	1530	6		20	2.55	255	1			20	2.55	255	1			20	7.65	765	3		20	2.55	255	1
	21	68.85	6885	27		21	10.2	1020	4			21	5.1	510	2			21	2.55	255	1		21	2.55	255	1
	22	86.7	8670	34		22	2.55	255	1			22	53.55	5355	21			22	5.1	510	2		22	2.55	255	1
	23	33.15	3315	13		23	12.75	1275	5			23	168.3	16830	66			23	0	0	0		23	2.55	255	1
	24	12.75	1275	5		24	10.2	1020	4			24	2.55	255	1			24	7.65	765	3		24	2.55	255	1
	25	61.2	6120	24		25	0	0	0			25	10.2	1020	4			25	5.1	510	2		25	5.1	510	2
	26	0	0	0		26	5.1	510	2			26	165.75	16575	65			26	7.65	765	3		26	5.1	510	2
	27	2.55	255	1		27	2.55	255	1			27	40.8	4080	16			27	2.55	255	1		27	25.5	2550	10
	28	43.35	4335	17		28	5.1	510	2			28	25.5	2550	10			28	7.65	765	3		28	0	0	0
	29	43.35	4335	17		29	99.45	9945	39			29	2.55	255	1			29	7.65	765	3		29	7.65	765	3
	30	5.1	510	2		30	12.75	1275	5			30	0	0	0			30	58.65	5865	23		30	5.1	510	2
	31	112.2	11220			31	10.2	1020	4			31	5.1	510	2			31	25.5	2550	10		31	7.65	765	3
	32	53.55	5355	21		32	43.35	4335	17			32	2.55	255	1			32	12.75	1275	5		32	0	0	0
	33	84.15	8415	33		33	12.75	1275	5			33	53.55	5355	21			33	0	0	0		33	20.4	2040	8
	34	38.25	3825	15		34	2.55	255	1			34	2.55	255	1			34	5.1	510	2		34	5.1	510	2
	35	51	5100	20		35	17.85	1785	7			35	30.6	3060	12			35	0	0	0		35	2.55	255	1
	36	84.15	8415	33		36	10.2	1020	4			36	5.1	510	2			36	2.55	255	1		36	2.55	255	1
	37	53.55	5355	21		37	7.65	765	3			37	51	5100	20			37	2.55	255	1		37	30.6	3060	12
	38	61.2	6120	24		38	7.65	765	3			38	28.05	2805	11			38	5.1	510	2		38	28.05	2805	11
	39	40.8	4080	16		39	12.75	1275	5			39	2.55	255	1			39	0	0	0		39	0	0	0
	40	132.6	13260	52		40	10.2	1020	4			40	45.9	4590	18			40	33.15	3315	13		40	2.55	255	1
	41	2.55	255	1								41	58.65	5865	23			41	28.05	2805	11		41	2.55	255	1
	42	56.1	5610	22								42	56.1	5610	22			42	5.1	510	2		42	5.1	510	2
	43	2.55	255	1								43	45.9	4590	18			43	53.55	5355	21		43	5.1	510	2
	45	7.65	765	3								44	38.25	3825	15			44	5.1	510	2		44	45.9	4590	18
	46	2.55	255	1								45	76.5	7650	30			45	2.55	255	1		45	2.55	255	1
	47	5.1	510	2								46	112.2	11220	44								46	7.65	765	3
	48	94.35	9435	37								47	7.65	765	3								47	2.55	255	1
	50	2.55	255	1								48	5.1	510	2								48	0	0	0
	51	79.05	7905	31								49	137.7	13770	54								49	2.55	255	1

## Sheet: Statistical analysis
	1	Table Analyzed	Data 1
		Column B	shRNF20 EV
		vs.	vs.
		Column A	shControl
		Mann Whitney test
		P value	<0.0001
		Exact or approximate P value?	Approximate
		P value summary	****
		Significantly different (P < 0.05)?	Yes
		One- or two-tailed P value?	Two-tailed
		Sum of ranks in column A,B	35185 , 19430
		Mann-Whitney U	7027
		Difference between medians
		Median of column A	9.000, n=173
		Median of column B	2.000, n=157
		Difference: Actual	-7
		Difference: Hodges-Lehmann	-5
	2	Table Analyzed	Data 1
		Column C	shRNF20 WT
		vs.	vs.
		Column B	shRNF20 EV
		Mann Whitney test
		P value	<0.0001
		Exact or approximate P value?	Approximate
		P value summary	****
		Significantly different (P < 0.05)?	Yes
		One- or two-tailed P value?	Two-tailed
		Sum of ranks in column B,C	21146 , 29257
		Mann-Whitney U	8743
		Difference between medians
		Median of column B	2.000, n=157
		Median of column C	5.000, n=160
		Difference: Actual	3
		Difference: Hodges-Lehmann	2
	3	Table Analyzed	Data 1
		Column D	shRNF20 172A
		vs.	vs.
		Column B	shRNF20 EV
		Mann Whitney test
		P value	0.3403
		Exact or approximate P value?	Approximate
		P value summary	ns
		Significantly different (P < 0.05)?	No
		One- or two-tailed P value?	Two-tailed
		Sum of ranks in column B,D	25093 , 29193
		Mann-Whitney U	12690
		Difference between medians
		Median of column B	2.000, n=157
		Median of column D	2.000, n=172
		Difference: Actual	0
		Difference: Hodges-Lehmann	0
	4	Table Analyzed	Data 1
		Column E	553A
		vs.	vs.
		Column B	shRNF20
		Mann Whitney test
		P value	0.6663
		Exact or approximate P value?	Approximate
		P value summary	ns
		Significantly different (P < 0.05)?	No
		One- or two-tailed P value?	Two-tailed
		Sum of ranks in column B,E	25549 , 25812
		Mann-Whitney U	12446
		Difference between medians
		Median of column B	2.000, n=157
		Median of column E	2.000, n=163
		Difference: Actual	0
		Difference: Hodges-Lehmann	0
