# Supplementary material for: RNF20-mediated H2B monoubiquitination protects stalled forks from degradation and promotes fork restart
Source: EMBO Rep. 2025 Jun 10;26(15):3773–803. doi: 10.1038/s44319-025-00497-3 (PMC12331980; doi:10.1038/s44319-025-00497-3)
Supplement: Supplementary file 10 — Figure EV1 [file 44319_2025_497_MOESM10_ESM.zip]

Archive with 17 entries (17 files):
- Figure EV 1A/README.txt
- Figure EV 1A/shControl IF FANCD2 foci.tif
- Figure EV 1A/shRNF20 IF FANCD2 foci.tif
- Figure EV 1C/shControl HU IF RPA32 p S4-S8.tif
- Figure EV 1C/shControl UT IF RPA32 p S4-S8.tif
- Figure EV 1C/shRNF20 HU IF RPA32 p S4-S8.tif
- Figure EV 1C/shRNF20 UT IF RPA32 p S4-S8.tif
- Figure EV 1E/shControl HU IF BrdU foci.tif
- Figure EV 1E/shControl UT IF BrdU foci.tif
- Figure EV 1E/shRNF20 HU IF BrdU foci.tif
- Figure EV 1E/shRNF20 UT IF BrdU foci.tif
- Figure EV 1G/shControl HU Comet.tif
- Figure EV 1G/shRNF20 HU Comet.tif
- Figure EV 1I/shControl HU metaphase spread.tif
- Figure EV 1I/shControl UT metaphase spread.tif
- Figure EV 1I/shRNF20 HU metaphase spread.tif
- Figure EV 1I/shRNF20 UT metaphase spread.tif
