# Supplementary material for: RNF20-mediated H2B monoubiquitination protects stalled forks from degradation and promotes fork restart
Source: EMBO Rep. 2025 Jun 10;26(15):3773–803. doi: 10.1038/s44319-025-00497-3 (PMC12331980; doi:10.1038/s44319-025-00497-3)
Supplement: Supplementary file 10 — Figure EV1 [file 44319_2025_497_MOESM10_ESM.zip › Figure EV 1A/README.txt]

Please open the images in ImageJ/Fiji to view the original multi-channel images.
