# Supplementary material for: RNF20-mediated H2B monoubiquitination protects stalled forks from degradation and promotes fork restart
Source: EMBO Rep. 2025 Jun 10;26(15):3773–803. doi: 10.1038/s44319-025-00497-3 (PMC12331980; doi:10.1038/s44319-025-00497-3)
Supplement: Supplementary file 11 — Figure EV2 [file 44319_2025_497_MOESM11_ESM.zip]

Archive with 38 entries (38 files):
- Figure EV 2A/shControl Progressing H2B K120ub SIRF Only EdU.tif
- Figure EV 2A/shControl Stall H2B K120ub SIRF Only EdU.tif
- Figure EV 2A/shRNF20 Progressing H2B K120ub SIRF Only EdU.tif
- Figure EV 2A/shRNF20 Stall H2B K120ub SIRF Only EdU.tif
- Figure EV 2F/shBRCA2 DNA fiber fork degradation.tif
- Figure EV 2F/shControl DNA fiber fork degradation.tif
- Figure EV 2F/shRNF20 + shBRCA2 DNA fiber fork degradation.tif
- Figure EV 2F/shRNF20 DNA fiber fork degradation.tif
- Figure EV 2H/shControl DNA fiber fork degradation.tif
- Figure EV 2H/shRAD51C DNA fiber fork degradation.tif
- Figure EV 2H/shRNF20 + shXRCC2 DNA fiber fork degradation.tif
- Figure EV 2H/shRNF20 + shXRCC3 DNA fiber fork degradation.tif
- Figure EV 2H/shRNF20 DNA fiber fork degradation.tif
- Figure EV 2H/shRNF20+shRAD51C DNA fiber fork degradation.tif
- Figure EV 2H/shXRCC2 DNA fiber fork degradation.tif
- Figure EV 2H/shXRCC3 DNA fiber fork degradation.tif
- Figure EV 2J/README.txt
- Figure EV 2J/shRAD51C DNA fiber fork restart.tif
- Figure EV 2J/shRNF20 DNA fiber fork restart.tif
- Figure EV 2J/shRNF20+shRAD51C DNA fiber fork restart.tif
- Figure EV 2J/shRNF20+shXRCC3 DNA fiber fork restart.tif
- Figure EV 2J/shXRCC3 DNA fiber fork restart.tif
- Figure EV 2L/shControl progressing RNF20 SIRF Only EdU.tif
- Figure EV 2L/shControl progressing RNF20 SIRF.tif
- Figure EV 2L/shControl stall RNF20 SIRF Only EdU.tif
- Figure EV 2L/shControl stall RNF20 SIRF.tif
- Figure EV 2L/shRAD51C progressing RNF20 SIRF Only EdU.tif
- Figure EV 2L/shRAD51C progressing RNF20 SIRF.tif
- Figure EV 2L/shRAD51C stall RNF20 SIRF Only EdU.tif
- Figure EV 2L/shRNF20 stall RNF20 SIRF.tif
- Figure EV 2M/shControl progressing RNF20 SIRF Only EdU.tif
- Figure EV 2M/shControl progressing RNF20 SIRF.tif
- Figure EV 2M/shControl stall RNF20 SIRF Only EdU.tif
- Figure EV 2M/shControl stall RNF20 SIRF.tif
- Figure EV 2M/shRAD51 progressing RNF20 SIRF Only EdU.tif
- Figure EV 2M/shRAD51 progressing RNF20 SIRF.tif
- Figure EV 2M/shRAD51 stall RNF20 SIRF Only EdU.tif
- Figure EV 2M/shRAD51 stall RNF20 SIRF.tif
