# Supplementary material for: RNF20-mediated H2B monoubiquitination protects stalled forks from degradation and promotes fork restart
Source: EMBO Rep. 2025 Jun 10;26(15):3773–803. doi: 10.1038/s44319-025-00497-3 (PMC12331980; doi:10.1038/s44319-025-00497-3)
Supplement: Supplementary file 12 — Figure EV3 [file 44319_2025_497_MOESM12_ESM.zip]

Archive with 21 entries (21 files):
- Figure EV 3A/shControl IF Flag-RNF20 foci.tif
- Figure EV 3A/shRAD51C IF Flag-RNF20 foci.tif
- Figure EV 3C/shControl Progressing RAD51C SIRF.tif
- Figure EV 3C/shControl Stalled RAD51C SIRF.tif
- Figure EV 3C/shRNF20 Progressing RAD51C SIRF.tif
- Figure EV 3C/shRNF20 Stalled RAD51C SIRF.tif
- Figure EV 3D/shControl Progressing RAD51 SIRF Only EdU.tif
- Figure EV 3D/shControl Progressing RAD51 SIRF.tif
- Figure EV 3D/shControl Stalled RAD51 SIRF Only EdU.tif
- Figure EV 3D/shControl Stalled RAD51 SIRF.tif
- Figure EV 3D/shRNF20 Progressing RAD51 SIRF Only EdU.tif
- Figure EV 3D/shRNF20 Progressing RAD51 SIRF.tif
- Figure EV 3D/shRNF20 Stalled RAD51 SIRF Only EdU.tif
- Figure EV 3D/shRNF20 Stalled RAD51 SIRF.tif
- Figure EV 3E/shControl HU IF RAD51C foci.tif
- Figure EV 3E/shRNF20 HU IF RAD51C foci.tif
- Figure EV 3G/shControl HU IF RAD51 foci.tif
- Figure EV 3G/shRNF20 HU IF RAD51 foci.tif
- Figure EV 3I/Only EdU BRCA2 SIRF.tif
- Figure EV 3I/shControl BRCA2 SIRF.tif
- Figure EV 3I/shRNF20 BRCA2 SIRF.tif
