# Supplementary material for: RNF20-mediated H2B monoubiquitination protects stalled forks from degradation and promotes fork restart
Source: EMBO Rep. 2025 Jun 10;26(15):3773–803. doi: 10.1038/s44319-025-00497-3 (PMC12331980; doi:10.1038/s44319-025-00497-3)
Supplement: Supplementary file 13 — Figure EV4 [file 44319_2025_497_MOESM13_ESM.zip]

Archive with 24 entries (24 files):
- Figure EV 4A/shControl H2B K120ub SIRF.tif
- Figure EV 4A/shRNF20+C922S H2B K120ub SIRF.tif
- Figure EV 4A/shRNF20+C960A H2B K120ub SIRF.tif
- Figure EV 4A/shRNF20+EV H2B K120ub SIRF.tif
- Figure EV 4A/shRNF20+WT H2B K120ub SIRF.tif
- Figure EV 4C/C922S Flag SIRF.tif
- Figure EV 4C/C960A Flag SIRF.tif
- Figure EV 4C/EV Flag SIRF.tif
- Figure EV 4C/WT Flag SIRF.tif
- Figure EV 4E/Only EdU HU H3K4me3 SIRF.tif
- Figure EV 4E/shControl HU H3K4me3 SIRF.tif
- Figure EV 4E/shRNF20 HU H3K4me3 SIRF.tif
- Figure EV 4H/shControl DNA fiber fork degradation.tif
- Figure EV 4H/shControl+Chloroquine DNA fiber fork degradation.tif
- Figure EV 4H/shControl+TSA DNA fiber fork degradation.tif
- Figure EV 4H/shRNF20 DNA fiber fork degradation.tif
- Figure EV 4H/shRNF20+Chloroquine DNA fiber fork degradation.tif
- Figure EV 4H/shRNF20+TSA DNA fiber fork degradation.tif
- Figure EV 4I/shControl DNA fiber fork restart.tif
- Figure EV 4I/shControl+chloroquine DNA fiber fork degradation.tif
- Figure EV 4I/shControl+TSA DNA fiber fork degradation.tif
- Figure EV 4I/shRNF20 DNA fiber fork restart.tif
- Figure EV 4I/shRNF20+Chloroquine DNA fiber fork degradation.tif
- Figure EV 4I/shRNF20+TSA DNA fiber fork degradation.tif
